# Supplementary material for: Increased endothelial sclerostin caused by elevated DSCAM mediates multiple trisomy 21 phenotypes
Source: J Clin Invest. 2024 Jun 3;134(11):e167811. doi: 10.1172/JCI167811 (PMC11142749; doi:10.1172/JCI167811)
Supplement: Supplemental tables 1-20 [file jci-134-167811-s126.xlsx]

## Sheet: S1_all_subj_data
Supplementary Table S1: Bulk RNAseq Subject Data
BlindID	Tissue	Genetic Status	CHD Category	Oxygen Status	Full CHD Diagnosis	Sex	Height	Age at Height	Weight	Age at Weight	Age at Surgery	Maternal Age at Birth	Paternal Age at Birth
1-00384	LV	Euploid	Hypoplastic left heart syndrome	Cyanotic	HYPOPLASTIC LEFT VENTRICLE (SUBNORMAL CAVITY VOLUME) | MITRAL ATRESIA	F	165	17.27	55.6	17.27	17.29	27.99	37.76
1-00543	AO	Euploid	Hypoplastic left heart syndrome	Cyanotic	AORTIC ARCH HYPOPLASIA | BICOMMISSURAL (BICUSPID, BILEAFLET, BIFOLIATE) AORTIC VALVE | HYPOPLASTIC LEFT VENTRICLE (SUBNORMAL CAVITY VOLUME) | HYPOPLASTIC MITRAL VALVE | MITRAL STENOSIS | PARTIALLY ANOMALOUS PULMONARY VEINS | VENTRICULAR SEPTAL DEFECT, MULTIPLE | VENTRICULAR SEPTAL DEFECT, MUSCULAR, TRABECULAR, APICAL	F	48.5	0	3.1	0	0	24.89	24.94
1-00842	RA	Euploid	Hypoplastic right heart syndrome	Cyanotic	AORTIC ARCH HYPOPLASIA | AORTIC STENOSIS - SUBVALVAR | BIVENTRICULAR, DISCORDANT ATRIOVENTRICULAR CONNECTION | CRISS-CROSS AV VALVES | DOUBLE OUTLET RIGHT VENTRICLE | EBSTEINS DISEASE | HYPOPLASTIC RIGHT VENTRICLE (SUBNORMAL CAVITY VOLUME) | HYPOPLASTIC TRICUSPID VALVE | LEFT AORTIC ARCH | SINGLE VENTRICLE COMPRISED OF MOSTLY LEFT VENTRICLE | SUPERIOR-INFERIOR VENTRICLES UP-DOWN STAIRS VENTRICLES…	M	134	8.66	47	8.66	8.65	24.56	ND
1-00984	LV	Euploid	AVCD	cyanotic	COMPLETE COMMON AV CANAL | TETRALOGY OF FALLOT	M	128	10.52	25.9	10.52	10.54	32.14	31.74
1-01013	RA	Euploid	AVCD	cyanotic	CLEFT MITRAL VALVE | OSTIUM PRIMUM ATRIAL SEPTAL DEFECT, BALANCED	F	131	9.7	30.9	9.7	9.69	22.48	18.52
1-01024	RA	Euploid	AVCD	cyanotic	CLEFT MITRAL VALVE | OSTIUM PRIMUM ATRIAL SEPTAL DEFECT, BALANCED	M	92	3.72	12.1	3.72	3.83	33.86	38.81
1-01127	RA	Trisomy21	AVCD	cyanotic	BALANCED COMPLETE ATRIOVENTRICULAR CANAL	M	62	0.54	4.7	0.54	0.54	28.05	33.36
1-01281	RVOT	Euploid	Double outlet right ventricle	Acyanotic	ATRIAL SEPTAL DEFECT, SECUNDUM | BICUSPID PULMONARY VALVE | DOUBLE OUTLET RIGHT VENTRICLE | HYPOPLASTIC MAIN PULMONARY ARTERY | LSVC TO CORONARY SINUS | PULMONARY STENOSIS | PULMONARY STENOSIS, SUBVALVAR | PULMONARY STENOSIS, VALVAR	M	ND	ND	3.1	0.04	0.01	32.87	28.6
1-01282	RV	Euploid	Truncus arteriosus	Cyanotic	PARTIALLY ANOMALOUS PULMONARY VEINS | RIGHT AORTIC ARCH WITH NORMAL BRANCHING PATTERN | TRUNCUS ARTERIOSUS TYPE II (MAIN PULMONARY ARTERY ABSENT)	F	49	0.08	3.3	0.08	0.02	30.25	33.74
1-01293	RV	Euploid	Hypoplastic left heart syndrome	Cyanotic	AORTIC ATRESIA | ATRIAL SEPTAL DEFECT | HYPOPLASTIC LEFT HEART SYNDROME | MITRAL ATRESIA	M	47.5	0.01	2.7	0.01	0.02	18.83	32.19
1-01337	RA	Euploid	Septal defect	Acyanotic	ATRIAL SEPTAL DEFECT | VENTRICULAR SEPTAL DEFECT, MULTIPLE | VENTRICULAR SEPTAL DEFECT, MUSCULAR POSTERIOR (INLET) | VENTRICULAR SEPTAL DEFECT, MUSCULAR, TRABECULAR | VENTRICULAR SEPTAL DEFECT, MUSCULAR, TRABECULAR, APICAL	M	54	0.3	3.5	0.3	0.3	34.43	49.29
1-01338	RA	Trisomy21	AVCD	cyanotic	CLEFT MITRAL VALVE | OSTIUM PRIMUM ATRIAL SEPTAL DEFECT, BALANCED	F	68	0.94	6.7	0.94	0.94	29.75	34.21
1-01358	RA	Trisomy21	Septal defect	Acyanotic	ATRIAL SEPTAL DEFECT | PATENT DUCTUS ARTERIOSUS | VENTRICULAR SEPTAL DEFECT, MEMBRANOUS	F	64	0.62	5.3	0.62	0.62	27.63	29.81
1-01382	RA	Euploid	Septal defect	Acyanotic	VENTRICULAR SEPTAL DEFECT, MEMBRANOUS	F	82	1.79	11.7	1.79	1.79	26.33	24.36
1-01399	DuctArt	Euploid	Hypoplastic right heart syndrome	Cyanotic	HYPOPLASTIC RIGHT VENTRICLE (SUBNORMAL CAVITY VOLUME) | PATENT FORAMEN OVALE | SUBVALVAR AORTIC STENOSIS, DEVIATION OF CONAL SEPTUM | TUBULAR HYPOPLASIA OF AORTA + COARCTATION | VENTRICULAR SEPTAL DEFECT, MUSCULAR POSTERIOR (INLET)	F	44	0.01	2.3	0.01	0.01	36.93	47.18
1-01506	RA	Trisomy21	AVCD	cyanotic	BALANCED TRANSITIONAL ATRIOVENTRICULAR CANAL	F	68	0.74	7.3	0.74	0.73	45.08	54.11
1-01509	RA	Euploid	Septal defect	Acyanotic	ATRIAL SEPTAL DEFECT, SECUNDUM | PULMONARY ARTERIAL DISEASE | VENTRICULAR SEPTAL DEFECT, MEMBRANOUS	M	56	0.45	4.5	0.45	0.47	20.77	34.53
1-01553	RVOT	Euploid	Tetralogy of Fallot	cyanotic	PULMONARY STENOSIS, BRANCH PULMONARY ARTERY | TETRALOGY OF FALLOT	M	57	0.21	5.2	0.21	0.19	32.46	31.92
1-01557	AtrSpt	Euploid	Hypoplastic right heart syndrome	Cyanotic	ATRIAL SEPTAL DEFECT | HYPOPLASTIC RIGHT VENTRICLE (SUBNORMAL CAVITY VOLUME) | JUXTAPOSITION OF THE ATRIAL APPENDAGES LEFT | PULMONARY STENOSIS, SUBVALVAR | PULMONARY STENOSIS, VALVAR | TRANSPOSITION D-LOOP WITH VENTRICULAR SEPTAL DEFECT | VENTRICULAR SEPTAL DEFECT	F	ND	ND	5.2	0.33	0.35	26.07	28.31
1-01601	RA	Trisomy21	AVCD	cyanotic	BALANCED COMPLETE ATRIOVENTRICULAR CANAL	F	66	0.59	7.4	0.59	0.41	19.38	19.25
1-01670	PV	Euploid	Hypoplastic right heart syndrome	Cyanotic	HYPOPLASTIC RIGHT VENTRICLE (SUBNORMAL CAVITY VOLUME) | PULMONARY STENOSIS	M	182	16.87	73.8	16.87	16.87	23.2	22.07
1-01671	PA	Euploid	Valvular abnormality	Acyanotic	AORTIC STENOSIS - VALVAR | HYPOPLASTIC AORTIC ANNULUS | INTERRUPTED AORTIC ARCH TYPE A | SUBVALVAR AORTIC STENOSIS, DEVIATION OF CONAL SEPTUM | VENTRICULAR SEPTAL DEFECT WITH INTERRUPTED AORTIC ARCH	M	51	0.01	3.1	0.01	0.02	32.76	45.18
1-01676	RA	Euploid	Septal defect	Acyanotic	PARTIALLY ANOMALOUS PULMONARY VEINS | SINUS VENOSUS SEPTAL DEFECT, SUPERIOR TYPE	M	130	9.45	27.6	9.45	9.45	23.31	24.26
1-01955	RV	Euploid	Hypoplastic right heart syndrome	Cyanotic	HYPOPLASTIC RIGHT VENTRICLE (SUBNORMAL CAVITY VOLUME) | TRICUSPID ATRESIA WITH D-LOOP TGA AND NO PULMONARY STENOSIS (TYPE IIC) | VENTRICULAR SEPTAL DEFECT	F	157	16.12	76.2	16.12	16.13	27.3	26.7
1-02031	RA	Euploid	Tetralogy of Fallot	cyanotic	TETRALOGY OF FALLOT	F	84	1.62	13.2	1.62	1.62	28.34	31.59
1-02038	PV	Euploid	Valvular abnormality	Acyanotic	PULMONARY STENOSIS, VALVAR	M	52.5	0.12	3.5	0.12	0.12	30.79	32.58
1-02058	RA	Euploid	Septal defect	Acyanotic	DOUBLE CHAMBERED RIGHT VENTRICLE | VENTRICULAR SEPTAL DEFECT, MEMBRANOUS	M	119	6.14	21	6.14	6.13	22.24	42.58
1-02064	AtrSpt	Euploid	Hypoplastic left heart syndrome	Cyanotic	AORTIC STENOSIS | BICOMMISSURAL (BICUSPID, BILEAFLET, BIFOLIATE) AORTIC VALVE | HYPOPLASTIC LEFT HEART SYNDROME | MITRAL ATRESIA | TUBULAR HYPOPLASIA OF AORTA + COARCTATION | VENTRICULAR SEPTAL DEFECT, MULTIPLE	M	52	0.02	4.4	0.02	0.02	31.95	31.95
1-02086	RA	Trisomy21	AVCD	cyanotic	CLEFT MITRAL VALVE | OSTIUM PRIMUM ATRIAL SEPTAL DEFECT, BALANCED	M	91	3.37	13.5	3.37	3.37	45.4	47.73
1-02090	RA	Euploid	Hypoplastic right heart syndrome	Cyanotic	HYPOPLASTIC RIGHT VENTRICLE (SUBNORMAL CAVITY VOLUME) | L-LOOP TRANSPOSITION OF THE GREAT VESSELS | PULMONARY STENOSIS, SUBVALVAR | PULMONARY STENOSIS, VALVAR | RESTRICTIVE BULBOVENTRICULAR FORAMEN | SINGLE VENTRICLE, LEFT; DOUBLE INLET LEFT VENTRICLE	M	74	1.03	10.2	1.03	1.04	31.03	32.82
1-02231	AO	Euploid	Valvular abnormality	Acyanotic	AORTIC STENOSIS | BICOMMISSURAL (BICUSPID, BILEAFLET) AORTIC VALVE, RIGHT-LEFT FUSION | LSVC TO CORONARY SINUS | MITRAL STENOSIS | RIGHT SUPERIOR VENA CAVA TO RIGHT ATRIUM | TUBULAR HYPOPLASIA OF AORTA + COARCTATION	M	47	0	2.9	0	0.01	15.51	17.56
1-02248	RV	Euploid	Hypoplastic right heart syndrome	Cyanotic	HYPOPLASTIC RIGHT VENTRICLE (SUBNORMAL CAVITY VOLUME) | PULMONARY ATRESIA, INTACT VENTRICULAR SEPTUM	F	44.5	0	2.3	0	0.02	34.8	31.1
1-02257	RA	Trisomy21	AVCD	cyanotic	COMPLETE COMMON ATRIOVENTRICULAR CANAL, RASTELLI TYPE C | ENDOCARDIAL CUSHION DEFECT | PATENT FORAMEN OVALE	F	64	0.63	6.3	0.63	0.63	40.47	44.55
1-02259	RA	Euploid	Transposition of the great vessels	Cyanotic	TRANSPOSITION D-LOOP WITH INTACT VENTRICULAR SEPTUM | USUAL CORONARY ARTERIES IN D-LOOP TGA	F	51.5	0.01	3.5	0.01	0.01	32.69	28.8
1-02285	RA	Euploid	AVCD	cyanotic	COMPLETE COMMON ATRIOVENTRICULAR CANAL, RASTELLI TYPE A | LSVC TO CORONARY SINUS | PULMONARY STENOSIS, VALVAR	M	64	0.51	7.7	0.51	0.54	29.35	40.18
1-02438	PA	Euploid	Other	Acyanotic	ANOMALOUS ORIGIN OF A CORONARY ARTERY FROM THE PULMONARY ARTERY	F	118	5.46	25.4	5.46	5.46	26.35	28.88
1-02452	RV	Euploid	Hypoplastic right heart syndrome	Cyanotic	ATRIAL SEPTAL DEFECT, SECUNDUM | HYPOPLASTIC RIGHT VENTRICLE (SUBNORMAL CAVITY VOLUME) | HYPOPLASTIC TRICUSPID VALVE | PULMONARY STENOSIS, VALVAR	M	53.5	0	3.5	0	0.01	20.82	23.42
1-02456	RA	Trisomy21	Septal defect	Acyanotic	ATRIAL SEPTAL DEFECT, SECUNDUM | PATENT DUCTUS ARTERIOSUS | VENTRICULAR SEPTAL DEFECT, MEMBRANOUS	M	53	0.22	3.9	0.22	0.24	28.24	25
1-02530	PA	Euploid	Valvular abnormality	Acyanotic	AORTIC STENOSIS - VALVAR	M	130	8.3	40.8	8.3	8.29	25.44	36.51
1-02547	LV	Trisomy21	AVCD	cyanotic	AORTIC STENOSIS, SUBVALVAR, DISCRETE, MEMBRANEOUS | BALANCED COMPLETE ATRIOVENTRICULAR CANAL	F	125	9.79	37.9	9.79	9.8	28.63	ND
1-02618	RA	Euploid	Septal defect	Acyanotic	ATRIAL SEPTAL DEFECT, SECUNDUM	F	161	13.46	54.5	13.46	13.46	23.1	27.25
1-02627	RV	Euploid	Tetralogy of Fallot	cyanotic	DISCONTINUITY OF PULMONARY ARTERIES | LEFT-SIDED PATENT DUCTUS ARTERIOSUS | RIGHT PULMONARY ARTERY ABNORMALITY | TETRALOGY OF FALLOT WITH PULMONARY ATRESIA	F	99	8.36	14.2	8.36	8.36	23.17	23.54
1-02664	PA	Euploid	Transposition of the great vessels	Cyanotic	ATRIAL SEPTAL DEFECT | DEXTROCARDIA | L-LOOP TRANSPOSITION OF THE GREAT ARTERIES WITH VENTRICULAR SEPTAL DEFECT | PATENT DUCTUS ARTERIOSUS | PULMONARY STENOSIS, SUBVALVAR | SITUS INVERSUS TOTALIS	F	133	8.66	30	8.66	8.66	23.25	35.29
1-02685	RVOT	Euploid	Tetralogy of Fallot	cyanotic	RIGHT AORTIC ARCH WITH NORMAL BRANCHING PATTERN | TETRALOGY OF FALLOT | VENTRICULAR SEPTAL DEFECT, MULTIPLE | VENTRICULAR SEPTAL DEFECT, MUSCULAR POSTERIOR (INLET)	F	ND	ND	4.7	0.21	0.21	35.25	34.48
1-02726	RA	Euploid	Tetralogy of Fallot	cyanotic	TETRALOGY OF FALLOT	M	171	15.08	54.8	15.08	15.07	32.64	37.51
1-02802	RA	Trisomy21	AVCD	cyanotic	BALANCED COMPLETE ATRIOVENTRICULAR CANAL | PATENT DUCTUS ARTERIOSUS	M	58.5	0.58	4.7	0.58	0.55	17.87	26.45
1-02803	RA	Euploid	Septal defect	Acyanotic	PATENT FORAMEN OVALE | VENTRICULAR SEPTAL DEFECT, MEMBRANOUS	M	57	0.14	4.6	0.14	0.16	26.62	26.37
1-02812	RA	Euploid	Valvular abnormality	Acyanotic	DYSPLASTIC PULMONARY VALVE | PATENT DUCTUS ARTERIOSUS | VENTRICULAR SEPTAL DEFECT, MEMBRANOUS	F	65.5	0.69	7	0.69	0.69	34.07	40.58
1-02829	DuctArt	Euploid	AVCD	cyanotic	COMMON ATRIUM | HETEROTAXY | HYPOPLASTIC LEFT VENTRICLE (SUBNORMAL CAVITY VOLUME) | MESOCARDIA | PATENT DUCTUS ARTERIOSUS, RIGHT SIDED | RIGHT AORTIC ARCH | SINGLE VENTRICLE WITH UNBALANCED ATRIOVENTRICULAR CANAL DEFECT | TOTALLY ANOMALOUS PULMONARY VENOUS RETURN | TRANSPOSITION D-LOOP	F	48.5	0.02	3.5	0.02	0.02	34.06	31.66
1-02831	AO	Euploid	Valvular abnormality	Acyanotic	AORTIC STENOSIS	M	104	4.1	15	4.1	4.1	32.91	30.59
1-02838	AO	Euploid	Aortic arch abnormality	Acyanotic	AORTIC ARCH HYPOPLASIA | COARCTATION | VENTRICULAR SEPTAL DEFECT, MULTIPLE | VENTRICULAR SEPTAL DEFECT, MUSCULAR | VENTRICULAR SEPTAL DEFECT, MUSCULAR POSTERIOR (INLET)	F	51	0	3	0	0.02	38.37	36.86
1-02845	RA	Euploid	Hypoplastic right heart syndrome	Cyanotic	ATRIAL INVERSION (SITUS INVERSUS OF THE ATRIA) | DEXTROCARDIA | DOUBLE OUTLET RIGHT VENTRICLE | HETEROTAXY | HYPOPLASTIC RIGHT VENTRICLE (SUBNORMAL CAVITY VOLUME) | PATENT DUCTUS ARTERIOSUS | SINGLE VENTRICLE WITH UNBALANCED ATRIOVENTRICULAR CANAL DEFECT | TOTALLY ANOMALOUS PULMONARY VENOUS RETURN | TRANSPOSITION D-LOOP	M	48	0.03	3.8	0.03	0.03	26.65	29.92
1-02846	AO	Euploid	Aortic arch abnormality	Acyanotic	AORTIC ARCH HYPOPLASIA | COARCTATION	M	45	0	2.3	0	0.01	27.75	27.6
1-02881	DuctArt	Euploid	Transposition of the great vessels	Cyanotic	COARCTATION | TRANSPOSITION D-LOOP WITH INTACT VENTRICULAR SEPTUM	F	48	0.02	4.1	0.02	0.02	28.53	33.74
1-02883	DuctArt	Euploid	Hypoplastic left heart syndrome	Cyanotic	HYPOPLASTIC LEFT HEART SYNDROME	M	49	0	2.9	0	0	48.49	48.54
1-02906	AtrSpt	Euploid	Transposition of the great vessels	Cyanotic	L-LOOP CORRECTED TRANSPOSITION {SL?}	M	75	1.04	7.9	1.04	1.14	25.84	22.92
1-02920	RA	Euploid	Septal defect	Acyanotic	ATRIAL SEPTAL DEFECT | VENTRICULAR SEPTAL DEFECT, MEMBRANOUS	M	72	0.67	7.1	0.67	0.67	30.67	33.52
1-02921	RV	Euploid	Septal defect	Acyanotic	PATENT FORAMEN OVALE | VENTRICULAR SEPTAL DEFECT | VENTRICULAR SEPTAL DEFECT, MEMBRANOUS	M	51.5	0.39	3.9	0.39	0.39	35.29	37.62
1-02922	RV	Euploid	Hypoplastic left heart syndrome	Cyanotic	HYPOPLASTIC LEFT HEART SYNDROME	M	48	0	2.9	0	0	37	51
1-02945	RA	Euploid	Septal defect	Acyanotic	ATRIAL SEPTAL DEFECT, SECUNDUM | VENTRICULAR SEPTAL DEFECT, MULTIPLE | VENTRICULAR SEPTAL DEFECT, MUSCULAR	F	64.5	0.57	5.8	0.57	0.57	24.2	22.72
1-02948	RA	Trisomy21	AVCD	cyanotic	CLEFT MITRAL VALVE | OSTIUM PRIMUM ATRIAL SEPTAL DEFECT, BALANCED	M	88	2.56	11.9	2.56	2.5	36.99	36.82
1-02969	PA, RA	Euploid	Hypoplastic left heart syndrome	Cyanotic	DISCONTINUITY OF PULMONARY ARTERIES | DOUBLE OUTLET RIGHT VENTRICLE | HYPOPLASTIC LEFT VENTRICLE (SUBNORMAL CAVITY VOLUME) | L-LOOP TRANSPOSITION OF THE GREAT VESSELS | MITRAL ATRESIA | PULMONARY STENOSIS	F	47.5	0	2.7	0	0	27.89	33.33
1-02977	RV	Euploid	Tetralogy of Fallot	cyanotic	RIGHT AORTIC ARCH WITH NORMAL BRANCHING PATTERN | TETRALOGY OF FALLOT	F	64	0.43	6.6	0.43	0.43	28.64	29.98
1-03014	RA	Euploid	Other	Cyanotic	TOTALLY ANOMALOUS PULMONARY VENOUS RETURN, INFRADIAPHRAGMATIC	M	60	0.18	5.1	0.18	0.18	37.91	28.26
1-03015	RA	Euploid	Septal defect	Acyanotic	MOBITZ TYPE 2 | VENTRICULAR SEPTAL DEFECT, MUSCULAR POSTERIOR (INLET) | VESICOURETERAL REFLUX	F	61	0.33	5.2	0.33	0.36	35.05	37.94
1-03040	RA	Euploid	Septal defect	Acyanotic	VENTRICULAR SEPTAL DEFECT, SINGLE | VENTRICULAR SEPTAL DEFECT, SUBPULMONARY OR CONAL	F	99	3.49	13.9	3.49	3.48	36.29	36.85
1-03051	AO	Euploid	Valvular abnormality	Acyanotic	BICOMMISSURAL (BICUSPID, BILEAFLET, BIFOLIATE) AORTIC VALVE | COARCTATION | SUPRAVALVAR MITRAL STENOSIS	M	84	1.98	10.5	1.98	1.98	26.35	26.15
1-03059	RA	Euploid	Septal defect	Acyanotic	ATRIAL SEPTAL DEFECT | VENTRICULAR SEPTAL DEFECT, SUBPULMONARY OR CONAL	M	59.5	0.28	4.5	0.28	0.28	25.85	23.25
1-03072	RA	Euploid	Septal defect	Acyanotic	PATENT FORAMEN OVALE | VENTRICULAR SEPTAL DEFECT, MEMBRANOUS	M	ND	ND	5.4	0.46	0.5	32.09	38
1-03075	RV	Euploid	Tetralogy of Fallot	cyanotic	PATENT DUCTUS ARTERIOSUS | TETRALOGY OF FALLOT	M	ND	ND	6.6	0.35	0.45	34.41	41.05
1-03246	RV	Euploid	Hypoplastic left heart syndrome	Cyanotic	HYPOPLASTIC LEFT HEART SYNDROME | LSVC TO CORONARY SINUS	M	51	0	3.6	0	0.01	31.57	31
1-03247	RA	Trisomy21	Septal defect	Acyanotic	ATRIAL SEPTAL DEFECT | PATENT DUCTUS ARTERIOSUS | VENTRICULAR SEPTAL DEFECT, MEMBRANOUS	M	90	3.77	14.2	3.77	3.76	33.08	33.53
1-03303	RV	Euploid	Valvular abnormality	Acyanotic	PULMONARY STENOSIS, SUBVALVAR | VENTRICULAR SEPTAL DEFECT, MEMBRANOUS	M	171	18.05	53.3	18.05	18.05	28.38	23.8
1-03316	AO	Euploid	Valvular abnormality	Acyanotic	AORTIC STENOSIS | BICOMMISSURAL (BICUSPID, BILEAFLET, BIFOLIATE) AORTIC VALVE | COARCTATION	F	47	0.17	2.7	0.17	0.18	35.39	36.14
1-03539	RV	Euploid	Tetralogy of Fallot	cyanotic	HYPOPLASTIC LEFT PULMONARY ARTERY | HYPOPLASTIC RIGHT PULMONARY ARTERY | TETRALOGY OF FALLOT WITH PULMONARY ATRESIA	F	77	1.42	8.1	1.42	1.42	25.82	25.62
1-03547	RV	Euploid	Valvular abnormality	Acyanotic	DYSPLASTIC MITRAL VALVE | RIGHT VENTRICULAR HYPERTROPHY | RIGHT VENTRICULAR OUTFLOW OBSTRUCTION DUE TO ABNORMAL MUSCLE BAND(S) | VENTRICULAR SEPTAL DEFECT, MUSCULAR OUTLET	M	91	3.06	12.7	3.06	2.4	22.92	22.61
1-03734	RV	Euploid	Transposition of the great vessels	Cyanotic	TRANSPOSITION D-LOOP | VENTRICULAR SEPTAL DEFECT	F	100	3.77	17.3	3.77	3.77	27.55	34.63
1-03784	RA	Euploid	Septal defect	Acyanotic	ATRIAL SEPTAL DEFECT, SECUNDUM	F	103	3.26	20	3.26	3.11	19.22	25.19
1-03805	RA	Euploid	Septal defect	Acyanotic	PARTIALLY ANOMALOUS PULMONARY VEINS | SINUS VENOSUS SEPTAL DEFECT, SUPERIOR TYPE	F	152	17.15	44.4	17.15	17.03	22.43	23.59
1-03828	RA	Trisomy21	Septal defect	Acyanotic	VENTRICULAR SEPTAL DEFECT, MEMBRANOUS	F	61	0.39	5.1	0.39	0.39	44.21	39.6
1-03890	RA	Trisomy21	AVCD	cyanotic	AORTIC ARCH HYPOPLASIA | COARCTATION | COMPLETE COMMON AV CANAL	M	41	0.02	3.2	0.02	0.02	37.83	33.2
1-03897	RA	Euploid	Truncus arteriosus	Cyanotic	ATRIAL SEPTAL DEFECT | TRUNCUS ARTERIOSUS TYPE II (MAIN PULMONARY ARTERY ABSENT)	M	50.5	0.02	3	0.02	0	34.65	35
1-03946	RA, RV	Trisomy21	AVCD	cyanotic	COMPLETE COMMON AV CANAL | TETRALOGY OF FALLOT	M	63	0.51	6.6	0.51	0.51	36.52	32.79
1-03956	PA	Euploid	Hypoplastic right heart syndrome	Cyanotic	ATRIAL SEPTAL DEFECT | DOUBLE OUTLET RIGHT VENTRICLE | HYPOPLASTIC RIGHT VENTRICLE (SUBNORMAL CAVITY VOLUME) | PULMONARY STENOSIS, SUBVALVAR | TRANSPOSITION D-LOOP | VENTRICULAR SEPTAL DEFECT, MULTIPLE	F	88	2.56	14.8	2.56	2.56	26.19	26.58
1-03973	LV	Euploid	Valvular abnormality	Acyanotic	AORTIC STENOSIS, SUBVALVAR, DISCRETE, MEMBRANEOUS | VENTRICULAR SEPTAL DEFECT, MUSCULAR	M	117	5.6	32.2	5.6	5.2	30.77	27.9
1-04006	PV, RA	Euploid	Tetralogy of Fallot	cyanotic	TETRALOGY OF FALLOT	F	65	0.93	8.6	0.93	0.93	25.88	28.98
1-04034	RA	Trisomy21	Septal defect	Acyanotic	VENTRICULAR SEPTAL DEFECT, MEMBRANOUS	M	68	1.52	8.2	1.52	1.51	40.82	39.12
1-04050	RV	Euploid	Tetralogy of Fallot	cyanotic	DYSPLASTIC (ABSENT) PULMONARY VALVE SYNDROME (TOF WITH APVS) | RIGHT AORTIC ARCH WITH NORMAL BRANCHING PATTERN | TETRALOGY OF FALLOT	M	180	17.87	55	17.87	17.87	41.67	37.68
1-04056	DuctArt, RV	Euploid	Hypoplastic left heart syndrome	Cyanotic	AORTIC STENOSIS | HYPOPLASTIC LEFT HEART SYNDROME | MITRAL STENOSIS	F	47	0.01	2.6	0.01	0.02	35.72	26.91
1-04061	RA	Euploid	AVCD	cyanotic	BALANCED COMPLETE ATRIOVENTRICULAR CANAL	M	75	1.16	8.5	1.16	1.25	30.91	41.32
1-04095	RV	Euploid	Tetralogy of Fallot	cyanotic	TETRALOGY OF FALLOT	M	59	0.31	6.5	0.31	0.31	39.52	48.68
1-04119	PA	Euploid	Transposition of the great vessels	Cyanotic	AORTIC ARCH HYPOPLASIA | ATRIAL SEPTAL DEFECT | TRICUSPID ATRESIA WITH D-LOOP TGA AND NO PULMONARY STENOSIS (TYPE IIC) | VENTRICULAR SEPTAL DEFECT	F	52	0.01	3.3	0.01	0.01	28.16	28.31
1-04136	DuctArt	Euploid	Double outlet right ventricle	Acyanotic	AORTIC ARCH HYPOPLASIA | BICOMMISSURAL (BICUSPID, BILEAFLET, BIFOLIATE) AORTIC VALVE | DOUBLE OUTLET RIGHT VENTRICLE | HYPOPLASTIC AORTIC ANNULUS | VENTRICULAR SEPTAL DEFECT	F	48	0.01	3.2	0.01	0.02	21.12	25.21
1-04173	PA	Euploid	AVCD	cyanotic	COMMON ATRIUM | COMPLETE COMMON AV CANAL | DOUBLE OUTLET RIGHT VENTRICLE | PULMONARY STENOSIS | RIGHT AORTIC ARCH | TRANSPOSITION D-LOOP	F	66	0.58	7.5	0.58	0.68	21.96	28.68
1-04197	DuctArt	Trisomy21	AVCD	cyanotic	AORTIC ARCH HYPOPLASIA | COMPLETE COMMON AV CANAL	F	52	0.03	3.6	0.03	0.04	23.2	31.69
1-04210	RV	Euploid	Truncus arteriosus	Cyanotic	RIGHT AORTIC ARCH WITH NORMAL BRANCHING PATTERN | TRUNCUS ARTERIOSUS TYPE II (MAIN PULMONARY ARTERY ABSENT)	M	109	6.82	19	6.82	15.18	33.12	34.73
1-04242	PA, PV	Euploid	Hypoplastic right heart syndrome	Cyanotic	ATRIAL SEPTAL DEFECT | HYPOPLASTIC RIGHT VENTRICLE (SUBNORMAL CAVITY VOLUME) | PULMONARY STENOSIS, SUBVALVAR | PULMONARY STENOSIS, VALVAR | SINGLE VENTRICLE, LEFT; DOUBLE INLET LEFT VENTRICLE | TRANSPOSITION D-LOOP | VENTRICULAR SEPTAL DEFECT	M	92	2.86	14.1	2.86	2.98	21.17	31.47
1-04272	RV	Euploid	Tetralogy of Fallot	cyanotic	ATRIAL SEPTAL DEFECT, SECUNDUM | LSVC TO CORONARY SINUS | TETRALOGY OF FALLOT	M	134	9.19	25.7	9.19	9.19	34.67	39.34
1-04273	RA	Trisomy21	AVCD	cyanotic	COMPLETE COMMON ATRIOVENTRICULAR CANAL, RASTELLI TYPE C	F	57.5	0.15	4.6	0.15	0.28	37.01	47.72
1-04276	LV	Euploid	Septal defect	Acyanotic	PARTIALLY ANOMALOUS PULMONARY VEINS | PATENT FORAMEN OVALE | VENTRICULAR SEPTAL DEFECT, MEMBRANOUS	M	59.5	0.33	4.8	0.33	0.32	32.08	41.22
1-04333	RA	Euploid	Hypoplastic left heart syndrome	Cyanotic	AORTIC ATRESIA | HYPOPLASTIC LEFT HEART SYNDROME | MITRAL ATRESIA	F	81.5	2.31	10.2	2.31	2.31	31.68	35.76
1-04389	DuctArt	Euploid	Transposition of the great vessels	Cyanotic	ATRIAL SEPTAL DEFECT | COARCTATION | HYPOPLASIA ASCENDING AORTA | TRANSPOSITION D-LOOP WITH VENTRICULAR SEPTAL DEFECT	M	50	0	3.8	0	0.01	32.23	32.47
1-04438	RA	Euploid	Hypoplastic left heart syndrome	Cyanotic	BICOMMISSURAL (BICUSPID, BILEAFLET, BIFOLIATE) AORTIC VALVE | COARCTATION | HYPOPLASTIC LEFT VENTRICLE (SUBNORMAL CAVITY VOLUME)	M	178	16.37	64.9	16.37	16.37	30.74	29.62
1-04460	RV	Euploid	Valvular abnormality	Acyanotic	AORTIC ARCH HYPOPLASIA | AORTIC STENOSIS - SUBVALVAR | BICOMMISSURAL (BICUSPID, BILEAFLET, BIFOLIATE) AORTIC VALVE | COARCTATION | HYPOPLASIA ASCENDING AORTA | LSVC TO CORONARY SINUS | VENTRICULAR SEPTAL DEFECT, MALALIGNMENT	M	48.5	0.01	3.8	0.01	0.02	41.09	47.49
1-04488	RV	Trisomy21	Tetralogy of Fallot	cyanotic	PATENT FORAMEN OVALE | TETRALOGY OF FALLOT	F	49	0.1	3.8	0.1	0.11	37.48	44.17
1-04537	RA	Euploid	Valvular abnormality	Acyanotic	AORTIC STENOSIS, SUBVALVAR, DISCRETE, MEMBRANEOUS | VENTRICULAR SEPTAL DEFECT, MEMBRANOUS	M	73.5	0.96	8.1	0.96	0.96	25.36	25.14
1-04606	RA	Euploid	Septal defect	Acyanotic	PATENT DUCTUS ARTERIOSUS | VENTRICULAR SEPTAL DEFECT, MEMBRANOUS	F	55	0.21	4.4	0.21	0.21	30.59	35.75
1-04641	RA	Euploid	Septal defect	Acyanotic	VENTRICULAR SEPTAL DEFECT, MEMBRANOUS	F	58.5	0.28	4.6	0.28	0.3	41.02	44.56
1-04652	PA, RA	Euploid	Hypoplastic right heart syndrome	Cyanotic	DEXTROCARDIA | HYPOPLASTIC RIGHT VENTRICLE (SUBNORMAL CAVITY VOLUME) | L-LOOP TRANSPOSITION OF THE GREAT VESSELS | LSVC TO CORONARY SINUS | PULMONARY STENOSIS | SINGLE VENTRICLE, LEFT; DOUBLE INLET LEFT VENTRICLE	M	74	0.67	8.8	0.67	0.67	37.28	45.91
1-04682	RV	Euploid	Septal defect	Acyanotic	PATENT FORAMEN OVALE | RIGHT VENTRICULAR OUTFLOW OBSTRUCTION DUE TO ABNORMAL MUSCLE BAND(S) | VENTRICULAR SEPTAL DEFECT, MEMBRANOUS	M	69	0.93	10	0.93	0.93	28.86	32.08
1-04693	AtrSpt	Euploid	Truncus arteriosus	Cyanotic	PARTIALLY ANOMALOUS PULMONARY VEINS | RIGHT AORTIC ARCH | TRUNCUS ARTERIOSUS TYPE I (MAIN PULMONARY ARTERY PRESENT)	F	64	0.36	5.7	0.36	0.36	30.88	33.88
1-04701	RV	Euploid	Tetralogy of Fallot	cyanotic	ATRIAL SEPTAL DEFECT | HYPOPLASTIC LEFT PULMONARY ARTERY | HYPOPLASTIC RIGHT PULMONARY ARTERY | LSVC TO CORONARY SINUS | TETRALOGY OF FALLOT WITH PULMONARY ATRESIA AND MAPCAS	M	49	0.02	2.6	0.02	0.15	21.35	22.81
1-04707	AtrSpt	Euploid	Hypoplastic left heart syndrome	Cyanotic	DOUBLE OUTLET RIGHT VENTRICLE | HYPOPLASTIC LEFT VENTRICLE (SUBNORMAL CAVITY VOLUME) | SINGLE VENTRICLE WITH UNBALANCED ATRIOVENTRICULAR CANAL DEFECT	M	78	1.57	10.5	1.57	1.57	26.74	26.84
1-04724	LV	Euploid	Valvular abnormality	Acyanotic	AORTIC STENOSIS, SUBVALVAR, DISCRETE, MEMBRANEOUS	F	82	1.83	13	1.83	1.74	33.93	32.52
1-04737	RA	Euploid	Hypoplastic left heart syndrome	Cyanotic	AORTIC VALVE ABNORMALITY | ATRIAL SEPTAL DEFECT, SECUNDUM | BICOMMISSURAL (BICUSPID, BILEAFLET, BIFOLIATE) AORTIC VALVE | COARCTATION | HYPOPLASTIC LEFT VENTRICLE (SUBNORMAL CAVITY VOLUME) | HYPOPLASTIC MITRAL VALVE	F	47	0.06	3.1	0.06	0.07	21.92	22.12
1-04863	RV	Euploid	Tetralogy of Fallot	cyanotic	ATRIAL SEPTAL DEFECT, SECUNDUM | TETRALOGY OF FALLOT	F	142	14.55	33.4	14.55	14.55	41.31	41.26
1-04880	RV	Euploid	Valvular abnormality	Acyanotic	AORTIC ARCH HYPOPLASIA | BICOMMISSURAL (BICUSPID, BILEAFLET, BIFOLIATE) AORTIC VALVE | COARCTATION | VENTRICULAR SEPTAL DEFECT, MEMBRANOUS	M	71	0.68	7.5	0.68	0.68	37.1	45.04
1-04943	RA	Euploid	Septal defect	Acyanotic	ATRIAL SEPTAL DEFECT, SECUNDUM	F	127	7.23	37.1	7.23	7.22	24	25.67
1-04947	RV	Euploid	Septal defect	Acyanotic	LEFT CORONARY ARTERY ARISING FROM THE RIGHT SINUS OF VALSALVA	F	141	10.82	30.7	10.82	10.81	34.03	43.39
1-05071	AO	Euploid	Aortic arch abnormality	Acyanotic	COARCTATION	F	156	12.46	61.9	12.46	12.45	18.67	23.61
1-05089	RV	Euploid	Double outlet right ventricle	Acyanotic	DORV, VENTRICULAR DEFECT COMMITTED TO AORTA | VENTRICULAR SEPTAL DEFECT RESTRICTIVE	M	67	0.55	6.2	0.55	0.55	21.61	25.83
1-05121	DuctArt	Euploid	Septal defect	Acyanotic	DOUBLE OUTLET LEFT VENTRICLE, SUBAORTIC VENTRICULAR SEPTAL DEFECT | PULMONARY STENOSIS, SUBVALVAR	M	51	0	4.1	0	0.01	36.82	40.84
1-05254	RA	Euploid	Septal defect	Acyanotic	VENTRICULAR SEPTAL DEFECT, SUBPULMONARY OR CONAL	F	103	4.96	15.5	4.96	4.96	21.11	ND
1-05339	RV	Euploid	Tetralogy of Fallot	cyanotic	ABSENT LEFT PULMONARY ARTERY | ABSENT LEFT PULMONARY ARTERY | TETRALOGY OF FALLOT | TETRALOGY OF FALLOT	F	87	2.5	12.2	2.5	2.52	29.95	34.39
1-05344	AtrSpt	Euploid	Hypoplastic left heart syndrome	Cyanotic	HYPOPLASTIC LEFT HEART SYNDROME | VENTRICULAR SEPTAL DEFECT, MUSCULAR	F	53	0	3.5	0	0	31	30.82
1-05356	RV	Euploid	Tetralogy of Fallot	cyanotic	PATENT DUCTUS ARTERIOSUS | TETRALOGY OF FALLOT	M	68	0.51	8.9	0.51	0.51	28.62	29.25
1-05367	RA	Trisomy21	Septal defect	Acyanotic	PATENT FORAMEN OVALE | PULMONARY STENOSIS, BRANCH PULMONARY ARTERY | VENTRICULAR SEPTAL DEFECT, MEMBRANOUS	F	68	0.91	7.4	0.91	0.91	37.7	27.14
1-05368	DuctArt	Euploid	Hypoplastic left heart syndrome	Cyanotic	ATRIAL SEPTAL DEFECT | COARCTATION | DOUBLE OUTLET RIGHT VENTRICLE | HYPOPLASTIC LEFT VENTRICLE (SUBNORMAL CAVITY VOLUME)	M	48	0.01	2.5	0.01	0.02	35.2	34.72
1-05398	DuctArt	Euploid	Aortic arch abnormality	Acyanotic	ATRIAL SEPTAL DEFECT | INTERRUPTED AORTIC ARCH + AP WINDOW (AORTOPULMONARY WINDOW)	M	47	0.01	2.9	0.01	0.02	24.19	24.1
1-05433	RV	Euploid	Tetralogy of Fallot	cyanotic	TETRALOGY OF FALLOT	M	67	0.56	7.7	0.56	0.55	30.07	30.55
1-05443	PA	Euploid	Transposition of the great vessels	Cyanotic	ATRIAL SEPTAL DEFECT | TRANSPOSITION D-LOOP	F	46	0	2.4	0	0.01	25.95	27.81
1-05445	DuctArt	Euploid	Valvular abnormality	Acyanotic	ATRIAL SEPTAL DEFECT | BICOMMISSURAL (BICUSPID, BILEAFLET, BIFOLIATE) AORTIC VALVE | COARCTATION | MITRAL STENOSIS, PARACHUTE MITRAL VALVE	M	45.5	0	2.2	0	0.01	45.54	38.79
1-05476	AO	Euploid	Tetralogy of Fallot	cyanotic	ANOMALOUS ORIGIN OF RIGHT CORONARY ARTERY FROM PULMONARY ARTERY | RIGHT AORTIC ARCH | TETRALOGY OF FALLOT	M	75.5	0.99	11.3	0.99	0.99	24.73	26.27
1-05538	RV	Euploid	Septal defect	Acyanotic	LSVC TO CORONARY SINUS | PATENT FORAMEN OVALE | RIGHT VENTRICULAR OUTFLOW OBSTRUCTION DUE TO ABNORMAL MUSCLE BAND(S) | VENTRICULAR SEPTAL DEFECT, MALALIGNMENT	F	66	0.57	6.8	0.57	0.56	22.11	23.47
1-05548	RA	Trisomy21	AVCD	cyanotic	ATRIAL SEPTAL DEFECT, SECUNDUM | COMPLETE COMMON ATRIOVENTRICULAR CANAL, RASTELLI TYPE A	F	60	0.51	4.7	0.51	0.51	29.65	29.52
1-05584	PV	Euploid	Valvular abnormality	Acyanotic	ATRIAL SEPTAL DEFECT | LSVC TO CORONARY SINUS | TRICUSPID ATRESIA + NO PULMONARY STENOSIS AND LARGE VSD (IC)	M	53	0	4.2	0	0.03	30.2	ND
1-05589	DuctArt	Euploid	Aortic arch abnormality	Acyanotic	ATRIAL SEPTAL DEFECT | ATRIAL SEPTAL DEFECT | COARCTATION | COARCTATION | LSVC TO CORONARY SINUS | LSVC TO CORONARY SINUS	M	49	0.01	3.2	0.01	0.02	20.07	24.61
1-05672	DuctArt	Euploid	Septal defect	Acyanotic	COARCTATION | PATENT FORAMEN OVALE | VENTRICULAR SEPTAL DEFECT, SUBPULMONARY OR CONAL	M	61	0.38	5.1	0.38	0.39	33.14	32.29
1-05673	PV, RA	Euploid	Hypoplastic right heart syndrome	Cyanotic	ATRIAL SEPTAL DEFECT | HYPOPLASTIC RIGHT VENTRICLE (SUBNORMAL CAVITY VOLUME) | TRICUSPID ATRESIA + NO PULMONARY STENOSIS AND LARGE VSD (IC)	F	98	4.68	13.9	4.68	4.68	39.28	25.65
1-05799	RV	Euploid	Tetralogy of Fallot	cyanotic	DYSPLASTIC TRICUSPID VALVE | TETRALOGY OF FALLOT	M	135	7.21	27.8	7.21	7.21	27.7	32.92
1-05835	RV	Euploid	AVCD	cyanotic	ABSENCE OF THE SUPRARENAL INFERIOR VENA CAVA WITH AZYGOUS CONTINUATION | COARCTATION | COMPLETE COMMON ATRIOVENTRICULAR CANAL, RASTELLI TYPE C | DEXTROCARDIA | HETEROTAXY | LEFT SUPERIOR VENA CAVA ENTERING LEFT ATRIUM | PATENT DUCTUS ARTERIOSUS | RIGHT AORTIC ARCH	M	51	0	3	0	0.01	20.9	39.91
1-05846	RV	Euploid	Tetralogy of Fallot	cyanotic	TETRALOGY OF FALLOT	F	68	0.65	7.4	0.65	0.65	20.27	26.64
1-05947	RV	Euploid	Transposition of the great vessels	Cyanotic	ATRIAL SEPTAL DEFECT | COARCTATION | DEXTROCARDIA | SITUS SOLITUS | TRICUSPID ATRESIA WITH D-LOOP TGA AND NO PULMONARY STENOSIS (TYPE IIC) | VENTRICULAR INVERSION (L-LOOP VENTRICLES)	F	45	0.01	3.3	0.01	0.01	26.97	28.16
1-05966	RA	Euploid	Hypoplastic left heart syndrome	Cyanotic	ATRIAL SEPTAL DEFECT | HYPOPLASTIC LEFT HEART SYNDROME	M	102	3.5	15.6	3.5	3.5	20.76	28.92
1-06140	AtrSpt	Euploid	Valvular abnormality	Acyanotic	PARTIALLY ANOMALOUS PULMONARY VEINS | PULMONARY ARTERY STENOSIS	M	175	13.54	66.6	13.54	13.53	32.78	36.12
1-06153	LV	Euploid	Valvular abnormality	Acyanotic	AORTIC STENOSIS, SUBVALVAR, DISCRETE, MEMBRANEOUS	M	148	9.69	47.3	9.69	9.69	38.04	45.29
1-06181	LV	Euploid	Valvular abnormality	Acyanotic	AORTIC STENOSIS - SUBVALVAR | AORTIC STENOSIS - VALVAR | ATRIAL SEPTAL DEFECT | COARCTATION | DOUBLE ORIFICE MITRAL VALVE | VENTRICULAR SEPTAL DEFECT, MEMBRANOUS | VENTRICULAR SEPTAL DEFECT, MULTIPLE | VENTRICULAR SEPTAL DEFECT, MUSCULAR	M	90	2.4	13.1	2.4	2.4	33.66	38.71
1-06193	RV	Euploid	Septal defect	Acyanotic	RIGHT VENTRICULAR OUTFLOW OBSTRUCTION DUE TO ABNORMAL MUSCLE BAND(S) | VENTRICULAR SEPTAL DEFECT, MEMBRANOUS	M	63.5	0.4	5.4	0.4	0.4	35.95	36.51
1-06207	RA	Euploid	Total anomalous pulmonary venous return	Cyanotic	ATRIAL SEPTAL DEFECT | TOTALLY ANOMALOUS PULMONARY VENOUS RETURN, INFRADIAPHRAGMATIC	M	57	0.11	3.8	0.11	0.11	31.46	26.8
1-06267	RA	Euploid	Septal defect	Acyanotic	ATRIAL SEPTAL DEFECT, SECUNDUM	M	111	4.07	19.6	4.07	4.05	25.83	27.41
1-06273	AtrSpt	Euploid	Hypoplastic left heart syndrome	Cyanotic	ATRIAL SEPTAL DEFECT | DOUBLE OUTLET RIGHT VENTRICLE | HETEROTAXY | HYPOPLASTIC LEFT VENTRICLE (SUBNORMAL CAVITY VOLUME) | MITRAL ATRESIA | PULMONARY ATRESIA CONGENITAL | SITUS INVERSUS TOTALIS | TRANSPOSITION D-LOOP | VENTRICULAR SEPTAL DEFECT	M	51	0.01	3.1	0.01	0.02	25.03	25.68
1-06313	AtrSpt	Euploid	Hypoplastic left heart syndrome	Cyanotic	ATRIAL SEPTAL DEFECT | HYPOPLASTIC LEFT HEART SYNDROME	F	52	0.01	3.7	0.01	0.02	32.91	34.46
1-06391	RA	Euploid	Septal defect	Acyanotic	ATRIAL SEPTAL DEFECT | VENTRICULAR SEPTAL DEFECT, MEMBRANOUS	F	61	0.45	5.3	0.45	0.45	19.1	ND
1-06425	RA	Euploid	Hypoplastic left heart syndrome	Cyanotic	ATRIAL SEPTAL DEFECT, SECUNDUM | HYPOPLASTIC LEFT HEART SYNDROME	F	92	3.12	11.6	3.12	3.12	17.48	21.68
1-06440	AtrSpt	Euploid	Double outlet right ventricle	Acyanotic	DOUBLE OUTLET RIGHT VENTRICLE | SINGLE VENTRICLE, RIGHT, DOUBLE INLET RIGHT VENTRICLE | TRANSPOSITION D-LOOP	F	76	1.57	8.6	1.57	1.57	ND	ND
1-06461	PA	Euploid	Transposition of the great vessels	Cyanotic	TRANSPOSITION D-LOOP	F	79	1.32	11.9	1.32	1.32	30.92	36.07
1-06469	RVOT	Euploid	Transposition of the great vessels	Cyanotic	ATRIAL SEPTAL DEFECT | PULMONARY STENOSIS | TRANSPOSITION D-LOOP | VENTRICULAR SEPTAL DEFECT	M	111	4.37	20.1	4.37	4.37	39.06	40.29
1-06516	RV	Euploid	Tetralogy of Fallot	cyanotic	ATRIAL SEPTAL DEFECT | PULMONARY STENOSIS | TETRALOGY OF FALLOT	M	70.5	0.76	8.7	0.76	0.76	32.89	35.76
1-06546	AtrSpt	Euploid	Hypoplastic right heart syndrome	Cyanotic	AORTIC STENOSIS | COARCTATION | L-LOOP CORRECTED TRANSPOSITION {SL?} | SINGLE VENTRICLE, LEFT; DOUBLE INLET LEFT VENTRICLE	F	48	0	3.4	0	0.02	33.03	34.69
1-06552	PV	Euploid	Double outlet right ventricle	Acyanotic	ATRIAL SEPTAL DEFECT | D-LOOP CORRECTED TRANSPOSITION {ID?} | DOUBLE OUTLET RIGHT VENTRICLE | VENTRICULAR SEPTAL DEFECT	M	50	0.02	3.1	0.02	0.08	18.82	17.45
1-06577	RA	Euploid	Septal defect	Acyanotic	ATRIAL SEPTAL DEFECT | ATRIAL SEPTAL DEFECT, SECUNDUM | SCIMITAR SYNDROME	F	89	2.72	10.8	2.72	2.74	41.25	39.32
1-06596	RA	Euploid	Valvular abnormality	Acyanotic	BICOMMISSURAL (BICUSPID, BILEAFLET, BIFOLIATE) AORTIC VALVE | COARCTATION | MITRAL STENOSIS | MITRAL STENOSIS, TYPICAL OF VAN PRAAGH	M	84	1.77	9.9	1.77	0.01	23.44	26.88
1-06604	RA	Euploid	Valvular abnormality	Acyanotic	AORTIC STENOSIS, SUBVALVAR, DISCRETE, MEMBRANEOUS | RIGHT AORTIC ARCH | VENTRICULAR SEPTAL DEFECT, MEMBRANOUS	M	77	1.7	8	1.7	1.7	21.69	ND
1-06684	LV	Euploid	Tetralogy of Fallot	cyanotic	PATENT DUCTUS ARTERIOSUS | PATENT FORAMEN OVALE | TETRALOGY OF FALLOT WITH PULMONARY ATRESIA	F	42	0.15	2.1	0.15	0.18	29.17	31.39
1-06704	AO	Euploid	Transposition of the great vessels	Cyanotic	TRANSPOSITION D-LOOP	M	51	0.01	3.5	0.01	0.01	33.19	33.83
1-06739	RVOT	Euploid	Truncus arteriosus	Cyanotic	ATRIAL SEPTAL DEFECT | RIGHT AORTIC ARCH | TRUNCUS ARTERIOSUS TYPE II (MAIN PULMONARY ARTERY ABSENT)	F	94	3.39	11.4	3.39	3.38	32.8	32.64
1-06740	RA	Euploid	Septal defect	Acyanotic	ATRIAL SEPTAL DEFECT, SECUNDUM	M	77	0.94	9.4	0.94	0.93	21.64	25.6
1-06748	RA	Euploid	Septal defect	Acyanotic	ATRIAL SEPTAL DEFECT | VENTRICULAR SEPTAL DEFECT, MEMBRANOUS | VENTRICULAR SEPTAL DEFECT, MUSCULAR	F	57	0.35	4.3	0.35	0.36	27.32	28.07
1-06788	RV	Euploid	Truncus arteriosus	Cyanotic	PATENT FORAMEN OVALE | TRUNCUS ARTERIOSUS TYPE I (MAIN PULMONARY ARTERY PRESENT) | VENTRICULAR SEPTAL DEFECT	F	82	2.05	11	2.05	2.02	25.71	32.81
1-06807	RA	Euploid	Total anomalous pulmonary venous return	Cyanotic	ATRIAL SEPTAL DEFECT | TOTALLY ANOMALOUS PULMONARY VENOUS RETURN, SUPRACARDIAC	M	49	0.04	2.8	0.04	0.05	25.5	22.81
1-06905	RA	Trisomy21	AVCD	cyanotic	ATRIAL SEPTAL DEFECT, SECUNDUM | COMPLETE COMMON ATRIOVENTRICULAR CANAL, RASTELLI TYPE A | HYPOPLASTIC RIGHT VENTRICLE (SUBNORMAL CAVITY VOLUME) | UNBALANCED COMPLETE ATRIOVENTRICULAR CANAL, LEFT DOMINANT	M	64.5	0.62	5.7	0.62	0.61	27.28	27.37
1-06915	RA	Euploid	Septal defect	Acyanotic	PATENT FORAMEN OVALE | VENTRICULAR SEPTAL DEFECT, MEMBRANOUS | VENTRICULAR SEPTAL DEFECT, MULTIPLE | VENTRICULAR SEPTAL DEFECT, MUSCULAR	F	62	0.23	5.3	0.23	0.31	33.49	31.41
1-06936	RA	Euploid	Septal defect	Acyanotic	VENTRICULAR SEPTAL DEFECT, MEMBRANOUS	F	60	0.31	4.8	0.31	0.3	21.78	24.8
1-06985	RV	Euploid	tetralogy of Fallot	cyanotic	ATRIAL SEPTAL DEFECT | TETRALOGY OF FALLOT	M	66	0.53	6.5	0.53	0.55	34.35	40.49
1-06991	RA	Euploid	Septal defect	Acyanotic	PATENT FORAMEN OVALE | VENTRICULAR SEPTAL DEFECT, MEMBRANOUS	F	87	2.58	13.2	2.58	2.68	ND	ND
1-07003	RA	Euploid	Septal defect	Acyanotic	LSVC TO CORONARY SINUS | VENTRICULAR SEPTAL DEFECT, MEMBRANOUS	F	57.5	0.53	4.5	0.53	0.53	30.93	32.75
1-07015	RA	Euploid	Septal defect	Acyanotic	PULMONARY STENOSIS | VENTRICULAR SEPTAL DEFECT, MEMBRANOUS	M	73	0.79	8.5	0.79	0.79	33.39	34.51
1-07016	RA	Euploid	Septal defect	Acyanotic	VENTRICULAR SEPTAL DEFECT, MEMBRANOUS	M	69	0.45	6	0.45	0.44	31.81	29.53
1-07017	RA	Euploid	Septal defect	Acyanotic	ATRIAL SEPTAL DEFECT, SECUNDUM	M	123.5	8.19	25.8	8.19	8.19	21.44	33.44
1-07028	RV	Euploid	Hypoplastic left heart syndrome	Cyanotic	ATRIAL SEPTAL DEFECT | HYPOPLASTIC LEFT HEART SYNDROME	M	45	0	3.9	0	0.01	27.21	32.98
1-07051	AO	Euploid	Tetralogy of Fallot	cyanotic	ATRIAL SEPTAL DEFECT | TETRALOGY OF FALLOT WITH PULMONARY ATRESIA	F	53	0	3	0	0	23.29	28.91
1-07062	AO	Euploid	Hypoplastic right heart syndrome	Cyanotic	AORTIC STENOSIS | HYPOPLASTIC RIGHT VENTRICLE (SUBNORMAL CAVITY VOLUME) | INTERRUPTED AORTIC ARCH TYPE B | TRANSPOSITION D-LOOP | TRICUSPID ATRESIA + D-TGA + PS (IIB) | VENTRICULAR SEPTAL DEFECT WITH INTERRUPTED AORTIC ARCH	M	45	0.01	1.9	0.01	0.02	32.97	46.61
1-07076	AO	Euploid	Valvular abnormality	Acyanotic	BICOMMISSURAL (BICUSPID, BILEAFLET, BIFOLIATE) AORTIC VALVE | COARCTATION	M	125	7.23	23.9	7.23	7.23	20.4	19.12
1-07079	RA	Euploid	Total anomalous pulmonary venous return	Cyanotic	ATRIAL SEPTAL DEFECT | TOTALLY ANOMALOUS PULMONARY VENOUS RETURN, SUPRACARDIAC	M	52.5	0	4.1	0	0.01	30.67	34.14
1-07186	RV	Euploid	Hypoplastic left heart syndrome	Cyanotic	ATRIAL SEPTAL DEFECT | HYPOPLASTIC LEFT HEART SYNDROME | VENTRICULAR SEPTAL DEFECT	M	51	0.02	3.2	0.02	0.02	31.76	34.13
1-07187	RV	Euploid	Double outlet right ventricle	Acyanotic	AORTIC STENOSIS - SUBVALVAR | DOUBLE OUTLET RIGHT VENTRICLE | PATENT DUCTUS ARTERIOSUS | PATENT FORAMEN OVALE	F	158	14.78	70.4	14.78	14.78	25.87	28.7
1-07196	RV	Euploid	Hypoplastic right heart syndrome	Cyanotic	ATRIAL SEPTAL DEFECT | DYSPLASTIC TRICUSPID VALVE | HYPOPLASTIC RIGHT VENTRICLE (SUBNORMAL CAVITY VOLUME) | PULMONARY STENOSIS	M	158	12.93	41.1	12.93	12.93	28.66	29.67
1-07229	RA	Euploid	Valvular abnormality	Acyanotic	BICOMMISSURAL (BICUSPID, BILEAFLET, BIFOLIATE) AORTIC VALVE | LEFT SUPERIOR VENA CAVA ENTERING LEFT ATRIUM	M	85	2.63	11	2.63	2.62	40.49	45.26
1-07271	RA	Euploid	Septal defect	Acyanotic	PATENT FORAMEN OVALE | VENTRICULAR SEPTAL DEFECT, MEMBRANOUS	M	93	2.68	12.7	2.68	2.75	18.43	22.91
1-07300	PA	Euploid	Septal defect	Acyanotic	ATRIAL SEPTAL DEFECT, SECUNDUM | DISCONTINUITY OF PULMONARY ARTERIES | HEMITRUNCUS, RT (RIGHT PULMONARY ARTERY FROM AORTA) | PATENT DUCTUS ARTERIOSUS | VATERS/VACTERL SYNDROME | VENTRICULAR SEPTAL DEFECT, MUSCULAR	F	48.5	0	2.4	0	0.02	18.6	21.89
1-07309	PV	Euploid	Hypoplastic left heart syndrome	Cyanotic	AORTIC VALVE POSITION RELATIVE TO THE PULMONARY VALVE, LEFT AND ANTERIOR | DOUBLE OUTLET RIGHT VENTRICLE | HYPOPLASTIC RIGHT VENTRICLE (SUBNORMAL CAVITY VOLUME) | HYPOPLASTIC TRICUSPID VALVE | SINGLE VENTRICLE, LEFT; DOUBLE INLET LEFT VENTRICLE | TRICUSPID STENOSIS | VENTRICULAR SEPTAL DEFECT	F	108	3.97	18.6	3.97	3.97	37.01	42.97
1-07405	RA	Euploid	Transposition of the great vessels	Cyanotic	ASPLENIA SYNDROME (RIGHT ISOMERISM) | ATRIAL SEPTAL DEFECT | DISCONTINUITY OF PULMONARY ARTERIES | HETEROTAXY | LSVC TO CORONARY SINUS | PULMONARY ATRESIA CONGENITAL | TOTALLY ANOMALOUS PULMONARY VENOUS RETURN, RIGHT ATRIUM | TRANSPOSITION D-LOOP | VENTRICULAR SEPTAL DEFECT	F	131	9.95	25	9.95	9.97	18.06	23.72
1-07417	RA	Euploid	Tetralogy of Fallot	cyanotic	PATENT DUCTUS ARTERIOSUS | TETRALOGY OF FALLOT	M	76	0.89	8.2	0.89	0.88	22.25	22.64
1-07455	RA	Trisomy21	Septal defect	Acyanotic	ATRIAL SEPTAL DEFECT, SECUNDUM | VENTRICULAR SEPTAL DEFECT, MEMBRANOUS | VENTRICULAR SEPTAL DEFECT, MULTIPLE | VENTRICULAR SEPTAL DEFECT, MUSCULAR	F	57	0.21	3.7	0.21	0.21	46.15	ND
1-07474	RV	Trisomy21	AVCD	cyanotic	CLEFT MITRAL VALVE | OSTIUM PRIMUM ATRIAL SEPTAL DEFECT | PATENT FORAMEN OVALE	F	67.5	0.66	6.8	0.66	0.66	38.8	40.73
1-07503	RV	Euploid	Tetralogy of Fallot	cyanotic	DYSPLASTIC (ABSENT) PULMONARY VALVE SYNDROME (TOF WITH APVS) | PATENT FORAMEN OVALE | SINGLE LEFT CORONARY	F	155	12.13	67	12.13	12.13	33.41	37.55
1-07537	RA	Euploid	Septal defect	Acyanotic	ATRIAL SEPTAL DEFECT, SECUNDUM | ATRIAL SEPTAL DEFECT, SECUNDUM | VENTRICULAR SEPTAL DEFECT, MEMBRANOUS | VENTRICULAR SEPTAL DEFECT, MEMBRANOUS | VENTRICULAR SEPTAL DEFECT, MULTIPLE | VENTRICULAR SEPTAL DEFECT, MUSCULAR	M	69	0.84	6.8	0.84	0.84	30.9	32.86
1-07545	RA	Euploid	Septal defect	Acyanotic	ATRIAL SEPTAL DEFECT, SECUNDUM	F	87	3.48	11.9	3.48	3.47	35.02	35.24
1-07546	RA	Euploid	Septal defect	Acyanotic	PARTIALLY ANOMALOUS PULMONARY VEINS | SINUS VENOSUS SEPTAL DEFECT, SUPERIOR TYPE	M	107	3.97	21.1	3.97	4.02	21.93	25.51
1-07580	RA	Trisomy21	Septal defect	Acyanotic	PATENT DUCTUS ARTERIOSUS | VENTRICULAR SEPTAL DEFECT, MEMBRANOUS	M	61.5	0.5	4.5	0.5	0.5	25.44	31.17
1-07830	RA	Trisomy21	Septal defect	Acyanotic	ATRIAL SEPTAL DEFECT, SECUNDUM | VENTRICULAR SEPTAL DEFECT, MUSCULAR POSTERIOR (INLET)	M	67	0.76	5.4	0.76	0.64	39.31	48.58
1-07842	RA, RV	Trisomy21	AVCD	cyanotic	COMPLETE COMMON AV CANAL | PULMONARY ATRESIA CONGENITAL	F	104	4.98	17.3	4.98	5.03	41.16	ND
1-07912	RA	Euploid	Septal defect	Acyanotic	ATRIAL SEPTAL DEFECT, SECUNDUM	M	93	4.42	15	4.42	4.42	ND	44.74
1-07980	RV	Trisomy21	Tetralogy of Fallot	cyanotic	ATRIAL SEPTAL DEFECT, SECUNDUM | TETRALOGY OF FALLOT	M	68.5	0.51	8.8	0.51	0.51	39.37	42
1-08063	RA	Euploid	Septal defect	Acyanotic	PARTIALLY ANOMALOUS PULMONARY VEINS | SINUS VENOSUS SEPTAL DEFECT, SUPERIOR TYPE	M	112	5.32	20.4	5.32	5.32	25.24	30.61
1-08102	RA	Trisomy21	AVCD	cyanotic	CLEFT MITRAL VALVE | OSTIUM PRIMUM ATRIAL SEPTAL DEFECT, BALANCED	M	70	0.9	8.3	0.9	0.9	37.74	51.49
1-08128	AtrSpt	Euploid	Hypoplastic right heart syndrome	Cyanotic	ATRIAL SEPTAL DEFECT, SECUNDUM | HYPOPLASTIC RIGHT VENTRICLE (SUBNORMAL CAVITY VOLUME) | LSVC TO CORONARY SINUS | PULMONARY ATRESIA CONGENITAL | SUPERIOR-INFERIOR VENTRICLES UP-DOWN STAIRS VENTRICLES | TRANSPOSITION D-LOOP | VENTRICULAR SEPTAL DEFECT	M	52	0	3.2	0	0.11	24.8	22.86
1-08195	RV	Euploid	Tetralogy of Fallot	cyanotic	PATENT FORAMEN OVALE | RIGHT AORTIC ARCH | TETRALOGY OF FALLOT	M	65	0.66	6.4	0.66	0.66	37.95	36.48
1-08311	RA	Trisomy21	Septal defect	Acyanotic	ATRIAL SEPTAL DEFECT, SECUNDUM | VENTRICULAR SEPTAL DEFECT, MEMBRANOUS | VENTRICULAR SEPTAL DEFECT, MUSCULAR, TRABECULAR, APICAL	F	62	0.69	4.5	0.69	0.68	38.18	38.03
1-08378	AO	Euploid	Valvular abnormality	Acyanotic	AORTIC STENOSIS - SUPRAVALVAR	M	125	7.82	27.1	7.82	7.81	33.83	39.78
1-08569	RV	Euploid	Double outlet right ventricle	Acyanotic	ATRIAL SEPTAL DEFECT, SECUNDUM | DORV, VENTRICULAR DEFECT COMMITTED TO PULMONARY ARTERY	F	59	0.39	5.4	0.39	0.4	24.41	24.09
1-08579	AO	Euploid	Aortic arch abnormality	Acyanotic	COARCTATION	M	74	0.87	8.8	0.87	0.84	31.57	42.05
1-08839	RA	Trisomy21	AVCD	cyanotic	COMPLETE COMMON AV CANAL	F	62.5	0.56	5.8	0.56	0.56	44.99	45.07
1-08851	PA	Euploid	Other	Acyanotic	ANOMALOUS ORIGIN OF A CORONARY ARTERY FROM THE PULMONARY ARTERY | MITRAL REGURGITATION	M	67.5	0.71	6.9	0.71	0.71	26.86	33.55
1-08867	RA	Euploid	Septal defect	Acyanotic	PATENT DUCTUS ARTERIOSUS | VENTRICULAR SEPTAL DEFECT, MEMBRANOUS	M	46	0.25	3.2	0.25	0.35	33.83	33.18
1-08906	AtrSpt	Trisomy21	AVCD	cyanotic	ATRIAL SEPTAL DEFECT, SECUNDUM | COMPLETE COMMON ATRIOVENTRICULAR CANAL, RASTELLI TYPE A | PATENT DUCTUS ARTERIOSUS	F	52	0.12	3.6	0.12	0.13	17.38	17.97
1-09246	AO	Euploid	Aortic arch abnormality	Acyanotic	COARCTATION	M	124	7.1	24.1	7.1	7.09	42	31.84
1-09247	PV	Euploid	Tetralogy of Fallot	cyanotic	TETRALOGY OF FALLOT	M	68.5	0.48	7.7	0.48	0.34	37.75	40.65
1-09366	RA	Euploid	Septal defect	Acyanotic	VENTRICULAR SEPTAL DEFECT, SUBPULMONARY OR CONAL	F	156.5	17.01	50.4	17.01	17	16.97	17.28
1-09384	AtrSpt	Euploid	Total anomalous pulmonary venous return	Cyanotic	ATRIAL SEPTAL DEFECT, SECUNDUM | TOTALLY ANOMALOUS PULMONARY VENOUS RETURN, MIXED	M	55	0.03	2.7	0.03	0.04	19.13	23.99
1-09435	AO	Euploid	Valvular abnormality	Acyanotic	BICOMMISSURAL (BICUSPID, BILEAFLET, BIFOLIATE) AORTIC VALVE | COARCTATION	M	89	1.54	13.9	1.54	1.54	37.53	38.61
1-09447	AO	Euploid	Valvular abnormality	Acyanotic	ATRIAL SEPTAL DEFECT, SECUNDUM | BICOMMISSURAL (BICUSPID, BILEAFLET, BIFOLIATE) AORTIC VALVE | COARCTATION	M	53	0.01	4	0.01	0.02	29.16	47.31
1-09516	AtrSpt	Euploid	AVCD	cyanotic	ATRIAL SEPTAL DEFECT, SECUNDUM | DOUBLE OUTLET RIGHT VENTRICLE | HYPOPLASTIC LEFT VENTRICLE (SUBNORMAL CAVITY VOLUME) | PATENT DUCTUS ARTERIOSUS | PULMONARY STENOSIS, SUBVALVAR | PULMONARY STENOSIS, VALVAR | TRANSPOSITION D-LOOP | UNBALANCED COMPLETE ATRIOVENTRICULAR CANAL, RIGHT DOMINANT	F	64	0.81	5.9	0.81	0.8	23.44	27.83
1-09640	RV	Euploid	Tetralogy of Fallot	cyanotic	LSVC - NON COMMUNICATING WITH RSVC | TETRALOGY OF FALLOT	M	68	0.48	7.9	0.48	0.48	33.73	35.84
1-09775	AtrSpt	Trisomy21	AVCD	cyanotic	ATRIAL SEPTAL DEFECT, SECUNDUM | COMPLETE COMMON AV CANAL | PATENT DUCTUS ARTERIOSUS	M	59	0.45	5.4	0.45	0.44	21.69	32.66
1-09909	RV	Euploid	Ebstein's anomaly	cyanotic	ATRIAL SEPTAL DEFECT, SECUNDUM | EBSTEINS DISEASE	M	93	2.43	15.9	2.43	2.41	32.44	34.4
1-09934	RV	Euploid	Valvular abnormality	Acyanotic	AORTIC STENOSIS | BICOMMISSURAL (BICUSPID, BILEAFLET, BIFOLIATE) AORTIC VALVE | COARCTATION | LSVC TO CORONARY SINUS	F	154	19.84	49	19.84	19.84	26.92	32.41
1-09974	AtrSpt	Euploid	Total anomalous pulmonary venous return	Cyanotic	ATRIAL SEPTAL DEFECT, SECUNDUM | TOTALLY ANOMALOUS PULMONARY VENOUS RETURN, CORONARY SINUS	M	56	0.18	4.7	0.18	0.18	17.33	19.72
1-09998	RA	Euploid	Septal defect	Acyanotic	ATRIAL SEPTAL DEFECT, SECUNDUM	M	76	1.18	8.9	1.18	1.18	31.2	33.8
1-10256	AtrSpt	Euploid	Hypoplastic left heart syndrome	Cyanotic	HYPOPLASTIC LEFT HEART SYNDROME	M	45	0	2.4	0	0.01	34.61	ND
1-10444	RA	Trisomy21	Septal defect	Acyanotic	VENTRICULAR SEPTAL DEFECT	F	112	6.55	30.3	6.55	6.55	42.02	41.54
1-10589	RA	Trisomy21	Septal defect	Acyanotic	ATRIAL SEPTAL DEFECT, SECUNDUM |PATENT DUCTUS ARTERIOSUS | VENTRICULAR SEPTAL DEFECT, MEMBRANOUS	M	56	0.47	5.4	0.47	0.45	20.46	30.29
1-10724	RA	Euploid	Septal defect	Acyanotic	PATENT FORAMEN OVALE | VENTRICULAR SEPTAL DEFECT, MEMBRANOUS	M	72	0.91	6.6	0.91	0.9	33.93	33.46
1-11044	AtrSpt	Euploid	Double outlet right ventricle	Acyanotic	AORTIC VALVE POSITION RELATIVE TO THE PULMONARY VALVE, RIGHT AND ANTERIOR | COARCTATION | DORV, TAUSSIG BING	M	64	0.51	5.5	0.51	0.5	39.97	37.87
1-11125	RA	Euploid	Double outlet right ventricle	Acyanotic	AORTIC VALVE POSITION RELATIVE TO THE PULMONARY VALVE, RIGHT AND ANTERIOR | DORV, VENTRICULAR DEFECT COMMITTED TO AORTA | PATENT FORAMEN OVALE | PULMONARY STENOSIS	M	51.5	0.01	3.3	0.01	0.01	33.8	40.99
1-11179	RV	Trisomy21	AVCD	cyanotic	ATRIAL SEPTAL DEFECT, SECUNDUM | COMPLETE COMMON AV CANAL | PULMONARY STENOSIS | PULMONARY STENOSIS, SUBVALVAR	F	63	0.5	6.2	0.5	0.48	29.88	32.77
1-11192	RV	Trisomy21	AVCD	cyanotic	COMPLETE COMMON AV CANAL | PULMONARY STENOSIS, SUBVALVAR	F	139	17.8	63.4	17.8	17.68	22.06	23.89
1-11266	AO	Euploid	Valvular abnormality	Acyanotic	ATRIAL SEPTAL DEFECT, SECUNDUM | BICOMMISSURAL (BICUSPID, BILEAFLET, BIFOLIATE) AORTIC VALVE | COARCTATION | LSVC TO CORONARY SINUS | VENTRICULAR SEPTAL DEFECT, MULTIPLE | VENTRICULAR SEPTAL DEFECT, MUSCULAR	M	40	0.05	2.2	0.05	0.06	23.58	26.44
1-11330	AtrSpt	Euploid	Total anomalous pulmonary venous return	Cyanotic	ATRIAL SEPTAL DEFECT, SECUNDUM | TOTALLY ANOMALOUS PULMONARY VENOUS RETURN, CORONARY SINUS	F	51.5	0	3.2	0	0.01	ND	ND
1-11796	LV, PA	Euploid	Valvular abnormality	Acyanotic	AORTIC STENOSIS | BICOMMISSURAL (BICUSPID, BILEAFLET, BIFOLIATE) AORTIC VALVE | PATENT DUCTUS ARTERIOSUS	F	62	0.31	5.1	0.31	0.34	37.39	36.61
1-11863	AtrSpt	Euploid	Septal defect	Acyanotic	MALPOSITIONED ATRIAL SEPTUM (WITH OR WITHOUT PAPVC) | PARTIALLY ANOMALOUS PULMONARY VEINS | SINUS VENOSUS SEPTAL DEFECT, SUPERIOR TYPE	M	79	2.01	10.4	2.01	1.95	36.5	40.06
1-11868	PV	Euploid	Tetralogy of Fallot	cyanotic	RIGHT AORTIC ARCH | TETRALOGY OF FALLOT	M	160	18.61	70.9	18.61	18.61	29.46	25.85
1-11881	RA	Euploid	Septal defect	Acyanotic	PATENT FORAMEN OVALE | VENTRICULAR SEPTAL DEFECT, MEMBRANOUS	M	63	0.43	5.7	0.43	0.44	33	ND
1-11920	RA	Trisomy21	AVCD	cyanotic	COMPLETE COMMON AV CANAL | PATENT DUCTUS ARTERIOSUS	F	66	0.63	7.9	0.63	0.63	38.68	39.18
1-11984	RA	Euploid	Septal defect	Acyanotic	VENTRICULAR SEPTAL DEFECT, MULTIPLE | VENTRICULAR SEPTAL DEFECT, MUSCULAR | VENTRICULAR SEPTAL DEFECT, MUSCULAR POSTERIOR (INLET)	F	68	0.94	6.7	0.94	0.92	20.32	20
1-11997	DuctArt, RV	Euploid	Double outlet right ventricle	Acyanotic	ATRIAL SEPTAL DEFECT | CONUS CORONARY SUPPLIES ANTERIOR DESCENDING | DISCONTINUITY OF PULMONARY ARTERIES | DORV, VENTRICULAR DEFECT COMMITTED TO AORTA | LEFT PULMONARY ARTERY ABNORMALITY | MAJOR AORTOPULMONARY COLLATERAL ARTERY | PULMONARY STENOSIS	F	51	0	3.2	0	0.01	22.54	22.85
1-12067	RV	Euploid	Septal defect	Acyanotic	DOUBLE CHAMBERED RIGHT VENTRICLE | VENTRICULAR SEPTAL DEFECT, MEMBRANOUS	M	83	2.52	10.2	2.52	2.52	40.47	39.23
1-12324	AtrSpt	Euploid	Valvular abnormality	Acyanotic	RIGHT AORTIC ARCH | TRICUSPID ATRESIA + PULMONARY ATRESIA (IA) | VENTRICULAR SEPTAL DEFECT	M	63	0.5	6.5	0.5	0.5	39.07	42.74
1-12389	PV	Euploid	Valvular abnormality	Acyanotic	DYSPLASTIC PULMONARY VALVE | PATENT FORAMEN OVALE | PULMONARY STENOSIS | SKELETAL, SKIN, MUSCLE ANOMALY	F	92	5.14	11.5	5.14	5.13	ND	ND
1-12465	PV	Trisomy21	AVCD	cyanotic	BALANCED COMPLETE ATRIOVENTRICULAR CANAL | TETRALOGY OF FALLOT	F	59	0.56	6.9	0.56	0.56	32.28	32.06
1-12597	RA	Euploid	Septal defect	Acyanotic	ATRIAL SEPTAL DEFECT, SECUNDUM	F	103	4.31	15.7	4.31	4.31	27.38	25.09
1-12601	RA, RV	Euploid	Valvular abnormality	Acyanotic	ATRIAL SEPTAL DEFECT, SECUNDUM | PULMONARY STENOSIS, SUPRAVALVAR	F	138	12.67	37.7	12.67	12.67	20.12	ND
1-12665	RA	Euploid	Septal defect	Acyanotic	ATRIAL SEPTAL DEFECT, SECUNDUM	F	163	13.07	40.2	13.07	12.87	25.18	26.3
1-12729	RA	Euploid	Septal defect	Acyanotic	VENTRICULAR SEPTAL DEFECT, MEMBRANOUS	M	67.5	0.59	6.7	0.59	0.56	19.91	19.99
1-12785	RA	Trisomy21	Valvular abnormality	Acyanotic	ATRIAL SEPTAL DEFECT, SECUNDUM | CLEFT MITRAL VALVE | LSVC - NON COMMUNICATING WITH RSVC | OSTIUM PRIMUM ATRIAL SEPTAL DEFECT	M	76	0.85	8	0.85	0.85	24.35	36.99
1-12925	RA	Euploid	Septal defect	Acyanotic	ATRIAL SEPTAL DEFECT, SECUNDUM	F	107	4.84	20	4.84	4.84	26.78	ND
1-13257	AO	Euploid	Other	Acyanotic	ANOMALOUS ORIGIN OF A CORONARY ARTERY FROM THE PULMONARY ARTERY	M	139	11.06	30.7	11.06	11.04	20.7	25.08
1-13349	RA	Euploid	Septal defect	Acyanotic	PATENT DUCTUS ARTERIOSUS | VENTRICULAR SEPTAL DEFECT, MEMBRANOUS	F	81	1.89	10.2	1.89	1.77	ND	ND
1-13404	RA	Euploid	Double outlet right ventricle	Acyanotic	ATRIAL SEPTAL DEFECT, SECUNDUM | DORV, VENTRICULAR DEFECT COMMITTED TO AORTA | PATENT DUCTUS ARTERIOSUS	M	64.5	0.37	5.2	0.37	0.32	38.93	38.34
1-13531	AO	Euploid	Valvular abnormality	Acyanotic	BICOMMISSURAL (BICUSPID, BILEAFLET, BIFOLIATE) AORTIC VALVE | COARCTATION	F	82	2.03	13.7	2.03	2.03	31.9	49.23
1-13534	PA	Euploid	Valvular abnormality	Acyanotic	BICOMMISSURAL (BICUSPID, BILEAFLET, BIFOLIATE) AORTIC VALVE	M	178	15.18	100.3	15.18	15.18	31.57	41.14
1-13670	AtrSpt	Euploid	Valvular abnormality	Acyanotic	ATRIAL SEPTAL ABNORMALITY | TRICUSPID ATRESIA + D-TGA + PS (IIB) | VENTRICULAR SEPTAL DEFECT, MEMBRANOUS | VENTRICULAR SEPTAL DEFECT, MUSCULAR, TRABECULAR, APICAL	F	60	0.55	5	0.55	0.55	27.17	28.77
1-14024	RA	Euploid	AVCD	cyanotic	COMPLETE COMMON ATRIOVENTRICULAR CANAL, RASTELLI TYPE A	F	60	0.31	5.3	0.31	0.44	37.69	48.95
1-14130	AO	Euploid	Transposition of the great vessels	Cyanotic	ATRIAL SEPTAL DEFECT, SECUNDUM | TRANSPOSITION D-LOOP WITH INTACT VENTRICULAR SEPTUM	M	52	0.03	2.9	0.03	0.03	36.21	38.91
1-14340	RA	Trisomy21	Septal defect	Acyanotic	VENTRICULAR SEPTAL DEFECT, MEMBRANOUS	M	59.5	0.6	4.9	0.6	0.58	37.88	32.38
1-14466	RA	Trisomy21	Valvular abnormality	Acyanotic	DYSPLASTIC TRICUSPID VALVE | PULMONARY ATRESIA CONGENITAL | TRICUSPID REGURGITATION NEONATAL	M	41	0.01	2.6	0.01	0.01	26.83	28.08
1-14613	PA	Trisomy21	Valvular abnormality	Acyanotic	PULMONARY STENOSIS/VSD/ASD	F	59	0.49	5.4	0.49	0.42	39.66	44.68
1-14860	AtrSpt	Euploid	Hypoplastic right heart syndrome	Cyanotic	Hypoplastic right ventricle (subnormal cavity volume); Patent ductus arteriosus; Pulmonary atresia; intact ventricular septum; Right ventricular myocardial sinusoids; Right ventricular structural abnormality; Tricuspid stenosis	F	75	1.69	7.9	1.69	1.57	ND	ND
1-14925	PV, RV	Euploid	Tetralogy of Fallot	cyanotic	Atrial septal defect; Tetralogy of Fallot	M	66	0.5	7.2	0.5	0.5	ND	ND
1-14977	RV	Trisomy21	Septal defect	Acyanotic	Atrial septal defect; Patent ductus arteriosus; Ventricular septal defect	M	66	0.53	7.4	0.53	0.53	ND	ND
1-15068	RA	Trisomy21	Valvular abnormality	Acyanotic	Atrial septal defect; Bicommissural aortic valve; Left superior vena cava connecting to the coronary sinus; Left superior vena cava; non-communicating with right superior vena cava; Patent ductus arteriosus; Ventricular septal defect	M	63	0.64	5.9	0.64	0.61	ND	ND
1-15419	RA	Trisomy21	Septal defect	Acyanotic	Atrial septal defect; Patent ductus arteriosus; Ventricular septal defect	F	62.5	0.64	6	0.64	0.58	ND	ND
1-15536	RA	Trisomy21	Septal defect	Acyanotic	Atrial septal defect; Patent ductus arteriosus	F	69.4	0.71	6.4	0.71	0.7	ND	36.81
1-15978	RA	Trisomy21	AVCD	cyanotic	Complete common atrioventricular canal; Patent ductus arteriosus	M	63.5	0.45	6.3	0.45	0.45	22.23	25.28
1-16485	RA	Trisomy21	AVCD	cyanotic	Chromosome abnormality; Downs syndrome; trisomy 21; Complete common atrioventricular canal; Imperforate anus; Patent ductus arteriosus; Patent foramen ovale	M	64.5	0.59	7.8	0.59	0.59	ND	25.28
Abbreviations: AtrSpt, atrial septum; AVCD, atrioventricular canal defect; DuctArt, ductus arteriosus; eCHD, euploid cardiac heart defect; LV, left ventricle; PA, pulmonary artery; PV, pulmonary valve; RA, right atrium; RV, right ventricle; T21, Trisomy 21

## Sheet: S2_subject_CHD_group_counts
Supplementary Table S2: Bulk RNAseq Subject CHD Group Counts
CHD Group	Number of eCHD subjects	Number of T21 subjects	Total numbor of subjects per CHD group
Aortic arch abnormality	7	0	7
Atrioventricular canal	10	27	37
Double outlet right ventricle	11	0	11
Ebstein's anomaly	1	0	1
Hypoplastic left heart syndrome	23	0	23
Hypoplastic right heart syndrome	18	0	18
Other	4	0	4
Septal defect	59	16	75
Tetralogy of Fallot	31	2	33
Total anomalous pulmonary venous return	6	0	6
Transposition of the great vessels	14	0	14
Truncus arteriosus	6	0	6
Valvular abnormality	36	4	40
Abbreviations: eCHD, euploid cardiac heart defects; T21, Trisomy 21

## Sheet: S3_tissue_dist
Supplementary Table S3. Distribution of 287 tissues from eCHD and T21 probands analyzed by RNAseq
Tissue	eCHD	T21	Total
Aorta	22	0	22
Atrial septum	22	2	24
Ductus arteriosus	14	1	15
Left ventricle	9	1	10
Pulmonary artery	16	1	17
Pulmonary valve	12	1	13
Right atrium	83	37	120
Right ventricle	53	8	61
Right ventricular outflow tract	5	0	5
Total tissues	236	51	287
Total subjects	226	49	275

## Sheet: S4_tissue_av_gene_expr
Supplementary Table S4: Average number of genes expressed per tissue
Tissue	T21 (n)	eCHD (n)
Aorta	NA	13400.5 (22)
Atrial septum	12766.5 (2)	13437.4 (22)
Ductus arteriosus	13594 (1)	13356.5 (14)
Left ventricle	12853 (1)	12916.6 (9)
Pulmonary artery	13152 (1)	13574.9 (16)
Pulmonary valve	13319 (1)	13825.2 (12)
Right atrium	13140.5 (37)	13254.2 (83)
Right ventricle	12686.1 (8)	12842.6 (53)
Right ventricular outflow tract	NA	13136.6 (5)
Abbreviations: eCHD, euploid cardiac heart defects; NA, not applicable; T21, Trisomy 21
Only genes with average expression > 2.5 RPKM (in T21 or eCHD subjects) are counted as expressed

## Sheet: S5_Trisomy_chr21_RA
Supplementary Table S5: Expression of chr21 genes in T21 right atrial tissues
Gene1	Start	T21 mean (RPKM)	eCHD mean (RPKM)	Average Fold	T21 mean (Z-score)2	eCHD mean (Z-score)3	RPKM p-value	Z-score p-value4
SCAF4	31671032	12.93	8.48	1.53	4.18	0	3.64957e-35	2.7094e-35
PTTG1IP	44849584	140.48	102.37	1.37	2.49	0.01	6.69231e-25	1.04274e-24
SON	33542617	96.04	62.11	1.55	2.91	0	4.76923e-23	4.94872e-23
HLCS	36750887	2.79	1.76	1.58	2.26	0.01	2.28205e-22	7.23077e-22
APP	25880549	272.11	166.99	1.63	4.23	0	1.83761e-21	1.57265e-21
PWP2	44107289	12.11	7.61	1.59	4.01	0	4.80342e-21	4.28205e-21
GART	33503930	14.54	10.12	1.44	2.89	0	7.51282e-20	7.35043e-20
RRP1B	43659547	8.67	5.89	1.47	3.38	0	2.47863e-19	2.39316e-19
PRMT2	46635166	28.58	19.08	1.5	2.55	0	7.05983e-19	7.69231e-19
DSCR3	37223419	18.21	13.34	1.37	2.07	-0.01	4.91453e-18	5.88034e-18
MCM3AP-AS1	46229216	11.25	8.07	1.39	1.73	0.01	3.48718e-16	8.54701e-16
TRAPPC10	44012318	7.85	5.18	1.52	2.46	0	1.79487e-15	2.02564e-15
IFNAR2	33229900	9.69	6.92	1.4	2.19	0	2.8547e-15	3.41026e-15
C21orf33	44133604	79.03	52.45	1.51	2.17	0.01	5.11111e-15	6.58974e-15
RRP1	43789512	9.18	5.77	1.59	2.82	0.01	6.98291e-15	7.87179e-15
DYRK1A	37365789	26.89	19.03	1.41	1.87	0	6.98291e-15	9.48718e-15
IFNAR1	33324476	10.35	7.48	1.38	2.66	0	9.74359e-15	9.91453e-15
POFUT2	45263927	13.52	8.58	1.58	2.47	0	1.29915e-14	1.48718e-14
MCM3AP	46235125	24.44	16.06	1.52	3.1	-0.01	1.94017e-14	1.90598e-14
CRYZL1	33589340	12.14	8.72	1.39	2.26	0	3.2906e-14	3.76068e-14
DIP2A	46458898	20.38	13.17	1.55	2.36	0	3.52991e-14	3.98291e-14
AGPAT3	43865185	26.08	16.57	1.57	3.15	0	4.19658e-14	4.30769e-14
C2CD2	41885111	4.72	3.11	1.52	1.7	0.01	5.55556e-14	1.18803e-13
BACE2	41167800	12.74	9.05	1.41	1.46	0.01	5.94017e-14	2.21368e-13
SETD4	36034540	5.76	4.31	1.33	2.07	0	1.44444e-13	1.73504e-13
YBEY	46286336	5.62	3.61	1.56	1.91	0	2.80342e-13	3.46154e-13
PDXK	43719093	19.95	12.66	1.58	2.82	0	3.70085e-13	3.80342e-13
COL6A1	45981736	191.41	114.43	1.67	1.95	0.01	5.64957e-13	8.26496e-13
ADARB1	45073852	12.02	8.14	1.48	1.79	0	1.03419e-12	1.34188e-12
UBE2G2	44768579	42.25	31.99	1.32	2.82	0	1.38462e-12	1.57265e-12
DONSON	33559541	76.36	54.33	1.41	1.84	0.01	1.62393e-12	2.26496e-12
JAM2	25639271	43.42	27.68	1.57	1.78	0	5.78632e-12	7.45299e-12
IFNGR2	33402895	32.21	22.99	1.4	1.84	0	1.17949e-11	1.45299e-11
ITSN1	33642399	13.41	9.76	1.37	2.3	0	1.2906e-11	1.48718e-11
C21orf2	44328943	14.73	8.22	1.79	2.44	0.01	1.30769e-11	1.68376e-11
N6AMT1	28872190	9.5	6.12	1.55	2.4	0	1.48718e-11	1.70085e-11
WDR4	42843093	3.94	2.47	1.59	2.05	0	4.78632e-11	5.7265e-11
NDUFV3	42879643	23.18	16.76	1.38	2.02	0.01	8.47863e-11	1.11111e-10
URB1	32311017	6.83	4.08	1.67	2.13	0.01	2.11966e-10	2.66667e-10
COL18A1	45405136	59.03	33.6	1.76	2.37	0	2.47863e-10	2.84615e-10
PFKL	44300050	25.7	16.24	1.58	2.24	0	3.13675e-10	3.47863e-10
MRAP	32291812	5.64	3.92	1.44	1.41	0	5.24786e-10	6.93162e-10
COL6A2	46098096	190.96	118.82	1.61	1.31	0.01	9.05983e-10	2.05128e-09
KCNE1	34446687	14.79	9.54	1.55	1.53	0	1.13675e-09	1.41026e-09
CBR1	36069940	9.5	6.61	1.44	1.31	0.01	1.26496e-09	2.11111e-09
ATP5O	33903452	174.61	126.93	1.37	1.38	0.01	3.88034e-09	5.64957e-09
FAM207A	44940009	14.2	8.15	1.74	2.51	0	1.13675e-08	1.28205e-08
SUMO3	44805616	35.6	28.29	1.26	1.22	0	1.51282e-08	2.2906e-08
TCP10L	32574840	6.14	4.36	1.41	2.45	0	4.26496e-08	5.00855e-08
C21orf59	32592078	13.83	9.91	1.4	2.35	0	4.32479e-08	4.96581e-08
IL10RB	33266357	14.12	10.49	1.35	1.48	0	5.24786e-08	6.70085e-08
LSS	46188140	39.54	26.3	1.5	1.66	0	6.1453e-08	7.60684e-08
ATP5J	25716502	101.83	75.1	1.36	1.2	0.01	1.00855e-07	1.71795e-07
PKNOX1	42974509	3.77	3.15	1.2	0.97	0	1.8547e-07	3.12821e-07
CYYR1	26466208	16.25	10.86	1.5	1.63	0	1.86325e-07	2.25641e-07
ETS2	38805306	32.93	23.02	1.43	1.48	0.01	2.19658e-07	2.84615e-07
TTC3	37073225	29.5	21.79	1.35	1.48	0.01	2.23932e-07	3.44444e-07
HSPA13	14371114	11.59	8.05	1.44	1.47	0	4.21368e-07	5.2735e-07
WRB	39380243	10.03	7.85	1.28	1.02	0.01	5.63248e-07	1.07692e-06
TMEM50B	33432484	33.71	26.19	1.29	1.47	0	5.67521e-07	7.11966e-07
CSTB	43772510	34.92	25.2	1.39	1.25	0.01	1.08547e-06	1.54701e-06
SSR4P1	45070951	2.95	1.78	1.65	1.43	0.01	1.11966e-06	1.73504e-06
BACH1	29194070	7.68	5.49	1.4	1.41	0	1.19658e-06	1.47009e-06
SOD1	31659621	136.23	100.94	1.35	1.18	0.01	2.54701e-06	3.51282e-06
PSMG1	39174768	11.48	9.21	1.25	0.99	0	3.25641e-06	4.54701e-06
ERG	38380026	6.3	4.87	1.29	1.17	0.01	3.52991e-06	5.23932e-06
RWDD2B	29004383	10.76	7.99	1.35	1.13	0	4.23077e-06	5.18803e-06
SH3BGR	39445854	33.32	24.35	1.37	1.16	0.01	6.64103e-06	8.63248e-06
MORC3	36320188	12.1	8.64	1.4	1.82	0	7.35897e-06	8.71795e-06
U2AF1	43092955	8.64	7.05	1.22	0.75	0.02	8.4188e-06	2.95726e-05
IGSF5	39745406	4.12	2.93	1.4	0.86	0	9.40171e-06	1.30769e-05
GABPA	25734569	11.81	8.49	1.39	1.48	0	1.19658e-05	1.42735e-05
MRPS6	34073223	29.91	22.24	1.34	1.1	0.01	1.45299e-05	1.91453e-05
BTG3	17593652	11.51	8.8	1.31	0.94	0	1.52137e-05	2.05983e-05
CXADR	17512381	6.35	4.56	1.39	1.5	0	3.23077e-05	3.82906e-05
MRPL39	25585655	23.65	17.85	1.33	0.76	0.06	8.22222e-05	0.00164957
CBR3	36134911	3.05	2.1	1.45	0.73	0.01	8.71795e-05	0.000164103
PIGP	37059169	13.5	10.71	1.26	1.07	0.01	0.000105128	0.000152991
CCT8	29055804	64.04	50.19	1.28	1.26	0.03	0.000108547	0.000200855
PDE9A	42653635	2.95	2.24	1.32	0.84	0.02	0.000135897	0.000276068
SYNJ1	32628758	3.64	2.78	1.31	1	0.01	0.000176068	0.000246154
LINC00189	29193479	3.04	1.78	1.7	1.4	0.01	0.000194872	0.000234188
USP25	15730024	15.21	11.33	1.34	1.16	0	0.000194872	0.000240171
PCNT	46324121	10.6	6.29	1.69	1.66	0.02	0.000197436	0.000279487
MIS18A	32268218	3.05	2.41	1.26	0.92	0	0.000245299	0.000297436
TIAM1	31118415	2.65	2.05	1.29	0.75	0.01	0.000526496	0.000697436
ABCG1	42199688	8.05	6.18	1.3	0.81	0.01	0.000549573	0.000699145
RCAN1	34513141	17.98	14.62	1.23	0.77	0.01	0.000710256	0.00100855
BRWD1	39184175	4.7	3.85	1.22	0.95	0.01	0.00274359	0.0032906
LTN1	28928143	5.69	4.37	1.3	0.97	0	0.00409402	0.00483761
USP16	29024628	23.06	19.43	1.19	0.99	0.01	0.00931624	0.0118803
CHODL	17901262	5.96	4.64	1.29	0.47	0.01	0.0101709	0.0142735
C21orf91	17788966	2.95	2.34	1.26	0.8	0.01	0.0135897	0.0164103
HMGN1	39342314	46.9	37.69	1.24	0.65	0.03	0.0164103	0.0298291
ITGB2	44885952	7.22	5.34	1.35	0.49	0.01	0.054188	0.0705983
S100B	46598961	6.38	5.31	1.2	0.26	0.02	0.1	0.160684
MX1	41420303	26.13	14.45	1.81	0.55	0.06	0.105983	0.188034
MX2	41361942	5.71	3.14	1.82	0.49	0.1	0.112821	0.300855
TEKT4P2	9068360	3.99	5.23	0.76	-0.24	0.01	0.121368	0.12735
ADAMTS1	26835746	45	34.52	1.3	0.42	0.02	0.152137	0.197436
NRIP1	14961234	4.49	4.27	1.05	0.16	0.01	0.499145	0.582051
CLIC6	34669388	3.76	3.28	1.15	0.16	0.01	0.511111	0.588034
CBS	43053190	5.86	5.34	1.1	0.14	0.03	0.517094	0.707692
SIK1	43414514	10.76	10.2	1.05	0.05	0.02	0.854701	1.02564
DSCAM	41384342	0.164988	0.0769849	2.14302	1.6168	0	6.14E-06	6.23e-06
Abbreviations: eCHD, euploid cardiac heart defect; T21, Trisomy 21
Only genes with average expression > 2.5 RPKM (in either T21 or euploid subjects) are tested for differential expression
1Significantly differentially expressed genes (Average Fold > 1.5 or <0.66; RPKM p<4.8E-4) are indicated in bold
2T21 z-scores were calculated for each T21 right atrial tissue versus 83 eCHD right atrial tissues
3eCHD z-scores were calculated for each eCHD right atrial tissue versus the other 82 eCHD right atrial tissues with a Bonferonni corrected p-value cutoff of 4.8E-4 (accounting for 104 chr21 genes)
4Z-score p-value cutoff is Bonferroni corrected for 104 chr21 genes expressed in right atrial tissues with a cutoff p-value of 4.8E-4. p-value was calculated using student's t-test

## Sheet: S6_Trisomy_notChr21_RA
Supplementary Table S6: Differentially expressed non-chr21 genes in T21 right atrial tissues
Gene1	Chr	Start	T21 mean (RPKM)	eCHD mean (RPKM)	Average Fold	T21 mean (z-score)2	eCHD mean (z-score)3	RPKM p-value4	Z-score p-value5
SOST	chr17	41831098	3.3	0.28	11.87	8.22	0.02	7.28389e-09	7.65651e-09
OIT3	chr10	74653338	28.2	12.6	2.24	2.28	0.01	3.15248e-09	3.45293e-09
SPATC1	chr8	145086581	2.82	1.26	2.23	1.82	0.01	5.5998e-09	6.90587e-09
MC1R	chr16	89984286	5.12	2.71	1.89	1.33	0.04	2.78746e-09	5.4121e-08
SSUH2	chr3	8661319	4.45	2.41	1.85	1.58	0.01	2.2731e-08	2.88245e-08
F2R	chr5	76011867	20.19	14.43	1.4	1.31	0	9.87224e-09	1.12596e-08
NKAPL	chr6	28227097	3.55	5.53	0.64	-0.91	0.01	2.0657e-08	3.11515e-08
Abbreviations: Chr, Chromosome; eCHD, euploid cardiac heart defect; T21, Trisomy 21
Only genes with average expression > 2.5 RPKM (in either T21 or euploid subjects) are tested for differential expression
1Significantly differentially expressed genes (Average Fold < 0.66 or > 1.5; RPKM p<4.1E-6) are indicated in bold
2T21 z-scores were calculated for each T21 right atrial tissue versus 83 eCHD right atrial tissues
3eCHD z-scores were calculated for each euploid right atrial tissue versus the other 82 eCHD right atrial tissues
4RPKM p-value have a Bonferonni corrected p-value cutoff of 4.1E-6 for 12,054 non-chr21 genes expressed in right atrial tissues. p-value was calculated using student's t-test
5Z-score p-value have a Bonferonni corrected p-value cutoff of 4.1E-6 for 12,054 non-chr21 genes expressed in right atrial tissues. p-value was calculated using student's t-test

## Sheet: S7_Trisomy_chr21
Supplementary Table S7: Expression of chr21 genes in T21 subjects (all tissues)
Gene1	Start	T21 z-score mean2	eCHD z-score mean3	Fold	Z-score p-value4,5	Cardiovascular tissue w/ highest expression6	T21 mean +/- StDev (n)	eCHD mean +/- StDev (n)	Protein coding	pLI	Z-score differential7
C21orf58	46300180	5.75	0.56	3.11	0.379231	PA	3.3 +/- 0 (1)	2.4 +/- 3.1 (16)	yes	3.74077e-09	5.19
TRPM2	44350162	3.24	0.04	2.85	0.272308	PV	3.6 +/- 0 (1)	2.5 +/- 1.1 (12)	yes	3.36526e-25	3.2
SLC19A1	45493571	3.81	0.01	2.28	0.0521538	PV	3 +/- 0 (1)	1.7 +/- 0.5 (12)	yes	0.0123881	3.8
C21orf2	44328943	3.03	0.02	1.94	8.76923e-13	PV	21.7 +/- 0 (1)	14 +/- 3.8 (12)	yes; aka CFAP410	0.0135304	3.01
FAM207A	44940009	2.91	0.02	1.91	1.28462e-10	LV	10.8 +/- 0 (1)	13 +/- 3.9 (9)	yes	0.0395818	2.89
SSR4P1	45070951	1.81	0.03	1.83	1.83846e-10	PA	1.8 +/- 0 (1)	2.4 +/- 1.1 (16)	no	ND	1.78
MX1	41420303	0.68	0.13	1.8	0.0604615	PV	22.2 +/- 0 (1)	32.6 +/- 18.6 (12)	yes	4.50421e-09	0.55
URB1	32311017	2.6	0.02	1.77	3.8e-15	DuctArt	9.9 +/- 0 (1)	5.9 +/- 1.4 (14)	yes	ND	2.58
MX2	41361942	0.61	0.14	1.77	0.101538	PV	7.5 +/- 0 (1)	7.7 +/- 2.7 (12)	yes	7.01027e-08	0.47
LINC00189	29193479	1.42	0.01	1.73	0.000123846	RA	3 +/- 1.8 (37)	1.8 +/- 0.9 (82)	no	ND	1.41
COL18A1	45405136	2.12	0.03	1.71	1.17692e-12	PA	115.1 +/- 0 (1)	113.1 +/- 60 (16)	yes	1.23766e-05	2.09
SLC37A1	42496007	1.68	0.03	1.69	0.000193846	PA	3.9 +/- 0 (1)	2.3 +/- 1 (16)	yes	0.0286128	1.65
ICOSLG	44222990	1.44	0.02	1.69	0.00337692	LV	4.1 +/- 0 (1)	2.8 +/- 0.9 (9)	yes	0.0425485	1.42
PFKL	44300050	2.69	-0.01	1.68	6.11538e-15	PV	53.2 +/- 0 (1)	31.3 +/- 5.2 (12)	yes	3.68287e-10	2.7
APP	25880549	3.99	0.01	1.66	5.92308e-26	DuctArt	190.8 +/- 0 (1)	226.1 +/- 63.6 (14)	yes	0.331711	3.98
AGPAT3	43865185	3.44	0	1.65	2.93846e-19	RA	26.1 +/- 5.1 (37)	16.6 +/- 3.1 (82)	yes	0.994455	3.44
JAM2	25639271	1.89	0.03	1.65	7.66923e-12	RA	43.4 +/- 9.7 (37)	27.7 +/- 8.9 (82)	yes	0.148661	1.86
RRP1	43789512	2.97	0.02	1.64	4.35385e-19	PV	12.8 +/- 0 (1)	7 +/- 1.1 (12)	yes	0.00185041	2.95
PCNT	46324121	1.68	0.03	1.64	1.93077e-06	AtrSpt	14.2 +/- 1.9 (2)	8.2 +/- 2.8 (22)	yes	4.17814e-38	1.65
WDR4	42843093	2.25	0.03	1.63	2.81538e-16	PV	4.5 +/- 0 (1)	3.6 +/- 0.5 (12)	yes	5.33772e-06	2.22
PDXK	43719093	3.13	0.01	1.62	2.47692e-17	PV	23.7 +/- 0 (1)	15.2 +/- 1.4 (12)	yes	0.984648	3.12
COL6A1	45981736	1.88	0.03	1.62	2.77692e-16	PA	683.7 +/- 0 (1)	438.8 +/- 93.7 (16)	yes	0.999995	1.85
LRRC3	44455485	1.58	0.01	1.62	0.00363846	PV	10.3 +/- 0 (1)	5.8 +/- 1.5 (12)	yes	0.00645695	1.57
PWP2	44107289	4.14	-0.01	1.61	3.64615e-28	PV	13.2 +/- 0 (1)	9.5 +/- 0.9 (12)	yes	0.875423	4.15
POFUT2	45263927	2.57	0.01	1.61	1.01538e-17	PV	40.2 +/- 0 (1)	23.8 +/- 3.9 (12)	yes	0.0108409	2.56
COL6A2	46098096	1.42	0.03	1.61	1.45385e-13	PA	971.2 +/- 0 (1)	572.1 +/- 160.5 (16)	yes	0.00213376	1.39
MCM3AP	46235125	3.29	-0.01	1.57	1.95385e-19	PV	32.4 +/- 0 (1)	21.9 +/- 2.9 (12)	yes	0.837367	3.3
DIP2A	46458898	2.41	0	1.57	1.35385e-17	AtrSpt	22.2 +/- 1.5 (2)	13.1 +/- 3 (22)	yes	0.726099	2.41
KCNE1	34446687	1.53	0	1.56	2.69231e-12	RV	14.7 +/- 3.3 (8)	10.2 +/- 4.4 (52)	yes	0.00418614	1.53
HLCS	36750887	2.14	0.01	1.55	5.21538e-22	PV	4.2 +/- 0 (1)	3.2 +/- 0.5 (12)	yes	0.486548	2.13
C21orf33	44133604	2.24	0.01	1.54	2.09231e-18	RV	134.1 +/- 37.7 (8)	79.5 +/- 19.9 (52)	yes; aka GATD3A	0.00117213	2.23
C2CD2	41885111	1.81	0.04	1.53	1.48462e-17	PV	11.6 +/- 0 (1)	7.5 +/- 1.8 (12)	yes	0.0600282	1.77
LSS	46188140	1.85	0.02	1.53	3.06923e-12	PV	68.6 +/- 0 (1)	48 +/- 8.3 (12)	yes	0.000604838	1.83
SON	33542617	2.73	0	1.52	3.92308e-27	PV	113.6 +/- 0 (1)	77.4 +/- 15 (12)	yes	1	2.73
TRAPPC10	44012318	2.59	0	1.52	2.46923e-23	PV	9.5 +/- 0 (1)	6.8 +/- 1.1 (12)	yes	0.999999	2.59
YBEY	46286336	1.8	0.01	1.52	2.39231e-17	LV	6.6 +/- 0 (1)	4.3 +/- 0.9 (9)	yes	0.000726358	1.79
SCAF4	31671032	4.03	0	1.51	3e-41	DuctArt	12.2 +/- 0 (1)	9.3 +/- 1.8 (14)	yes	1	4.03
PRMT2	46635166	2.54	0	1.51	3.87692e-22	PV	48.4 +/- 0 (1)	34.9 +/- 4.9 (12)	yes	0.75142	2.54
DOPEY2	36156781	1.74	-0.01	1.51	0.00396923	LV	3.9 +/- 0 (1)	2.5 +/- 0.8 (9)	yes; aka DOP1B	9.61165e-08	1.75
ADARB1	45073852	1.67	0.06	1.49	6.77692e-14	DuctArt	53.9 +/- 0 (1)	21.9 +/- 8.8 (14)	yes	0.843939	1.61
N6AMT1	28872190	2.07	0	1.48	3.48462e-13	RV	9.5 +/- 1.5 (8)	7.2 +/- 1.9 (52)	yes	0.00987178	2.07
RRP1B	43659547	3.36	0	1.46	7.76923e-27	DuctArt	9.1 +/- 0 (1)	7.4 +/- 0.6 (14)	yes	0.0368184	3.36
MRAP	32291812	1.46	0.04	1.46	1.13077e-14	PA	6.3 +/- 0 (1)	5.5 +/- 1.7 (16)	yes	0.0106384	1.42
CYYR1	26466208	1.44	0.02	1.45	8.53846e-09	RV	17.9 +/- 3.4 (8)	13.4 +/- 4.9 (52)	yes	0.0344266	1.42
CBR1	36069940	1.28	0.02	1.43	1.21538e-12	PV	33.9 +/- 0 (1)	27.4 +/- 8.6 (12)	yes	0.0064622	1.26
BACE2	41167800	1.5	0.04	1.43	1.87692e-12	PA	48.2 +/- 0 (1)	32.6 +/- 9.5 (16)	yes	0.952645	1.46
ETS2	38805306	1.52	0.06	1.43	9.23077e-11	PA	59.9 +/- 0 (1)	36.9 +/- 11 (16)	yes	0.99335	1.46
IGSF5	39745406	0.93	0	1.43	8.07692e-08	LV	2.9 +/- 0 (1)	3.2 +/- 0.9 (9)	yes	2.32102e-11	0.93
ITGB2	44885952	0.61	0.04	1.43	0.00449231	PV	22.5 +/- 0 (1)	20.4 +/- 8.6 (12)	yes	3.87638e-05	0.57
S100B	46598961	0.51	0.1	1.42	0.0619231	PV	95.5 +/- 0 (1)	83.1 +/- 29.5 (12)	yes	0.181611	0.41
PTTG1IP	44849584	2.54	0.04	1.41	9.69231e-29	AtrSpt	150.2 +/- 14.1 (2)	110.7 +/- 19 (22)	yes	0.266254	2.5
GART	33503930	2.8	0	1.41	5.41538e-21	LV	17.8 +/- 0 (1)	11.7 +/- 0.8 (9)	yes	0.0630561	2.8
IFNAR2	33229900	2.06	0.01	1.41	1.09231e-17	PV	17.6 +/- 0 (1)	14.5 +/- 2.1 (12)	yes	0.00506603	2.05
DONSON	33559541	1.88	0.02	1.4	7.04615e-19	RV	80.9 +/- 9.9 (8)	58 +/- 12.5 (52)	yes	4.3716e-05	1.86
NDUFV3	42879643	2.09	0.02	1.39	8.76923e-14	RV	23.4 +/- 5.9 (8)	17 +/- 3.4 (52)	yes	4.32516e-09	2.07
HSPA13	14371114	1.27	0.02	1.39	4.46154e-08	DuctArt	7 +/- 0 (1)	14.7 +/- 4.9 (14)	yes	0.00188637	1.25
CBR3	36134911	0.66	0.02	1.39	2.26154e-05	PV	9.1 +/- 0 (1)	9.1 +/- 3.4 (12)	yes	8.02769e-06	0.64
DYRK1A	37365789	1.74	0.01	1.38	6.35385e-19	RV	26.4 +/- 2.6 (8)	21 +/- 5 (52)	yes	0.999585	1.73
ATP5O	33903452	1.39	0.01	1.38	6.59231e-14	RV	200.2 +/- 30.8 (8)	140.7 +/- 40.7 (52)	yes; aka ATP5PO	0.434077	1.38
MCM3AP-AS1	46229216	1.69	0.01	1.38	1.46154e-13	PV	14.9 +/- 0 (1)	11 +/- 0.9 (12)	no	ND	1.68
IFNGR2	33402895	1.72	0.02	1.38	5e-13	PV	70 +/- 0 (1)	47.5 +/- 7.9 (12)	yes	0.881281	1.7
DSCR3	37223419	2.13	0	1.37	1.07692e-15	RV	20.5 +/- 3.1 (8)	15.1 +/- 3.9 (52)	yes; aka VPS26C	0.505919	2.13
ATP5J	25716502	1.23	0.03	1.37	2.86154e-11	RV	112.4 +/- 27.4 (8)	79.8 +/- 25.6 (52)	yes; aka ATP5PF	0.100189	1.2
CRYZL1	33589340	1.98	0	1.36	1.98462e-16	PV	12.8 +/- 0 (1)	12.4 +/- 2.1 (12)	yes	0.0906157	1.98
IFNAR1	33324476	2.37	0	1.36	6.36154e-14	PV	22.5 +/- 0 (1)	17.4 +/- 2.5 (12)	yes	0.00062033	2.37
CSTB	43772510	1.21	0.02	1.36	5.58462e-08	PV	66.2 +/- 0 (1)	50.7 +/- 14 (12)	yes	0.000132259	1.19
ITSN1	33642399	2.01	0.03	1.35	2.04615e-13	DuctArt	13.6 +/- 0 (1)	15.3 +/- 4 (14)	yes	1	1.98
TCP10L	32574840	2.16	0.03	1.35	1.63077e-09	RA	6.1 +/- 1.6 (37)	4.4 +/- 0.7 (82)	yes	0.00191361	2.13
C21orf59	32592078	2.02	0	1.35	2.33077e-09	PA	17.5 +/- 0 (1)	13.9 +/- 2.1 (16)	yes; aka CFAP298	0.000141358	2.02
GABPA	25734569	1.36	0.01	1.35	5.47692e-07	DuctArt	5.4 +/- 0 (1)	9.8 +/- 2.8 (14)	yes	0.973789	1.35
ADAMTS1	26835746	0.58	0.03	1.35	0.04	PA	55.6 +/- 0 (1)	73.2 +/- 45.1 (16)	yes	0.594873	0.55
BACH1	29194070	1.18	0.01	1.34	2.06923e-07	DuctArt	5.3 +/- 0 (1)	7.4 +/- 1.3 (14)	yes	0.0141864	1.17
CHAF1B	36385377	1.09	0.1	1.34	0.0155385	PA	2.6 +/- 0 (1)	2.1 +/- 0.8 (16)	yes	0.536697	0.99
SETD4	36034540	1.87	-0.01	1.33	7e-17	PV	10.8 +/- 0 (1)	7.9 +/- 1.2 (12)	yes	2.54732e-12	1.88
ERG	38380026	1.17	0.03	1.33	6.28462e-09	DuctArt	31.5 +/- 0 (1)	20.9 +/- 8.2 (14)	yes	0.968344	1.14
SOD1	31659621	1.14	0.02	1.33	7.33077e-09	PV	129.6 +/- 0 (1)	124.2 +/- 36.5 (12)	yes	0.442189	1.12
PDE9A	42653635	0.8	0.03	1.33	9.84615e-06	PA	5.9 +/- 0 (1)	4.6 +/- 2.7 (16)	yes	0.00201736	0.77
ABCG1	42199688	0.83	0.02	1.33	2.53077e-05	LV	6.8 +/- 0 (1)	8.7 +/- 4.4 (9)	yes	0.358876	0.81
RWDD2B	29004383	1	0.01	1.32	1.50769e-07	PA	10.7 +/- 0 (1)	10.8 +/- 2.6 (16)	yes	0.000174917	0.99
MRPS6	34073223	1.01	0.05	1.32	2.93077e-06	PA	44.5 +/- 0 (1)	41.6 +/- 26.4 (16)	yes	0.136244	0.96
UBE2G2	44768579	2.61	0.02	1.31	1.67692e-14	LV	63.9 +/- 0 (1)	39 +/- 4.2 (9)	yes	0.247416	2.59
MORC3	36320188	1.44	0.01	1.31	4.33846e-06	DuctArt	9.4 +/- 0 (1)	14 +/- 4.8 (14)	yes	0.999874	1.43
IL10RB	33266357	1.26	0.02	1.3	4.94615e-09	PV	25.1 +/- 0 (1)	23.9 +/- 2.7 (12)	yes	0.000334787	1.24
MRPL39	25585655	0.77	0.04	1.3	3.63846e-06	RV	25.5 +/- 4 (8)	20.9 +/- 7.2 (52)	yes	0.000718692	0.73
CXADR	17512381	1.17	0	1.3	7.69231e-05	LV	17.7 +/- 0 (1)	9.5 +/- 2.3 (9)	yes	0.342891	1.17
TTC3	37073225	1.17	0.04	1.29	6.96154e-07	DuctArt	46.3 +/- 0 (1)	35 +/- 12 (14)	yes	5.39423e-20	1.13
TIAM1	31118415	0.74	0.01	1.29	0.000684615	PV	2.4 +/- 0 (1)	2.5 +/- 1.3 (12)	yes	0.999932	0.73
WRB	39380243	1	0.03	1.27	1.11538e-07	PV	16 +/- 0 (1)	11.5 +/- 2.7 (12)	yes	0.0591591	0.97
SUMO3	44805616	1.18	0	1.26	9e-13	PV	41.3 +/- 0 (1)	32.8 +/- 5.7 (12)	yes	0.312496	1.18
SH3BGR	39445854	0.84	0.01	1.26	7.69231e-05	LV	65.1 +/- 0 (1)	44.1 +/- 10.8 (9)	yes	0.000352353	0.83
MIS18A	32268218	0.85	0.03	1.26	0.000108462	PV	2.8 +/- 0 (1)	3.2 +/- 0.8 (12)	yes	0.051722	0.82
USP25	15730024	0.93	0.02	1.26	0.000411538	RV	11.5 +/- 1.5 (8)	11.7 +/- 3.6 (52)	yes	0.99013	0.91
SYNJ1	32628758	0.84	0.02	1.25	0.00013	DuctArt	7.6 +/- 0 (1)	6.4 +/- 2.6 (14)	yes	0.214295	0.82
C21orf91	17788966	0.78	0.02	1.25	0.0132308	PA	1.8 +/- 0 (1)	3 +/- 1.1 (16)	yes	0.00484582	0.76
PSMG1	39174768	0.96	0.01	1.24	7.19231e-08	PA	11.1 +/- 0 (1)	11.7 +/- 2.6 (16)	yes	0.0129744	0.95
TMEM50B	33432484	1.26	0.01	1.24	1.06154e-07	DuctArt	36.5 +/- 0 (1)	32.8 +/- 7.1 (14)	yes	0.298982	1.25
CHODL	17901262	0.39	0.03	1.22	0.0314615	AtrSpt	3.8 +/- 0.1 (2)	5.2 +/- 4.4 (22)	yes	0.00128508	0.36
CCT8	29055804	0.96	0.03	1.21	0.000251538	RA	64 +/- 18.5 (37)	50.1 +/- 11.1 (82)	yes	0.982793	0.93
BTG3	17593652	0.65	0.02	1.21	0.000404615	PV	17.9 +/- 0 (1)	20.2 +/- 5.5 (12)	yes	0.696546	0.63
LTN1	28928143	0.7	0.01	1.21	0.00969231	DuctArt	3.7 +/- 0 (1)	5.3 +/- 1.2 (14)	yes	0.832714	0.69
U2AF1	43092955	0.74	0.02	1.2	1.86154e-05	PA	10.5 +/- 0 (1)	10.3 +/- 1.7 (16)	yes	0.986596	0.72
PIGP	37059169	0.88	0.04	1.2	0.000163846	RA	13.5 +/- 3.6 (37)	10.8 +/- 2.6 (82)	yes	0.000394929	0.84
PKNOX1	42974509	0.84	0.02	1.18	1.43846e-07	PA	5.1 +/- 0 (1)	4.8 +/- 1.1 (16)	yes	0.986551	0.82
RCAN1	34513141	0.58	0.05	1.16	0.00316154	LV	51.7 +/- 0 (1)	54 +/- 32.8 (9)	yes	0.557669	0.53
HMGN1	39342314	0.43	0.04	1.16	0.0638462	DuctArt	70.5 +/- 0 (1)	52.9 +/- 10.9 (14)	yes	0.425365	0.39
BRWD1	39184175	0.67	0.03	1.15	0.00846154	DuctArt	3.9 +/- 0 (1)	4.6 +/- 1 (14)	yes	0.999999	0.64
USP16	29024628	0.7	0.02	1.13	0.02	RA	23.1 +/- 7.7 (37)	19.4 +/- 3.7 (82)	yes	0.00586486	0.68
CLIC6	34669388	0.13	0.02	1.1	0.586154	LV	30.9 +/- 0 (1)	12.9 +/- 9 (9)	yes	0.000535224	0.11
CBS	43053190	0.12	0.13	1.07	0.938462	DuctArt	42.6 +/- 0 (1)	17.7 +/- 22.3 (14)	yes	0.00677205	-0.01
SIK1	43414514	0.08	0.1	1.05	0.923077	PA	10.2 +/- 0 (1)	18.1 +/- 18.3 (16)	yes	0.99383	-0.02
NRIP1	14961234	0.12	0.01	1.03	0.56	DuctArt	2 +/- 0 (1)	5 +/- 1.9 (14)	yes	0.991172	0.11
RIPK4	41739368	0.32	0.15	1.03	0.853846	PA	1.4 +/- 0 (1)	4.3 +/- 8.4 (16)	yes	0.0012066	0.17
TEKT4P2	9068360	-0.15	0.03	0.86	0.14	PV	11.3 +/- 0 (1)	11.4 +/- 5.7 (12)	no	ND	-0.18
Abbreviations: AdjP, Bonferroni corrected p-value; AtrSpt, atrial septum; DuctArt, ductus arteriosus; eCHD, euploid cardiac heart defect; LV, left ventricle; NS, not significant (AdjP > 1); PA, pulmonary artery; PV, pulmonary valve; RA, right atrium; RV, right ventricle; T21, Trisomy 21
Only genes with average expression > 2.5 RPKM (in either T21 or euploid subjects) are tested for differential expression
1 Differentially expressed genes are bolded
2T21 z-scores were calculated for each T21 sample versus all eCHD samples in same tissue group
3eCHD z-scores were calculated for each eCHD sample versus all other euploid samples in same tissue group
4p-value cutoff is 4.4E-4 and is Bonferroni corrected for 113 chr21 genes expressed in all tissues. p-value was calculated using Student's t-test
5Differentially expressed genes (Average Fold > 1.5 or <0.66; p<4.4E-4)
6Tissue with highest expression in euploid tissues
7Z-score differential = z-score T21 - z-score eCHD

## Sheet: S8_Trisomy_notChr21
Supplementary Table S8: Differentially expressed non-chr21 encoded genes in T21 (all tissues)
Gene	Chr	Start	T21 z-score mean1	eCHD z-score mean2	Average Fold	Z-score p-value3
SOST	chr17	43753730	7.66	0.06	11.03	1.14848e-08
SPATC1	chr8	144012413	1.72	0.07	2.2	1.67392e-10
AQP3	chr9	33441153	1.93	0.02	1.99	4.93169e-08
MYO7B	chr2	127535801	1.61	0.04	1.95	9.83336e-08
SSUH2	chr3	8619399	1.38	0.02	1.77	8.63234e-08
ZNF668	chr16	31060842	1.72	0.02	1.56	3.67813e-08
NPR1	chr1	153678636	1.45	0.03	1.44	7.43132e-08
EXOC3L1	chr16	67184365	1.33	0.01	1.4	5.50968e-08
SLC27A3	chr1	153774353	1.22	0.06	1.4	1.00585e-07
ZNF467	chr7	149764181	1.06	0.03	1.39	8.7074e-08
PREX1	chr20	48624251	1.23	0.01	1.37	1.10344e-07
SLC38A3	chr3	50205245	1.31	0.09	1.36	6.92088e-08
TCEA2	chr20	64049835	1.1	0.01	1.36	7.38628e-10
AASS	chr7	122075646	-0.73	0.05	0.64	4.5939e-11
AHI1	chr6	135283531	-0.84	0.02	0.64	2.80739e-09
NKAPL	chr6	28259319	-0.85	0.02	0.64	2.30446e-11
OPHN1	chrX	68042343	-1.05	0.05	0.64	8.40715e-08
GRB14	chr2	164492811	-0.74	0.02	0.63	4.65396e-09
ZBTB20	chr3	114314500	-0.92	0.02	0.63	9.38298e-12
ZNF91	chr19	23304990	-0.74	0.03	0.63	1.47876e-07
PCDH9	chr13	66302833	-1.05	0.04	0.62	9.83336e-16
TMEM135	chr11	87037843	-1.37	0.02	0.59	3.13016e-12
MTHFD2L	chr4	74114173	-1.62	0.01	0.56	1.37367e-08
PELI2	chr14	56117813	-1.42	0.01	0.51	3.01756e-09
PI4K2B	chr4	25233974	-1.73	0.01	0.49	1.95917e-08
DCLK1	chr13	35768651	-1.07	0.02	0.45	3.54301e-08
CPM	chr12	68842196	-0.75	0.04	0.41	2.41705e-08
Abbreviations: eCHD, euploid cardiac heart defect; T21, Trisomy 21
Only genes with average expression > 2.5 RPKM (in either T21 or euploid subjects) are tested for differential expression
1T21 z-scores were calculated for each T21 sample versus all euploid samples in same tissue group
2eCHD z-scores were calculated for each eCHD sample versus all other euploid samples in same tissue group
3- p-value cutoff is 3.7E-6 and is Bonferroni corrected for 13,322 genes expressed outside of chr21. p-value was calculated using Student's t-test. Bold genes have expression ratio cutoff >1.5 or <0.66

## Sheet: S9_SOST_expr_tissue
Supplementary Table S9: Mean expression of SOST and ZNF467 per tissue
Tissue	Gene	Number T21 Tissues	T21 mean expr +/- StDev (RPKM)	Number eCHD Tissues	eCHD mean expr +/- StDev (RPKM)
Atrial Septum	SOST	2	0.81 +/- 1.00	22	0.27 +/- 0.63
Right Atrium	SOST	37	3.30 +/- 2.45	83	0.28 +/- 0.37
Right Ventricle	SOST	8	0.83 +/- 1.73	53	0.01 +/- 0.04
Atrial Septum	ZNF467	2	8.12 +/- 3.51	22	4.91 +/- 1.21
Right Atrium	ZNF467	37	9.18 +/- 2.42	83	6.50 +/- 2.33
Right Ventricle	ZNF467	8	7.52 +/- 2.27	53	5.95 +/- 4.84
Abbreviations: eCHD, euploid cardiac heart defect; T21, Trisomy 21

## Sheet: S10_SOST_expr_sample
Supplementary Table S10: Right atrial SOST and ZNF467 expression
ID	Genotype	SOST (RPKM)	ZNF467 (RPKM)	Gender	Age1	Maternal Age2	rs6503474 eQTL
1-11881	eCHD	2.0942	8.3879	M	0.44	33	AA
1-06991	eCHD	1.6078	5.7099	F	2.68	ND	AA
1-07017	eCHD	0.6036	8.9198	M	8.19	21.44	AA
1-10724	eCHD	0.5078	6.447	M	0.9	33.93	AA
1-01024	eCHD	0.4919	7.0209	M	3.83	33.86	AA
1-02945	eCHD	0.3849	5.2418	F	0.57	24.2	AA
1-07546	eCHD	0.3627	8.4311	M	4.02	21.93	AA
1-06577	eCHD	0.3413	7.4819	F	2.74	41.25	AA
1-13349	eCHD	0.3357	7.2513	F	1.77	ND	AA
1-06604	eCHD	0.2351	6.865	M	1.7	21.69	AA
1-07003	eCHD	0.1851	5.3626	F	0.53	30.93	AA
1-05673	eCHD	0	5.2313	F	4.68	39.28	AA
1-06748	eCHD	1.6195	4.7299	F	0.36	27.32	AG
1-12925	eCHD	0.9947	6.304	F	4.84	26.78	AG
1-04652	eCHD	0.7157	7.1906	M	0.67	37.28	AG
1-07229	eCHD	0.7015	5.9293	M	2.62	40.49	AG
1-06740	eCHD	0.6259	4.8256	M	0.93	21.64	AG
1-04006	eCHD	0.4475	7.4924	F	0.93	25.88	AG
1-14024	eCHD	0.3708	9.357	F	0.44	37.69	AG
1-06425	eCHD	0.3266	4.3603	F	3.12	17.48	AG
1-02803	eCHD	0.3085	6.9196	M	0.16	26.62	AG
1-13404	eCHD	0.2748	4.4308	M	0.32	38.93	AG
1-04438	eCHD	0.2607	2.5985	M	16.37	30.74	AG
1-09366	eCHD	0.2515	8.6309	F	17	16.97	AG
1-03897	eCHD	0.2064	4.2045	M	0	34.65	AG
1-07545	eCHD	0.1813	5.8735	F	3.47	35.02	AG
1-07537	eCHD	0.1616	5.5379	M	0.84	30.9	AG
1-07405	eCHD	0.129	4.26	F	9.97	18.06	AG
1-06936	eCHD	0.1241	6.6578	F	0.3	21.78	AG
1-11984	eCHD	0.1098	5.133	F	0.92	20.32	AG
1-02969	eCHD	0.0905	5.9199	F	0	27.89	AG
1-12729	eCHD	0.0866	3.48	M	0.56	19.91	AG
1-02285	eCHD	0.0774	5.2821	M	0.54	29.35	AG
1-07271	eCHD	0.0653	5.2522	M	2.75	18.43	AG
1-08063	eCHD	0.0608	8.4682	M	5.32	25.24	AG
1-02812	eCHD	0	6.3009	F	0.69	34.07	AG
1-03805	eCHD	0	19.8582	F	17.03	22.43	AG
1-04537	eCHD	0	6.6461	M	0.96	25.36	AG
1-08867	eCHD	0	7.4366	M	0.35	33.83	AG
1-12601	eCHD	0.9674	5.8178	F	12.67	20.12	GG
1-06391	eCHD	0.4784	6.674	F	0.45	19.1	GG
1-02920	eCHD	0.4481	9.2588	M	0.67	30.67	GG
1-12665	eCHD	0.3186	5.9918	F	12.87	25.18	GG
1-07417	eCHD	0.2983	6.4967	M	0.88	22.25	GG
1-06267	eCHD	0.211	6.3936	M	4.05	25.83	GG
1-09998	eCHD	0.1038	10.1399	M	1.18	31.2	GG
1-07912	eCHD	0.0954	7.3081	M	4.42	ND	GG
1-06915	eCHD	0.0705	5.9631	F	0.31	33.49	GG
1-04641	eCHD	0.0683	6.8342	F	0.3	41.02	GG
1-06207	eCHD	0.0629	4.97	M	0.11	31.46	GG
1-03059	eCHD	0.0576	6.6175	M	0.28	25.85	GG
1-04333	eCHD	0.0519	4.269	F	2.31	31.68	GG
1-07015	eCHD	0.0481	6.4341	M	0.79	33.39	GG
1-12597	eCHD	0.0448	5.8229	F	4.31	27.38	GG
1-02618	eCHD	0.0384	4.7401	F	13.46	23.1	GG
1-06596	eCHD	0.0288	5.8226	M	0.01	23.44	GG
1-01013	eCHD	0	6.3094	F	9.69	22.48	GG
1-06807	eCHD	0	6.2244	M	0.05	25.5	GG
1-07016	eCHD	0	7.8022	M	0.44	31.81	GG
1-07079	eCHD	0	6.4966	M	0.01	30.67	GG
1-11125	eCHD	0	4.5548	M	0.01	33.8	GG
1-05966	eCHD	0.7351	5.588	M	3.5	20.76	n/a
1-02090	eCHD	0.499	8.6606	M	1.04	31.03	n/a
1-01337	eCHD	0.4571	10.2523	M	0.3	34.43	n/a
1-01509	eCHD	0.4543	7.2183	M	0.47	20.77	n/a
1-01676	eCHD	0.3007	7.3072	M	9.45	23.31	n/a
1-03784	eCHD	0.2804	4.1929	F	3.11	19.22	n/a
1-04061	eCHD	0.2709	6.938	M	1.25	30.91	n/a
1-00842	eCHD	0.234	13.5057	M	8.65	24.56	n/a
1-04943	eCHD	0.2211	5.7847	F	7.22	24	n/a
1-02058	eCHD	0.1428	5.2048	M	6.13	22.24	n/a
1-02259	eCHD	0.1347	6.9742	F	0.01	32.69	n/a
1-03015	eCHD	0.114	6.7681	F	0.36	35.05	n/a
1-01382	eCHD	0.1105	6.4012	F	1.79	26.33	n/a
1-03072	eCHD	0.1054	2.6585	M	0.5	32.09	n/a
1-02031	eCHD	0.0672	5.0279	F	1.62	28.34	n/a
1-05254	eCHD	0.0625	6.0129	F	4.96	21.11	n/a
1-04606	eCHD	0.061	5.0744	F	0.21	30.59	n/a
1-03040	eCHD	0.0584	9.6635	F	3.48	36.29	n/a
1-03014	eCHD	0.0509	5.3795	M	0.18	37.91	n/a
1-02726	eCHD	0	5.4645	M	15.07	32.64	n/a
1-02845	eCHD	0	4.3591	M	0.03	26.65	n/a
1-04737	eCHD	0	2.4711	F	0.07	21.92	n/a
1-15068	Trisomy 21	11.2126	12.3045	M	0.61	ND	AA
1-04273	Trisomy 21	5.391	8.3806	F	0.28	37.01	AA
1-11920	Trisomy 21	4.7111	10.1937	F	0.63	38.68	AA
1-15419	Trisomy 21	1.9183	10.1787	F	0.58	ND	AA
1-16485	Trisomy 21	7.7115	9.432	M	0.59	ND	AG
1-03247	Trisomy 21	6.5199	8.4029	M	3.76	33.08	AG
1-03946	Trisomy 21	6.4628	14.1211	M	0.51	36.52	AG
1-15978	Trisomy 21	4.9083	13.5264	M	0.45	22.23	AG
1-03828	Trisomy 21	4.1962	10.381	F	0.39	44.21	AG
1-06905	Trisomy 21	4.1741	9.5782	M	0.61	27.28	AG
1-12785	Trisomy 21	4.0752	10.345	M	0.85	24.35	AG
1-01127	Trisomy 21	3.7931	6.3672	M	0.54	28.05	AG
1-15536	Trisomy 21	3.7684	15.1012	F	0.7	ND	AG
1-02456	Trisomy 21	3.6697	5.2764	M	0.24	28.24	AG
1-10589	Trisomy 21	2.7923	11.0909	M	0.45	20.46	AG
1-01338	Trisomy 21	2.7748	9.5086	F	0.94	29.75	AG
1-08839	Trisomy 21	2.5332	7.5923	F	0.56	44.99	AG
1-02086	Trisomy 21	2.5279	11.3906	M	3.37	45.4	AG
1-08311	Trisomy 21	1.7022	8.7498	F	0.68	38.18	AG
1-07455	Trisomy 21	1.3996	8.254	F	0.21	46.15	AG
1-03890	Trisomy 21	1.2113	10.4146	M	0.02	37.83	AG
1-08102	Trisomy 21	0.7297	7.7117	M	0.9	37.74	AG
1-07842	Trisomy 21	6.5589	8.6627	F	5.03	41.16	GG
1-14340	Trisomy 21	5.3563	8.8675	M	0.58	37.88	GG
1-10444	Trisomy 21	5.1018	12.6253	F	6.55	42.02	GG
1-01601	Trisomy 21	3.9421	6.9377	F	0.41	19.38	GG
1-02802	Trisomy 21	3.3005	9.7902	M	0.55	17.87	GG
1-01506	Trisomy 21	2.9918	10.7104	F	0.73	45.08	GG
1-05548	Trisomy 21	1.8623	10.5876	F	0.51	29.65	GG
1-02948	Trisomy 21	1.7054	5.9503	M	2.5	36.99	GG
1-07580	Trisomy 21	1.5541	6.9482	M	0.5	25.44	GG
1-02257	Trisomy 21	0.5	5.2962	F	0.63	40.47	GG
1-04034	Trisomy 21	0.4263	6.1749	M	1.51	40.82	GG
1-01358	Trisomy 21	0.2805	6.3342	F	0.62	27.63	GG
1-07830	Trisomy 21	0.1755	7.9287	M	0.64	39.31	GG
1-14466	Trisomy 21	0.1499	7.3553	M	0.01	26.83	GG
1-05367	Trisomy 21	0.0664	7.3172	F	0.91	37.7	GG
Abbreviations: ND, no data
1Age (in years) on day of heart surgery
2Age (in years) on day of child's surgery

[truncated: 10 more sheets: S11_RA_SOST_RNA_Exp_Stratified, S12_ZNF467_correl, S13_scRNAseq_Subject_Data, S14_Endo_Chr21_Expression, S15_scRNAseq_Subj_CHD_counts, S16_RNAscope_cell_counts, S17_RNAscope_SOST_Counts, S18_SingleCell_Chr21_Gene_Corr., S19_SingleCell_WNT, S20_SingleCell_SHH]
