# Supplementary material for: Increased endothelial sclerostin caused by elevated DSCAM mediates multiple trisomy 21 phenotypes
Source: J Clin Invest. 2024 Jun 3;134(11):e167811. doi: 10.1172/JCI167811 (PMC11142749; doi:10.1172/JCI167811)
Supplement: Supporting data values [file jci-134-167811-s127.xlsx]

## Sheet: Fig1A
Gene	Chr	Color	Start	CaseAvg	ControlAvg	Fold	Pval
WASH7P	chr1	black	14361	0.47	0.03	1.24	8.68e+02
LOC729737	chr1	black	136697	0.55	0.06	1.32	1.18e+02
DQ575018	chr1	black	137840	0.33	0.06	1.21	1.39e+03
LOC100133331chr1+	chr1	black	322036	1.35	0.02	1.64	1.62e-02
LOC100132287chr1+	chr1	black	323891	2.13	0.04	2.1	3.79e+01
LOC100133331chr1-	chr1	black	661138	0.49	0.02	1.21	2.10e+01
LOC100288069	chr1	black	700244	0.28	0.02	1.12	1.34e+03
LOC643837	chr1	black	763063	0.34	0.02	1.14	2.98e+02
AK026873	chr1	black	788907	0.27	0.02	1.11	8.03e+02
AK056486	chr1	black	846814	5.17	0.02	4.14	1.72e+03
LOC100130417	chr1	black	852952	-0.04	0.03	0.98	1.02e+04
SAMD11	chr1	black	860529	0.16	0.02	1.08	5.56e+03
NOC2L	chr1	black	879582	0.52	0.01	1.1	1.93e+02
KLHL17	chr1	black	895966	0.54	0.08	1.23	4.80e+03
C1orf170	chr1	black	910578	0.4	0.01	1.33	4.58e+02
HES4	chr1	black	934341	-0.07	0.03	1.01	7.91e+03
ISG15	chr1	black	948846	0.26	0.25	1.43	1.29e+04
AGRN	chr1	black	955502	1.16	0.05	1.52	3.98e-02
C1orf159	chr1	black	1017197	0.33	0.02	1.11	1.21e+03
TNFRSF4	chr1	black	1146705	0.69	0.06	1.62	1.33e+03
SDF4	chr1	black	1152287	0.52	-0.01	1.11	7.88e+01
B3GALT6	chr1	black	1167628	0.55	0.01	1.13	1.81e+01
UBE2J2	chr1	black	1189291	0.05	0	1.01	1.01e+04
SCNN1D	chr1	black	1215815	0.41	0.04	1.26	5.50e+02
ACAP3	chr1	black	1227763	0.64	0.03	1.29	5.43e+01
PUSL1	chr1	black	1243993	0.2	0.01	1.07	2.54e+03
CPSF3L	chr1	black	1246964	0.4	0.02	1.1	3.78e+02
GLTPD1	chr1	black	1260142	0.63	0	1.2	4.72e+01
TAS1R3	chr1	black	1266725	0.48	0.02	1.35	2.31e+03
DVL1	chr1	black	1270657	0.51	0.01	1.12	1.35e+02
MXRA8	chr1	black	1288070	0.46	0.03	1.21	2.69e+02
AURKAIP1	chr1	black	1309109	0.07	0.01	1.03	9.30e+03
CCNL2	chr1	black	1321090	-0.28	0.02	0.91	1.55e+02
LOC148413	chr1	black	1334909	-0.09	0.01	0.98	6.23e+03
MRPL20	chr1	black	1337275	-0.34	0.02	0.91	1.35e+02
ANKRD65	chr1	black	1353799	-0.11	0.04	0.9	1.20e+04
VWA1	chr1	black	1370902	1.03	0.02	1.47	3.79e-02
ATAD3B	chr1	black	1407163	0.53	0.01	1.2	1.36e+02
ATAD3A	chr1	black	1447522	0.72	0.01	1.2	1.52e+01
AX747755	chr1	black	1467448	0.52	0.04	1.15	3.20e+02
TMEM240	chr1	black	1470157	0.5	0.02	1.21	2.46e+02
SSU72	chr1	black	1477052	-0.29	0.02	0.95	4.07e+02
LOC643988	chr1	black	1533387	1.83	0.01	2.34	1.78e+02
MIB2	chr1	black	1550794	0.45	0.02	1.17	7.04e+02
MMP23B	chr1	black	1567559	0.44	0.02	1.15	4.87e+03
CDK11B	chr1	black	1571099	-0.14	0.02	0.92	2.09e+03
SLC35E2	chr1	black	1590987	0.31	0.02	1.07	1.45e+03
SLC35E2B	chr1	black	1592938	0.14	0.01	1.02	5.42e+03
CDK11A	chr1	black	1634169	-0.14	0.04	0.87	1.94e+03
AK097814	chr1	black	1656053	0.48	0.01	1.18	1.45e+02
NADK	chr1	black	1682670	0.49	0.02	1.13	1.77e+02
GNB1	chr1	black	1716724	-0.1	0	0.99	6.14e+03
PRKCZ	chr1	black	1981908	0.08	0.03	1.01	1.01e+04
C1orf86	chr1	black	2115898	0.44	0.01	1.09	1.03e+03
BC018779	chr1	black	2121236	0.38	0	1.13	1.05e+03
SKI	chr1	black	2160133	-0.01	0	1	1.27e+04
RER1	chr1	black	2323213	-0.12	0	0.98	5.51e+03
PEX10	chr1	black	2336240	0.29	0	1.07	1.49e+03
PANK4	chr1	black	2439974	0.2	0	1.03	3.46e+03
LOC100133445	chr1	black	2486162	0.55	0.02	1.25	1.88e+01
TNFRSF14	chr1	black	2487804	0.39	0.03	1.21	3.48e+02
FAM213B	chr1	black	2517898	0.49	0.02	1.13	1.16e+02
MMEL1	chr1	black	2522080	0.4	0.02	1.13	4.51e+02
FLJ42875	chr1	black	2976180	0.28	0.03	1.15	9.69e+03
PRDM16	chr1	black	2985741	-0.14	0.01	0.85	1.03e+04
MEGF6	chr1	black	3404505	0.47	0.05	1.24	8.41e+02
TPRG1L	chr1	black	3541555	-0.26	0.01	0.94	2.24e+02
WRAP73	chr1	black	3547330	0.04	0	1.01	1.03e+04
TP73-AS1	chr1	black	3652547	0.15	0	1.02	5.45e+03
LOC388588	chr1	black	3689351	0.07	0.03	1.04	1.12e+04
LRRC47	chr1	black	3696783	0.29	0	1.07	1.47e+03
CEP104	chr1	black	3728644	0.3	0	1.05	7.92e+02
DFFB	chr1	black	3773844	-0.18	0	0.96	3.08e+03
C1orf174	chr1	black	3805696	-0.43	0.01	0.9	4.60e+01
KCNAB2	chr1	black	6052357	0.78	0.04	1.5	6.30e+02
RPL22	chr1	black	6245079	-0.89	0.01	0.8	2.01e-05
RNF207	chr1	black	6266188	-0.12	0.01	0.96	4.04e+03
ICMT	chr1	black	6281252	-0.72	0.01	0.87	1.03e-04
GPR153	chr1	black	6307405	0.36	0.01	1.21	6.78e+02
ACOT7	chr1	black	6324331	0.17	0.03	1.07	3.27e+03
TNFRSF25	chr1	black	6521213	0.91	0.02	1.46	8.00e+00
PLEKHG5	chr1	black	6526151	1.22	0.02	1.49	1.13e-01
NOL9	chr1	black	6581406	-0.39	0	0.94	1.13e+02
ZBTB48	chr1	black	6640055	0.07	0.02	1.03	1.01e+04
KLHL21	chr1	black	6650778	0.4	0.03	1.14	4.68e+02
PHF13	chr1	black	6673755	-0.15	0.01	0.96	3.38e+03
THAP3	chr1	black	6684924	-0.06	0	1	8.68e+03
DNAJC11	chr1	black	6694227	0.07	0.01	1.01	9.12e+03
CAMTA1	chr1	black	6845383	-0.47	0.02	0.89	4.41e+00
VAMP3	chr1	black	7831328	-1.01	0.01	0.81	5.24e-02
PER3	chr1	black	7844379	-0.18	0	0.93	1.93e+03
UTS2	chr1	black	7903142	-0.45	0	0.82	5.13e+00
PARK7	chr1	black	8021713	-0.19	0.02	0.95	1.54e+03
AX747125	chr1	black	8043018	-0.33	0.03	0.87	1.89e+02
ERRFI1	chr1	black	8071778	-0.34	0.05	0.87	1.44e+02
SLC45A1	chr1	black	8384389	-0.24	0.01	1.06	1.15e+04
RERE	chr1	black	8412463	0.41	0.03	1.11	1.04e+02
ENO1	chr1	black	8921058	-0.06	0.04	0.99	6.94e+03
SLC2A5	chr1	black	9097004	1.35	0.03	1.98	4.45e+02
GPR157	chr1	black	9164475	1.38	0	1.61	5.26e+02
mir-34	chr1	black	9208345	2.62	0.07	2.35	4.37e+03
H6PD	chr1	black	9294862	0.14	0.02	1.04	5.83e+03
SPSB1	chr1	black	9352940	-0.23	0.04	0.92	8.11e+02
SLC25A33	chr1	black	9599527	-0.34	0.03	0.87	1.04e+02
TMEM201	chr1	black	9648931	0.71	0.01	1.2	1.30e+01
PIK3CD	chr1	black	9711789	0.13	0.01	1.04	4.97e+03
CLSTN1	chr1	black	9789078	0.26	-0.01	1.06	1.35e+03
CTNNBIP1	chr1	black	9908333	0.26	0.01	1.08	1.89e+03
LZIC	chr1	black	9989775	-0.33	0	0.93	1.88e+02
NMNAT1	chr1	black	10003485	-0.31	0.01	0.93	2.74e+02
RBP7	chr1	black	10057254	-0.52	0.02	0.76	4.97e-01
UBE4B	chr1	black	10093040	0.37	0.03	1.11	1.45e+02
KIF1B	chr1	black	10270763	-0.56	0.01	0.91	2.09e+00
PGD	chr1	black	10459084	0.05	0.01	1.01	9.05e+03
DFFA	chr1	black	10520602	0.02	0	1	1.18e+04
PEX14	chr1	black	10535002	0.6	0	1.14	6.02e+01
CASZ1	chr1	black	10696665	-0.06	0.02	0.98	7.34e+03
TARDBP	chr1	black	11072678	-0.85	0.02	0.87	1.66e-04
MASP2	chr1	black	11086579	-0.31	0	0.92	6.01e+02
SRM	chr1	black	11114648	0.44	0.01	1.12	1.06e+02
EXOSC10	chr1	black	11126675	-0.36	0.02	0.93	1.08e+02
MTOR	chr1	black	11166587	0.1	0.04	1.03	8.50e+03
ANGPTL7	chr1	black	11249397	0.21	0.12	1.1	8.22e+03
UBIAD1	chr1	black	11333254	-0.16	0	0.98	3.03e+03
FBXO44	chr1	black	11714431	0.47	0.01	1.15	8.75e+01
FBXO6	chr1	black	11724149	0.68	0.02	1.27	7.93e+01
MAD2L2	chr1	black	11734536	0.06	0.01	1.02	9.79e+03
AGTRAP	chr1	black	11796141	0.63	0.01	1.22	5.22e+01
C1orf167	chr1	black	11824461	0.65	0.01	1.22	3.44e+01
MTHFR	chr1	black	11845786	0.39	0.01	1.11	7.05e+02
CLCN6	chr1	black	11866206	0.2	0	1.04	2.91e+03
NPPA-AS1	chr1	black	11900375	0.28	0.07	1.28	3.12e+03
NPPA	chr1	black	11905766	0.4	0.15	1.38	2.68e+03
NPPB	chr1	black	11917520	-0.25	0.04	0.7	1.66e+02
KIAA2013	chr1	black	11979644	0.47	0.01	1.1	4.93e+01
PLOD1	chr1	black	11994723	0.21	0.05	1.05	3.59e+03
MFN2	chr1	black	12040237	0.24	-0.01	1.07	1.38e+03
MIIP	chr1	black	12079298	0.26	0.02	1.08	1.77e+03
TNFRSF1B	chr1	black	12227059	0.01	0.02	1.01	1.24e+04
VPS13D	chr1	black	12290112	-0.58	0.03	0.91	7.20e-01
AK095438	chr1	black	12568347	-1.34	0.03	0.8	1.56e-08
DHRS3	chr1	black	12627938	0.4	0.03	1.16	2.90e+02
PDPN	chr1	black	13910251	-0.1	0.03	0.96	4.47e+03
PRDM2	chr1	black	14026734	-0.43	0.01	0.93	7.77e+01
AK124197	chr1	black	14146461	0.05	0.01	1.04	1.27e+04
TMEM51	chr1	black	15479027	0.12	0.03	0.99	1.18e+04
EFHD2	chr1	black	15736390	-0.07	0.03	0.98	5.24e+03
CASP9	chr1	black	15817323	0.29	0.04	1.08	1.33e+03
DNAJC16	chr1	black	15853351	-0.26	0	0.94	6.42e+02
DDI2	chr1	black	15943952	0.19	0.01	1.06	4.07e+03
RSC1A1	chr1	black	15956819	0.06	0.01	1.02	1.00e+04
DQ573015	chr1	black	15992765	-0.4	0.06	0.91	6.95e+01
PLEKHM2	chr1	black	16010826	0.59	-0.01	1.1	2.62e+01
SLC25A34	chr1	black	16062808	1.3	0.02	1.52	1.45e+00
FBLIM1	chr1	black	16083153	0.08	0.03	1.03	1.01e+04
UQCRHL	chr1	black	16133656	-0.38	0.01	0.86	1.68e+02
FLJ37453	chr1	black	16160709	-0.26	0.01	0.93	2.82e+03
SPEN	chr1	black	16174358	0.3	0.02	1.06	4.65e+02
ZBTB17	chr1	black	16268363	0.14	0.01	1.02	4.66e+03
HSPB7	chr1	black	16340522	0.17	0.01	1.07	4.08e+03
EPHA2	chr1	black	16450831	-0.06	0.03	0.98	7.54e+03
ARHGEF19	chr1	black	16524598	0.98	0.04	1.51	4.23e+03
RSG1	chr1	black	16558181	0.53	-0.03	1.19	1.36e+02
FBXO42	chr1	black	16576558	-0.32	0.03	0.94	1.32e+02
C1orf144	chr1	black	16693582	-0.16	-0.01	0.98	4.36e+03
AL832937	chr1	black	16721826	-0.32	-0.01	0.94	4.96e+02
SPATA21	chr1	black	16722175	-0.46	-0.01	0.91	1.31e+01
NECAP2	chr1	black	16767166	0.06	0	1.02	8.65e+03
CROCCP3	chr1	black	16793930	0.1	0.01	1.02	7.54e+03
AB1	chr1	black	16888921	-0.05	0.05	0.99	6.57e+03
NBPF1chr1-	chr1	black	16890411	0.32	0.03	1.1	8.58e+02
CROCCP2	chr1	black	16944750	0.45	0.02	1.19	1.53e+02
FLJ00313	chr1	black	16956164	0.64	0.02	1.3	6.08e+00
CROCC	chr1	black	17066767	0.42	0.04	1.18	4.20e+02
MFAP2	chr1	black	17300998	0.3	0.02	1.14	1.65e+03
ATP13A2	chr1	black	17312452	0.45	0.02	1.11	2.47e+02
SDHB	chr1	black	17345224	-0.28	0.03	0.92	1.16e+02
RCC2	chr1	black	17733250	-0.04	0.01	0.99	9.45e+03
ARHGEF10L	chr1	black	17866329	0.73	0.01	1.16	2.21e+00
IGSF21	chr1	black	18434239	0.58	0.07	1.44	5.17e+03
ALDH4A1	chr1	black	19197923	0.22	0.02	1.08	2.73e+03
IFFO2	chr1	black	19230773	0.25	0.02	1.08	1.90e+03
AX747516	chr1	black	19398603	-0.35	0.03	0.91	5.39e+01
UBR4	chr1	black	19400999	0.43	0.02	1.08	1.19e+02
KIAA0090	chr1	black	19544583	0.56	0	1.1	4.98e+00
MRTO4	chr1	black	19578074	-0.24	0.01	0.94	9.88e+02
LOC100506730	chr1	black	19619740	0.28	-0.01	1.06	4.40e+03
AKR7A2	chr1	black	19629201	0.53	0.02	1.15	1.08e+01
PQLC2	chr1	black	19638739	0.08	0.01	1.01	8.87e+03
CAPZB	chr1	black	19665266	-0.02	0	1	1.19e+04
AX748283	chr1	black	19673334	-0.49	0.02	0.8	1.19e+00
MINOS1	chr1	black	19923470	-0.52	0.03	0.82	2.93e-01
NBL1	chr1	black	19969722	0.21	0.03	1.11	2.47e+03
TMCO4	chr1	black	20008705	0.13	0.01	1.04	5.34e+03
OTUD3	chr1	black	20208887	-0.41	0.07	0.87	7.25e+00
PLA2G2A	chr1	black	20301923	-0.14	0.42	0.71	9.67e+02
PLA2G5	chr1	black	20354671	-0.41	0.13	0.89	9.97e+00
UBXN10	chr1	black	20512577	0.74	0.02	1.42	9.34e-01
CAMK2N1	chr1	black	20808883	-0.47	0.04	0.74	2.38e+00
MUL1	chr1	black	20825940	0.06	0	1.03	8.69e+03
FAM43B	chr1	black	20878931	2.02	0.11	2.2	4.13e+03
CDA	chr1	black	20915443	0.54	0.07	1.22	5.65e+03
PINK1	chr1	black	20959947	0.23	0.02	1.07	1.62e+03
DDOST	chr1	black	20978259	0.22	0.01	1.05	1.69e+03
HP1BP3	chr1	black	21069170	-0.35	0	0.94	4.51e+02
EIF4G3	chr1	black	21132784	0.03	0.01	1.01	1.20e+04
ECE1	chr1	black	21543739	0.23	0.02	1.07	1.75e+03
AK098438	chr1	black	21749600	0.87	0.02	1.38	4.07e+03
NBPF3	chr1	black	21766630	-0.06	0.05	0.93	1.07e+04
ALPL	chr1	black	21835857	0.95	0.03	1.37	4.85e-02
RAP1GAP	chr1	black	21922707	0.46	0.07	1.42	1.80e+03
USP48	chr1	black	22004791	-0.7	0	0.89	3.49e+00
LDLRAD2	chr1	black	22138757	0.62	0.01	1.23	1.20e+00
HSPG2	chr1	black	22148736	0.85	0.01	1.36	2.30e-01
LINC00339	chr1	black	22351706	0.02	0.01	1.01	1.31e+04
CDC42	chr1	black	22379119	-0.21	0	0.95	1.15e+03
ZBTB40	chr1	black	22778343	-0.05	0.03	0.99	8.03e+03
C1QA	chr1	black	22963117	0.25	0.06	1.2	2.84e+03
C1QC	chr1	black	22970117	0.31	0.04	1.21	1.70e+03
C1QB	chr1	black	22979681	0.39	0.05	1.29	8.55e+02
EPHB2	chr1	black	23037330	0	0.03	0.88	1.28e+04
KDM1A	chr1	black	23345940	-0.28	0.02	0.95	1.33e+02
LUZP1	chr1	black	23410515	-0.12	0.01	0.97	5.13e+03
HNRNPR	chr1	black	23636275	-0.75	0.01	0.86	3.57e-01
ZNF436	chr1	black	23685940	0.04	0.03	1.01	1.21e+04
C1orf213	chr1	black	23695463	-0.17	0.02	0.96	2.76e+03
TCEA3	chr1	black	23707554	-0.24	0.01	0.94	9.82e+02
ASAP3	chr1	black	23755055	0.18	0.01	1.04	4.37e+03
ID3	chr1	black	23884420	-0.14	0	0.97	4.20e+03
RPL11	chr1	black	24018268	-0.38	0.02	0.91	2.39e+01
TCEB3	chr1	black	24069855	-0.31	0	0.96	3.43e+02
LOC100506963	chr1	black	24086871	-0.8	0.01	0.88	4.85e-03
PITHD1	chr1	black	24104875	-0.27	0.01	0.95	5.47e+02
LYPLA2	chr1	black	24117645	0.54	0.01	1.14	1.87e+02
GALE	chr1	black	24122088	-0.06	0.02	0.99	8.50e+03
HMGCL	chr1	black	24128366	0.02	0.01	1.01	1.23e+04
FUCA1	chr1	black	24171571	-0.31	0.02	0.9	9.10e+01
PNRC2chr1+	chr1	black	24286300	-1.23	0.02	0.74	3.85e-05
AK054635	chr1	black	24291417	-0.82	0.03	0.78	1.16e-02
SRSF10chr1-	chr1	black	24292936	-0.89	0.02	0.79	1.64e-03
MYOM3	chr1	black	24382530	0.52	0	1.2	9.10e+00
IL28RA	chr1	black	24480646	-0.15	0.02	0.9	4.24e+03
NIPAL3	chr1	black	24742244	0.19	0.01	1.05	2.22e+03
SRRM1	chr1	black	24969593	-0.49	0.02	0.83	5.59e+00
CLIC4	chr1	black	25071759	-0.35	0.02	0.87	3.76e+02
Z24749	chr1	black	25169384	-0.71	0.02	0.79	4.92e+00
SYF2	chr1	black	25548766	-0.59	0.03	0.79	3.15e-02
C1orf63	chr1	black	25568739	-0.71	0.02	0.79	2.09e-01
AX747205	chr1	black	25629228	-0.07	0.01	0.98	9.08e+03
TMEM50A	chr1	black	25664788	-0.18	0.01	0.95	1.98e+03
TMEM57	chr1	black	25757387	-0.89	0	0.87	1.73e-02
LDLRAP1	chr1	black	25870075	0.13	0.03	1.04	7.48e+03
MAN1C1	chr1	black	25943958	-0.09	0.01	0.96	6.01e+03
SEPN1	chr1	black	26126666	0.65	0.04	1.14	1.49e+00
FAM54B	chr1	black	26146396	-0.37	0.02	0.93	6.67e+01
LOC646471	chr1	black	26146444	0.29	0.01	1.08	1.50e+03
PAQR7	chr1	black	26187974	0.42	0	1.14	1.87e+02
STMN1	chr1	black	26210676	-0.26	0.07	0.82	4.83e+01
PAFAH2	chr1	black	26286257	0.22	0.01	1.06	2.02e+03
EXTL1	chr1	black	26348270	0.16	0.03	1.07	5.48e+03
SLC30A2	chr1	black	26364513	0.49	0.02	1.24	5.19e+03
TRIM63	chr1	black	26377797	0.32	0	1.07	3.04e+02
FAM110D	chr1	black	26485510	-0.01	0.03	1	1.04e+04
ZNF593	chr1	black	26496387	-0.28	0.04	0.91	2.00e+02
CNKSR1	chr1	black	26503980	0.56	0.03	1.13	7.17e+03
BC030768	chr1	black	26551810	-0.43	0.01	0.86	4.95e+03
CEP85	chr1	black	26560692	0.46	0.02	1.15	5.11e+01
SH3BGRL3	chr1	black	26606212	0.03	0.06	1	1.09e+04
UBXN11	chr1	black	26608772	0.18	0.02	1.06	3.63e+03
DHDDS	chr1	black	26758772	-0.15	0.02	0.98	3.18e+03
HMGN2	chr1	black	26798901	-0.86	0.02	0.81	7.22e-07
RPS6KA1	chr1	black	26856248	0.4	0.04	1.23	8.15e+03
ARID1A	chr1	black	27022521	0.21	0.01	1.04	1.50e+03
PIGV	chr1	black	27114453	-0.05	0.01	0.99	8.96e+03
ZDHHC18	chr1	black	27153200	0.38	0.01	1.08	5.68e+02
GPN2	chr1	black	27205872	0.63	0.01	1.14	1.51e+01
GPATCH3	chr1	black	27216978	0.01	0	1	1.26e+04
NR0B2	chr1	black	27237974	0.26	0.02	1.17	1.28e+03
NUDC	chr1	black	27248223	0.05	0.01	1.01	1.08e+04
TRNP1	chr1	black	27320194	-0.06	0.05	1.01	5.76e+03
FAM46B	chr1	black	27331510	0.04	0.06	1.07	1.25e+04
SLC9A1	chr1	black	27425299	0.69	0.02	1.26	2.92e+00
WDTC1	chr1	black	27561006	0.44	0.01	1.1	3.70e+01
TMEM222	chr1	black	27648635	0.3	0.02	1.08	1.19e+03
MAP3K6	chr1	black	27681669	0.25	0.03	1.1	1.59e+03
FCN3	chr1	black	27695600	0.9	0.18	1.63	2.40e+02
WASF2	chr1	black	27730733	-0.2	0.01	0.96	1.69e+03
AHDC1	chr1	black	27860755	0.52	0.01	1.14	2.96e+02
IFI6	chr1	black	27992571	0.1	0.28	1.16	6.87e+03
FAM76A	chr1	black	28052489	-0.73	-0.01	0.86	5.54e-02
STX12	chr1	black	28099693	-0.84	0.01	0.86	4.04e-01
PPP1R8	chr1	black	28157251	-0.38	0	0.94	4.42e+01
C1orf38	chr1	black	28199054	0.1	0.1	1.1	1.33e+04
RPA2	chr1	black	28218048	-0.3	0.02	0.91	1.35e+02
XKR8	chr1	black	28286503	0.41	0.01	1.09	1.61e+02
EYA3	chr1	black	28296854	0.52	0	1.1	3.21e+01
PTAFR	chr1	black	28473676	0.15	0.05	1.17	1.20e+04
DNAJC8	chr1	black	28526789	0.2	0.01	1.05	3.11e+03
ATPIF1	chr1	black	28562601	-0.21	0.01	0.95	2.44e+03
SESN2	chr1	black	28585962	-0.49	0.03	0.83	5.83e+02
PHACTR4	chr1	black	28696092	0.05	0.01	1	1.10e+04
SNHG3	chr1	black	28832454	-0.42	0.06	0.85	2.99e+01
TRNAU1AP	chr1	black	28879528	-0.36	0.02	0.9	4.41e+01
SNHG12	chr1	black	28905049	-0.71	0.01	0.74	1.54e-03
SNORA61	chr1	black	28906275	-0.74	0.04	0.67	2.48e+03
SNORA44	chr1	black	28906892	0.51	0.02	1.12	9.73e+03
TAF12	chr1	black	28929608	-0.49	0.02	0.88	1.29e+02
GMEB1	chr1	black	28995239	0.15	-0.01	1.03	4.13e+03
YTHDF2	chr1	black	29063132	-0.25	0.01	0.97	1.45e+03
EPB41	chr1	black	29213602	0.18	0.02	1.05	2.50e+03
TMEM200B	chr1	black	29445936	-0.37	0.01	0.89	3.53e+01
SRSF4	chr1	black	29474249	-0.29	0.03	0.94	1.72e+02
MECR	chr1	black	29519384	0.35	0.01	1.08	9.27e+02
PTPRU	chr1	black	29563027	0.11	0.01	1.05	7.33e+03
LAPTM5	chr1	black	31205314	-0.08	0.05	0.96	4.32e+03
SDC3	chr1	black	31342312	0.32	0.02	1.12	7.90e+02
PUM1	chr1	black	31404352	-0.06	0	0.99	8.69e+03
SNRNP40	chr1	black	31732414	-0.33	0.01	0.93	1.36e+02
ZCCHC17	chr1	black	31769841	-0.55	0.01	0.89	3.67e-01
FABP3	chr1	black	31838099	0.34	0.02	1.08	3.61e+02
TINAGL1	chr1	black	32042085	0.08	0.03	1.01	1.05e+04
HCRTR1	chr1	black	32083300	-0.08	0	0.98	7.30e+03
PEF1	chr1	black	32095462	-0.14	0	0.99	3.96e+03
AX747565	chr1	black	32095467	-0.1	0	0.99	5.76e+03
COL16A1	chr1	black	32117847	0.61	0.03	1.24	1.56e+00
BAI2	chr1	black	32192717	0.33	0.03	1.16	1.25e+03
PTP4A2	chr1	black	32372021	-1.03	0.02	0.82	1.34e-03
KHDRBS1	chr1	black	32479490	-0.57	0.01	0.9	4.92e-01
TMEM39B	chr1	black	32538502	0.29	0.01	1.07	1.08e+03
KPNA6	chr1	black	32573643	-0.39	0	0.95	1.50e+02
TXLNA	chr1	black	32645344	-0.22	-0.02	0.97	2.21e+03
CCDC28B	chr1	black	32666201	0.64	0.01	1.18	5.33e+00
IQCC	chr1	black	32671235	0.18	0.01	1.04	1.15e+04
DCDC2B	chr1	black	32674694	-0.1	0.02	0.97	5.31e+03
TMEM234	chr1	black	32680077	-0.45	0	0.91	2.95e+01
EIF3I	chr1	black	32687184	0.13	0.01	1.02	5.46e+03
MTMR9LP	chr1	black	32697260	0.57	0.01	1.19	4.47e+01
HDAC1	chr1	black	32757707	-0.6	0	0.91	5.77e-02
MARCKSL1	chr1	black	32799439	-0.04	0.03	0.99	8.78e+03
LOC100128071	chr1	black	32826870	0.09	0.05	1.04	9.90e+03
TSSK3	chr1	black	32827861	0.05	0.01	1.01	1.03e+04
BSDC1	chr1	black	32830704	0.1	-0.01	1.02	6.02e+03
ZBTB8A	chr1	black	33004771	-1.24	0.01	0.76	1.36e+02
ZBTB8OS	chr1	black	33065772	-0.69	0	0.85	4.25e-03
RBBP4	chr1	black	33116748	-0.98	0.01	0.87	2.18e-05
SYNC	chr1	black	33145506	-0.76	0.01	0.83	8.42e-01
KIAA1522	chr1	black	33207511	0.44	0.02	1.14	9.77e+01
YARS	chr1	black	33240839	-0.28	0.06	0.94	2.23e+02
S100PBP	chr1	black	33283042	-0.62	0.01	0.87	1.41e+00
FNDC5	chr1	black	33327868	0.36	0.04	1.18	1.74e+02
TMEM54	chr1	black	33360195	0.41	0.02	1.25	5.53e+02
RNF19B	chr1	black	33402049	0.2	0.02	1.05	3.88e+03
AK2	chr1	black	33473540	0.03	0.01	1	1.21e+04
ADC	chr1	black	33546713	2.5	0.02	1.92	2.69e+03
TRIM62	chr1	black	33611002	0.48	0	1.16	3.08e+03
ZNF362	chr1	black	33722173	0.53	0	1.1	9.69e+01
PHC2	chr1	black	33789223	-0.08	0	0.98	7.76e+03
MIR3605	chr1	black	33797993	-0.13	0.01	0.95	4.70e+03
GJA4	chr1	black	35258170	0.27	0.02	1.11	2.57e+03
C1orf212	chr1	black	35315962	-0.2	0.01	0.96	1.96e+03
LOC653160	chr1	black	35441299	-0.1	0	0.97	7.19e+03
ZMYM6NB	chr1	black	35447126	-0.21	0.02	0.92	1.10e+03
ZMYM6	chr1	black	35449367	-0.81	0.01	0.85	6.84e-01
BX537811	chr1	black	35641980	-0.72	0.02	0.79	9.69e-02
SFPQ	chr1	black	35649200	-0.85	0.04	0.87	2.41e-03
ZMYM4	chr1	black	35734567	-0.27	0.02	0.95	8.66e+02
KIAA0319L	chr1	black	35899090	0.3	0	1.05	1.04e+03
NCDN	chr1	black	36023392	0.5	0	1.13	3.90e+01
PSMB2	chr1	black	36035412	-0.05	0	0.99	1.02e+04
C1orf216	chr1	black	36179476	0.41	0.01	1.14	1.93e+02
EIF2C4	chr1	black	36273827	-0.14	0	0.97	3.84e+03
EIF2C1	chr1	black	36335408	0.39	0	1.09	9.74e+01
AK025726	chr1	black	36391432	0.11	0.01	1.03	5.97e+03
EIF2C3	chr1	black	36396318	-0.5	0.03	0.83	4.05e-01
ADPRHL2	chr1	black	36554452	0.25	0	1.06	1.11e+03
COL8A2	chr1	black	36560843	0.5	0.24	1.99	8.77e+03
TRAPPC3	chr1	black	36602172	-0.45	0.02	0.92	1.03e+01
MAP7D1	chr1	black	36621802	0.7	0.01	1.19	7.62e+00
THRAP3	chr1	black	36690016	-0.06	-0.01	0.99	9.22e+03
SH3D21	chr1	black	36771993	0.91	0.01	1.3	2.63e+01
FAM176B	chr1	black	36787631	0.98	0.03	1.36	3.08e+01
STK40	chr1	black	36805224	0.31	0.02	1.1	5.41e+02
LSM10	chr1	black	36859030	0.31	0.02	1.11	6.55e+02
OSCP1	chr1	black	36883506	-0.08	0.02	0.98	6.95e+03
MRPS15	chr1	black	36921361	-0.17	0.01	0.96	2.10e+03
CSF3R	chr1	black	36931643	-0.13	0.04	0.9	2.13e+03
ZC3H12A	chr1	black	37940118	-0.07	0.08	0.93	4.15e+03
MEAF6	chr1	black	37958175	-0.5	0.01	0.89	8.86e-01
SNIP1	chr1	black	38002141	-0.33	0	0.93	2.34e+02
DNALI1	chr1	black	38022519	0.05	0.02	1.02	1.12e+04
GNL2	chr1	black	38032412	-1.05	0.01	0.86	8.45e-03
C1orf109	chr1	black	38147241	-0.44	0	0.91	2.87e+01
CDCA8	chr1	black	38158158	0.59	0.05	1.15	9.45e+03
YRDC	chr1	black	38268613	-0.3	0.01	0.92	2.37e+02
C1orf122	chr1	black	38272650	0.1	0.03	1.04	7.91e+03
MTF1	chr1	black	38275238	-0.55	0	0.91	4.58e+00
INPP5B	chr1	black	38326368	0.13	0.01	1.02	5.96e+03
SF3A3	chr1	black	38422651	-0.56	0	0.91	3.44e-01
FHL3	chr1	black	38462441	0.39	0.03	1.14	2.12e+02
UTP11L	chr1	black	38478383	-0.73	0	0.83	2.50e-02
RRAGC	chr1	black	39305014	-0.86	0.01	0.82	5.51e-02
MYCBP	chr1	black	39328161	-1.11	0.01	0.74	2.66e-04
AKIRIN1	chr1	black	39456915	-0.97	0.01	0.8	1.05e-12
NDUFS5	chr1	black	39491966	-0.26	0.01	0.92	5.39e+02
MACF1	chr1	black	39547088	-0.1	0.01	0.97	5.00e+03
KIAA0754	chr1	black	39875175	0.03	0.02	1.01	1.26e+04
BMP8A	chr1	black	39957317	0.05	0	1.01	1.04e+04
PPIEL	chr1	black	39987951	-0.12	0	0.97	5.79e+03
PABPC4	chr1	black	40026484	-0.2	0.02	0.96	1.16e+03
HEYL	chr1	black	40089102	0.34	0.02	1.15	6.30e+02
NT5C1A	chr1	black	40124792	0.42	0.04	1.31	5.19e+02
PPIE	chr1	black	40204516	0.24	0	1.05	2.56e+03
TRIT1	chr1	black	40306705	-0.6	0.01	0.87	1.57e+01
CAP1	chr1	black	40506254	-0.4	0.02	0.9	9.01e+00
PPT1	chr1	black	40538381	0.16	0	1.03	3.88e+03
RLF	chr1	black	40627040	-0.53	0.02	0.87	1.51e+01
ZMPSTE24	chr1	black	40723732	-0.6	0.02	0.85	3.48e+00
COL9A2	chr1	black	40766162	2.93	0.05	2.24	4.59e+03
SMAP2	chr1	black	40839377	-0.16	0.03	0.95	1.04e+03
ZNF642	chr1	black	40943301	-0.5	0.02	0.84	5.50e+00
DEM1	chr1	black	40974432	-0.14	0.02	0.97	3.15e+03
ZNF684	chr1	black	40997232	-0.63	0.03	0.83	2.03e+01
RIMS3	chr1	black	41086351	-0.77	0.04	0.63	4.52e+01
LOC100130557	chr1	black	41154751	-0.81	0.03	0.81	1.24e-02
NFYC	chr1	black	41157241	0.92	0.01	1.14	1.79e-02
CITED4	chr1	black	41326727	0.55	0.03	1.23	1.01e+02
CTPS	chr1	black	41445006	-0.6	0.01	0.79	5.94e-04
LOC100507178	chr1	black	41480261	-0.52	0.01	0.91	6.74e+00
SCMH1	chr1	black	41492870	-0.38	0.01	0.95	5.66e+01
FOXJ3	chr1	black	42642209	0.2	0	1.04	1.65e+03
RIMKLA	chr1	black	42846467	-0.38	0.01	0.89	1.06e+02
PPCS	chr1	black	42922172	-0.87	0.02	0.81	8.08e-03
PPIH	chr1	black	43124047	-0.37	0.01	0.93	1.52e+02
YBX1	chr1	black	43148065	-0.04	0.01	0.99	9.17e+03
LEPRE1	chr1	black	43212005	0.15	0.06	1.03	6.93e+03
C1orf50	chr1	black	43232915	0.02	0.01	1.01	1.28e+04
CCDC23	chr1	black	43272722	-0.1	0.01	0.96	6.51e+03
ERMAP	chr1	black	43282775	-0.12	0.01	0.97	4.84e+03
ZNF691	chr1	black	43312243	-0.35	-0.01	0.92	6.43e+01
SLC2A1	chr1	black	43391045	0.06	0.09	1.01	1.13e+04
EBNA1BP2	chr1	black	43629844	-0.32	0.04	0.92	4.52e+02
DL489965	chr1	black	43637279	-0.15	0.01	0.96	4.88e+03
TIE1	chr1	black	43766565	0.46	0.03	1.15	1.02e+02
CDC20	chr1	black	43824625	0	0.37	0.68	4.16e+03
ELOVL1	chr1	black	43829071	0.02	0.01	1	1.27e+04
MED8	chr1	black	43849587	-0.3	0.04	0.94	3.68e+02
SZT2	chr1	black	43855555	0.21	0.02	1.05	2.49e+03
HYI	chr1	black	43916673	-0.13	0.02	0.96	4.56e+03
PTPRF	chr1	black	43996546	-0.11	0.08	0.84	2.88e+03
KDM4A	chr1	black	44115796	-0.11	0.01	0.98	5.66e+03
LOC100132774	chr1	black	44165355	0.16	0.01	1.04	5.40e+03
ST3GAL3	chr1	black	44171494	0.25	0	1.05	2.01e+03
IPO13	chr1	black	44412477	0.5	0.01	1.11	1.82e+02
DPH2	chr1	black	44435652	-0.17	0.02	0.97	3.28e+03
ATP6V0B	chr1	black	44440601	0	0.02	1	1.21e+04
B4GALT2	chr1	black	44444873	0.35	0.01	1.12	4.48e+02
SLC6A9	chr1	black	44457171	1.34	0.09	1.69	1.80e+03
CCDC24	chr1	black	44457279	2.64	0.02	2.07	3.64e+03
DMAP1	chr1	black	44679124	0.1	0.01	1.02	6.97e+03
ERI3	chr1	black	44686741	0.31	0	1.08	1.07e+03
RNF220	chr1	black	44870959	0.23	0	1.05	1.82e+03
TMEM53	chr1	black	45119500	0.2	0.02	1.07	3.51e+03
KIF2C	chr1	black	45205489	0.51	0.06	0.96	7.56e+03
RPS8	chr1	black	45241245	-0.1	0.01	0.97	5.75e+03
SNORD38A	chr1	black	45243513	1.79	0.09	1.53	4.37e+03
PLK3	chr1	black	45266035	-0.07	0.02	0.95	7.38e+03
TCTEX1D4	chr1	black	45271585	1.2	0.06	1.56	5.75e+03
BTBD19	chr1	black	45274153	-0.17	0.02	0.92	2.90e+03
PTCH2	chr1	black	45285515	0.25	0.11	1.06	1.13e+04
EIF2B3	chr1	black	45316193	-0.12	0.02	0.98	4.59e+03
HECTD3	chr1	black	45468219	0.47	0.01	1.08	5.16e+00
UROD	chr1	black	45477804	0.03	0	1	1.13e+04
ZSWIM5	chr1	black	45482075	0.44	0.04	1.18	9.49e+03
MUTYH	chr1	black	45794913	0.06	0.02	1.03	1.03e+04
TOE1	chr1	black	45805341	-0.61	0.01	0.89	3.28e+00
TESK2	chr1	black	45809554	-0.13	0.01	0.96	4.90e+03
CCDC163P	chr1	black	45959597	0.12	0.03	1.08	8.54e+03
MMACHC	chr1	black	45965855	0.39	0.01	1.12	3.14e+02
PRDX1	chr1	black	45976706	0.06	0.14	1.02	1.00e+04
AKR1A1	chr1	black	46016454	0.39	0.08	1.13	1.86e+03
NASP	chr1	black	46049659	-0.55	0.02	0.84	2.44e-01
GPBP1L1	chr1	black	46092975	-0.47	0.01	0.93	7.53e+00
RPS15AP10	chr1	black	46111451	-0.49	0.03	0.69	5.14e-01
TMEM69	chr1	black	46153846	-0.77	0.01	0.86	3.59e-03
IPP	chr1	black	46159997	-0.54	0	0.89	3.64e+00
MAST2	chr1	black	46269284	0.52	0.01	1.11	7.37e+01
PIK3R3	chr1	black	46505811	-0.35	0.01	0.9	9.01e+01
POMGNT1	chr1	black	46654352	0.2	-0.01	1.04	3.06e+03
C1orf190	chr1	black	46669005	-0.01	0.02	0.99	1.19e+04
LRRC41	chr1	black	46744071	0.01	-0.01	1.01	1.16e+04
UQCRH	chr1	black	46769379	-0.33	0	0.9	6.20e+01
NSUN4	chr1	black	46806389	-0.12	0.01	0.98	4.47e+03
FAAH	chr1	black	46859938	0.76	0.11	1.27	1.69e+02
LOC100507423	chr1	black	47004367	0.04	0.01	1.01	1.16e+04
MKNK1	chr1	black	47023089	-0.07	0.02	0.98	5.62e+03
MOB3C	chr1	black	47073386	0.17	0.02	1.04	4.20e+03
LST002	chr1	black	47098410	-0.32	0.04	0.91	1.83e+02
ATPAF1	chr1	black	47100710	-0.29	0.02	0.92	1.75e+02
KIAA0494	chr1	black	47124358	-0.23	0	0.97	2.08e+03
LOC100130197	chr1	black	47139707	0.06	0.01	1.04	1.02e+04
CYP4X1	chr1	black	47427035	-0.42	0.11	0.75	1.07e+01
TAL1	chr1	black	47681962	0.11	0.05	1.01	8.09e+03
CMPK1	chr1	black	47799468	-1	0	0.8	1.49e-02
MGC12982	chr1	black	47897806	1.84	0.06	1.9	1.45e+03
LOC388630	chr1	black	48226199	-0.23	0.02	0.93	1.03e+03
SPATA6	chr1	black	48761043	-0.62	0.03	0.84	1.58e+01
BEND5	chr1	black	49193539	0.05	0.01	1.01	1.05e+04
FAF1	chr1	black	50906934	-0.73	0	0.87	2.65e-04
CDKN2C	chr1	black	51433607	-0.45	0.12	0.7	3.98e-01
RNF11	chr1	black	51701944	-0.82	0.01	0.86	9.33e-04
EPS15	chr1	black	51819934	-0.27	0.01	0.93	1.47e+03
OSBPL9	chr1	black	52042850	-0.79	0.03	0.83	7.91e-03
NRD1	chr1	black	52254865	-0.66	0.03	0.91	2.17e-01
AK090844	chr1	black	52302636	-0.49	0.04	0.77	9.65e-01
TXNDC12	chr1	black	52485803	-0.76	0.02	0.84	3.02e-02
KTI12	chr1	black	52497776	0.04	0	1.01	1.06e+04
BTF3L4	chr1	black	52521856	-0.86	0.03	0.79	2.04e-01
ZFYVE9	chr1	black	52608045	-0.24	0.01	0.95	5.69e+02
CC2D1B	chr1	black	52816264	-0.01	0	1	1.31e+04
PRPF38A	chr1	black	52870218	-0.29	0.01	0.95	4.61e+02
ZCCHC11	chr1	black	52888947	-0.36	0.02	0.9	6.51e+01
GPX7	chr1	black	53068042	-0.16	0.03	0.92	1.69e+03
SELRC1	chr1	black	53152013	-0.2	0	0.93	1.23e+03
ZYG11B	chr1	black	53192130	-0.92	0.01	0.87	2.94e-01
ECHDC2	chr1	black	53361581	-0.19	0.02	0.95	1.19e+03
SCP2	chr1	black	53392900	-0.69	0.03	0.86	1.46e-01
PODN	chr1	black	53527723	0.29	0.04	1.2	7.64e+02
SLC1A7	chr1	black	53552850	-0.25	0.08	0.69	5.08e+03
CPT2	chr1	black	53662100	-0.1	0	0.97	5.51e+03
C1orf123	chr1	black	53679771	-0.15	0.01	0.96	2.70e+03
MAGOH	chr1	black	53692563	-0.64	0.02	0.78	8.15e-02
GLIS1	chr1	black	53971905	-0.43	0.19	0.76	2.87e+03
TMEM48	chr1	black	54231133	-0.54	0.01	0.87	1.88e+00
YIPF1	chr1	black	54317391	-0.39	0.01	0.92	2.09e+02
HSPB11	chr1	black	54387233	-1.16	0.05	0.82	3.93e+03
LRRC42	chr1	black	54412036	-0.29	0.02	0.91	1.57e+02
TMEM59	chr1	black	54497348	-0.71	0.02	0.84	7.59e-02
CYB5RL	chr1	black	54638026	0.27	0	1.08	9.36e+02
MRPL37	chr1	black	54665839	-0.15	0	0.97	2.45e+03
SSBP3	chr1	black	54692194	-0.39	0.01	0.91	4.69e+01
ACOT11	chr1	black	55007929	0.52	0.01	1.14	8.61e+02
FAM151A	chr1	black	55074849	0.22	0.01	1.06	4.00e+03
HEATR8-TTC4	chr1	black	55107426	-0.46	0.03	0.8	4.56e+01
TTC4	chr1	black	55181494	-0.64	0.04	0.79	2.95e-02
PARS2	chr1	black	55222570	0.07	0	1.02	7.46e+03
DHCR24	chr1	black	55315299	-0.2	0.05	0.84	1.01e+03
USP24	chr1	black	55532031	-0.54	0.01	0.89	2.71e+00
PPAP2B	chr1	black	56960418	-0.05	0.04	0.98	5.98e+03
PRKAA2	chr1	black	57110989	-0.43	0.01	0.86	1.75e+02
DAB1	chr1	black	57463578	-0.31	0.02	0.88	9.76e+02
AX746780	chr1	black	58933598	-0.28	0	0.88	2.17e+03
OMA1	chr1	black	58939503	-0.32	0.04	0.91	1.72e+03
MYSM1	chr1	black	59120410	-0.5	0.03	0.8	4.19e+00
JUN	chr1	black	59246462	0.08	0.1	1.06	1.21e+04
FGGY	chr1	black	59762624	-0.23	0.01	0.94	1.55e+03
CYP2J2	chr1	black	60358979	-0.27	0.03	0.88	3.23e+02
NFIA	chr1	black	61542945	-0.92	0.02	0.83	5.60e-02
TM2D1	chr1	black	62146718	-0.61	0.03	0.81	2.13e+00
INADL	chr1	black	62208148	-0.05	0	1.01	9.56e+03
USP1	chr1	black	62901974	-0.94	0.01	0.78	3.05e-02
DOCK7	chr1	black	62920396	-0.35	0.02	0.91	5.15e+02
ATG4C	chr1	black	63249776	-0.73	0.01	0.82	1.83e-01
ITGB3BP	chr1	black	63906440	-0.79	0.01	0.69	7.48e+01
EFCAB7	chr1	black	63989012	-0.16	0.02	0.95	5.90e+03
PGM1	chr1	black	64058946	0.16	0.02	1.06	3.92e+03
ROR1	chr1	black	64239689	-0.23	0.01	0.89	5.19e+02
CACHD1	chr1	black	64936475	-0.36	0.04	0.82	6.63e+03
AK026777	chr1	black	65154981	-0.5	0.03	0.8	6.71e+03
RAVER2	chr1	black	65210777	-0.19	0.03	0.94	2.79e+03
JAK1	chr1	black	65298905	-0.22	0.03	0.94	1.46e+03
BC035370	chr1	black	65445259	-0.6	0.06	0.68	1.02e+00
AK4	chr1	black	65613231	-0.29	0.05	0.9	1.70e+02
DNAJC6	chr1	black	65720147	0.32	0.03	1.14	1.39e+03
LEPROT	chr1	black	65886130	-0.81	0	0.89	6.00e-03
PDE4B	chr1	black	66258192	0.25	0.02	1.09	2.43e+03
SGIP1	chr1	black	66999824	-1.05	0.05	0.41	4.99e-01
MIER1	chr1	black	67390577	-0.9	0	0.79	5.74e-02
SLC35D1	chr1	black	67465014	-0.71	0.02	0.77	1.68e+02
SERBP1	chr1	black	67873492	-0.47	0.03	0.88	5.15e+01
GADD45A	chr1	black	68150859	-0.67	0.01	0.76	3.07e-04
GNG12	chr1	black	68167148	-0.24	0.02	0.9	1.15e+03
LOC100289178	chr1	black	68297970	-0.71	0.02	0.77	6.23e+03
DIRAS3	chr1	black	68511644	-0.53	0.04	0.75	1.50e-01
WLS	chr1	black	68564141	-0.03	0.01	0.99	1.05e+04
LRRC40	chr1	black	70610484	-0.74	0.02	0.8	1.91e+00
SRSF11	chr1	black	70671364	-0.49	0.03	0.79	4.75e-01
ANKRD13C	chr1	black	70724684	-0.69	0.02	0.83	8.69e+00
HHLA3	chr1	black	70820492	0.2	0.02	1.08	2.54e+03
ZRANB2-AS1	chr1	black	71512188	-0.32	0.01	0.87	3.34e+02
ZRANB2	chr1	black	71528973	-0.88	0.04	0.76	1.43e-02
NEGR1	chr1	black	71868624	-0.69	0.04	0.79	3.69e+00
FPGT-TNNI3K	chr1	black	74663895	-0.15	0	0.96	4.30e+03
TNNI3K	chr1	black	74701070	-0.09	0	0.98	7.47e+03
CRYZ	chr1	black	75171171	-0.26	0.02	0.92	1.44e+03
TYW3	chr1	black	75198835	-0.58	0.05	0.85	1.99e+00
ACADM	chr1	black	76190042	-0.62	0.03	0.78	8.22e-02
RABGGTB	chr1	black	76251885	-0.9	0.03	0.84	1.40e-02
ST6GALNAC3	chr1	black	76540388	-0.42	0.01	0.78	7.31e+01
PIGK	chr1	black	77554666	-0.42	0	0.9	2.52e+02
ZZZ3	chr1	black	78030189	-0.59	0.03	0.84	4.68e+00
USP33	chr1	black	78161673	-1.1	0.01	0.81	1.97e-03
NEXN	chr1	black	78354199	-0.45	0.02	0.84	7.61e+01
FUBP1	chr1	black	78412166	-0.57	0.01	0.89	1.48e+00
DNAJB4	chr1	black	78444933	-0.43	0.03	0.85	1.09e+02
IFI44L	chr1	black	79086087	0.07	0.16	1.04	8.56e+03
IFI44	chr1	black	79115476	0.03	0.1	0.98	8.97e+03
ELTD1	chr1	black	79355448	-0.34	0.03	0.86	3.36e+02
LPHN2	chr1	black	81771844	-0.16	0.02	0.95	2.38e+03
TTLL7	chr1	black	84335056	-1.46	0.06	0.4	2.01e-03
PRKACB	chr1	black	84543744	-0.29	0	0.9	1.18e+03
RPF1	chr1	black	84944919	-0.6	0.04	0.83	2.62e+00
GNG5	chr1	black	84964005	-0.54	0.01	0.86	2.05e+00
CTBS	chr1	black	85018803	-0.74	0.02	0.79	6.92e-03
SSX2IP	chr1	black	85109389	-0.78	0.01	0.78	3.02e-02
LPAR3	chr1	black	85279085	-0.09	0.02	0.96	5.67e+03
MCOLN3	chr1	black	85483764	0.03	0.01	1.02	1.25e+04
SYDE2	chr1	black	85623355	0.14	0	1.03	5.60e+03
C1orf52	chr1	black	85715636	-0.69	0.02	0.84	1.22e-01
BCL10	chr1	black	85731459	-0.98	0.01	0.78	1.85e-02
DDAH1	chr1	black	85784167	-0.41	0.04	0.78	1.19e+00
CYR61	chr1	black	86046443	-0.29	0.07	0.77	5.26e+02
AL832891	chr1	black	86047526	-0.31	0.07	0.75	3.60e+02
ZNHIT6	chr1	black	86115105	-0.79	0.04	0.81	1.39e-03
ODF2L	chr1	black	86812506	-0.46	0.03	0.8	3.41e+01
SH3GLB1	chr1	black	87170252	-0.6	0.01	0.89	1.21e+00
SEP15	chr1	black	87328127	-0.29	0.03	0.91	2.86e+02
HS2ST1	chr1	black	87380334	-0.41	0.01	0.89	2.84e+02
LOC339524	chr1	black	87595447	0.01	0.02	1.01	1.27e+04
LMO4	chr1	black	87794150	-0.24	0.03	0.94	5.34e+02
PKN2	chr1	black	89149921	-0.47	0.01	0.85	6.76e+01
GTF2B	chr1	black	89318320	-0.19	0.02	0.94	2.00e+03
CCBL2	chr1	black	89401455	-0.7	0.03	0.83	1.85e+01
RBMXL1	chr1	black	89445138	-0.86	0.01	0.82	1.80e-02
GBP3	chr1	black	89472359	0.19	0.02	1.09	3.73e+03
GBP1	chr1	black	89517986	0.02	0.07	0.98	1.06e+04
GBP2	chr1	black	89571842	-0.05	0.04	0.96	6.64e+03
GBP4	chr1	black	89646830	0.42	0.05	1.14	1.34e+03
GBP1P1	chr1	black	89873237	0.2	0.04	1.01	9.61e+03
LRRC8C	chr1	black	90098643	-0.39	0.02	0.87	7.94e+01
LRRC8D	chr1	black	90286572	-0.21	0.06	0.93	1.54e+03
ZNF326	chr1	black	90460677	-0.54	0.04	0.83	9.65e-01
ZNF644	chr1	black	91380856	-0.33	0.02	0.86	3.48e+02
TGFBR3	chr1	black	92145899	0.12	0.03	1.03	6.99e+03
GLMN	chr1	black	92711954	-1.18	0.02	0.72	7.80e-06
EVI5	chr1	black	92974252	-0.77	0.01	0.84	8.98e-03
RPL5	chr1	black	93297593	-0.32	0.02	0.93	3.57e+02
FAM69A	chr1	black	93298285	-0.69	0.01	0.81	5.19e+00
SNORA66	chr1	black	93303574	-0.39	0.01	0.86	4.18e+02
MTF2	chr1	black	93544791	-1.06	0	0.76	7.77e-05
TMED5	chr1	black	93615298	-0.55	0.02	0.82	1.05e+01
LOC100131564	chr1	black	93775665	-0.79	0.02	0.71	6.18e-07
DR1	chr1	black	93811477	-0.7	0.01	0.85	1.41e-02
FNBP1L	chr1	black	93913687	-0.32	0.01	0.91	6.84e+02
BCAR3	chr1	black	94027348	-0.3	0.03	0.91	1.21e+02
DNTTIP2	chr1	black	94335013	-1.06	0.01	0.8	1.56e-01
GCLM	chr1	black	94352589	-0.68	0.01	0.86	7.49e-01
ARHGAP29	chr1	black	94615402	-0.5	0.02	0.85	1.05e+01
ABCD3	chr1	black	94883932	-0.85	0.02	0.8	9.92e-04
F3	chr1	black	94994731	-0.38	0.03	0.75	1.15e+02
CNN3	chr1	black	95362506	-0.16	0.02	0.96	2.99e+03
LOC729970	chr1	black	95393583	-0.28	0.02	0.91	7.94e+02
ALG14	chr1	black	95448278	-0.52	0.03	0.84	1.44e+00
TMEM56	chr1	black	95558072	-0.31	0.01	0.9	6.73e+02
TMEM56-RWDD3	chr1	black	95583478	-0.13	0.01	0.96	4.71e+03
RWDD3	chr1	black	95699710	-0.79	0.01	0.8	4.16e-01
PTBP2	chr1	black	97187174	-0.92	0	0.77	4.62e-04
PTBLP	chr1	black	97279223	-0.94	0.01	0.68	3.17e-04
DPYD	chr1	black	97543299	-0.19	0.01	0.92	2.58e+03
SNX7	chr1	black	99127235	-0.42	0.07	0.85	1.20e+01
PALMD	chr1	black	100111430	0.2	0.02	1.03	4.32e+03
FRRS1	chr1	black	100174258	0.32	0.01	1.13	7.69e+02
AGL	chr1	black	100315639	-0.3	0.06	0.85	3.20e+02
SLC35A3	chr1	black	100435539	-0.26	0.03	0.92	2.30e+03
HIAT1	chr1	black	100503788	-0.65	0.03	0.84	3.58e-02
CCDC76	chr1	black	100598705	-0.54	0.03	0.82	1.13e+01
LRRC39	chr1	black	100614412	-0.38	0.03	0.86	1.14e+02
DBT	chr1	black	100652477	-0.77	0.02	0.82	2.07e-04
RTCD1	chr1	black	100731713	-1.1	0.02	0.8	7.96e-05
VCAM1	chr1	black	101185195	-0.09	0.05	0.96	4.75e+03
EXTL2	chr1	black	101337940	-0.69	0.01	0.82	3.97e+00
SLC30A7	chr1	black	101361631	-1.57	0.04	0.55	2.82e+01
DPH5	chr1	black	101455179	-0.39	0.01	0.9	2.02e+01
BX538249	chr1	black	101491408	-0.58	0.03	0.8	1.04e+01
BC045807	chr1	black	101538215	-0.59	0.03	0.77	2.09e+00
AK021551	chr1	black	101548009	-0.63	0.02	0.73	2.89e+00
S1PR1	chr1	black	101702304	-0.32	0.01	0.93	2.77e+02
RNPC3	chr1	black	104068577	-0.47	0.03	0.75	8.24e-01
AMY2B	chr1	black	104078747	-0.73	0.03	0.69	5.32e-06
PRMT6	chr1	black	107599266	-0.51	0	0.88	1.38e-01
BC068010	chr1	black	108677444	-0.95	0.01	0.74	2.46e-03
SLC25A24	chr1	black	108677446	-0.71	0.01	0.82	1.27e+00
FAM102B	chr1	black	109102970	-0.14	0.01	0.95	4.63e+03
HENMT1	chr1	black	109190909	-0.11	0.01	1.04	1.13e+04
PRPF38B	chr1	black	109234931	-0.69	0.05	0.77	5.50e-02
STXBP3	chr1	black	109289284	-0.96	0.04	0.82	2.27e-01
GPSM2	chr1	black	109419602	-0.86	0.05	0.8	1.71e-05
CLCC1	chr1	black	109472129	-0.92	0.01	0.88	1.71e-02
WDR47	chr1	black	109512837	-0.42	0.01	0.92	1.57e+02
TAF13	chr1	black	109606997	-0.46	0	0.83	4.49e-01
TMEM167B	chr1	black	109633402	-0.72	0.01	0.87	5.23e-03
SARS	chr1	black	109756514	0.08	0.02	1.03	8.94e+03
CELSR2	chr1	black	109792640	0.65	0.12	1.32	3.78e+02
PSRC1	chr1	black	109822175	0.52	0.16	1.13	1.06e+04
MYBPHL	chr1	black	109834986	1.11	8.01	3.11	5.18e+03
SORT1	chr1	black	109852187	-0.12	0.01	0.97	3.86e+03
PSMA5	chr1	black	109941652	-0.11	0.01	0.97	4.73e+03
SYPL2	chr1	black	110009099	0.05	0	1.01	1.07e+04
ATXN7L2	chr1	black	110026560	0.62	0.02	1.2	1.27e+02
CYB561D1	chr1	black	110036657	0.05	-0.01	1.01	9.01e+03
AMIGO1	chr1	black	110049445	0.33	0.01	1.14	4.04e+02
GNAI3	chr1	black	110091185	-0.68	0.01	0.86	3.37e-01
AMPD2	chr1	black	110162125	0.05	0.02	1.01	1.13e+04
GSTM4	chr1	black	110198697	0.35	0.01	1.07	1.05e+02
GSTM1	chr1	black	110230417	-0.05	0.03	0.96	7.04e+03
GSTM5	chr1	black	110254863	-0.18	0.04	0.83	1.21e+03
GSTM3	chr1	black	110276553	-0.33	0.04	0.84	3.99e+01
CSF1	chr1	black	110453232	0.24	0.02	1.1	1.91e+03
AHCYL1	chr1	black	110527386	-0.26	0.01	0.96	4.69e+02
FAM40A	chr1	black	110574198	0.19	-0.01	1.04	2.87e+03
ALX3	chr1	black	110602996	0.62	-0.02	1.15	3.23e+03
KCNC4	chr1	black	110753335	0.23	0	1.09	1.70e+03
BC069739	chr1	black	110887099	-0.8	0.01	0.78	2.04e+00
SLC16A4	chr1	black	110905472	-0.51	0.04	0.82	1.50e+03
HBXIP	chr1	black	110943876	-0.58	0.01	0.82	2.95e-02
CD53	chr1	black	111413820	-0.15	0.07	0.89	1.72e+03
LRIF1	chr1	black	111489811	-0.89	0.02	0.79	1.08e-01
DRAM2	chr1	black	111659953	-0.73	0.01	0.83	3.32e+00
CEPT1	chr1	black	111682248	-1.03	0.02	0.81	5.44e-01
CHI3L2	chr1	black	111770280	-0.25	0.09	0.28	2.51e+02
C1orf88	chr1	black	111889194	0.17	0.06	1.07	7.18e+03
WDR77	chr1	black	111982511	0.39	0.01	1.11	3.39e+02
ATP5F1	chr1	black	111991461	-0.22	0.02	0.94	8.15e+02
C1orf162	chr1	black	112016603	-0.22	0.03	0.9	6.78e+02
RAP1A	chr1	black	112085054	-0.85	0.02	0.8	2.27e-07
AK023457	chr1	black	112256829	-0.9	0.02	0.81	1.02e-02
FAM212B	chr1	black	112264685	-0.09	0.02	0.95	4.38e+03
LOC100506343	chr1	black	112282462	0.03	0.01	1.01	1.26e+04
DDX20	chr1	black	112298189	-0.71	0.04	0.86	3.08e-01
KCND3	chr1	black	112318453	0.51	0.01	1.33	3.64e+01
CTTNBP2NL	chr1	black	112938799	-0.16	0	0.96	3.75e+03
DKFZp547A023	chr1	black	112999439	0.26	0.01	1.13	1.05e+03
WNT2B	chr1	black	113010039	-0.13	0.04	0.93	3.70e+03
ST7L	chr1	black	113066140	-0.59	0.01	0.92	8.37e+00
CAPZA1	chr1	black	113162074	-0.61	0.02	0.86	1.90e+00
MOV10	chr1	black	113217047	0.39	0.02	1.08	1.03e+03
RHOC	chr1	black	113243748	0.23	0	1.06	2.06e+03
PPM1J	chr1	black	113252615	0.08	0.01	1.03	7.89e+03
SLC16A1	chr1	black	113454469	-0.09	0.04	0.96	4.17e+03
BX648855	chr1	black	113499070	-0.65	0.04	0.56	7.19e+00
LRIG2	chr1	black	113615830	-0.43	0.01	0.86	7.56e+00
MAGI3	chr1	black	113933474	-1.4	0.03	0.63	6.23e+00
PHTF1	chr1	black	114239823	-1.28	0.04	0.67	2.16e-12
RSBN1	chr1	black	114304453	-0.82	0.02	0.78	3.15e-01
LOC100287722	chr1	black	114399256	-0.13	0.01	0.97	4.47e+03
AP4B1	chr1	black	114437370	-0.13	0.01	0.97	4.49e+03
HIPK1	chr1	black	114471995	-0.03	0	1	1.08e+04
OLFML3	chr1	black	114522029	0.16	0.03	1.08	4.52e+03
TRIM33	chr1	black	114935398	-0.79	0.02	0.8	1.59e-03
DENND2C	chr1	black	115064016	-0.55	0.03	0.89	5.28e+01
BCAS2	chr1	black	115110180	-0.97	0.02	0.76	1.38e-05
DKFZp686N1631	chr1	black	115125468	-0.11	0.03	0.95	3.82e+03
NRAS	chr1	black	115247084	-0.47	0.03	0.86	4.25e+00
CSDE1	chr1	black	115259533	-0.44	0.01	0.9	1.93e+02
SIKE1	chr1	black	115312104	-0.58	0.01	0.83	1.64e+00
TSPAN2	chr1	black	115590632	-0.34	0.02	0.88	2.69e+02
NGF	chr1	black	115828536	0.04	0.02	1.04	1.20e+04
VANGL1	chr1	black	116184573	0.47	0	1.1	4.86e+01
CASQ2	chr1	black	116242625	0.25	0.01	1.05	1.11e+03
ATP1A1	chr1	black	116915003	0.28	0.02	1.06	7.33e+02
ATP1A1OS	chr1	black	116935486	0.33	0.02	1.06	2.52e+02
CD58	chr1	black	117057155	0.2	0.01	1.05	2.80e+03
IGSF3	chr1	black	117117030	1.02	0.01	1.28	3.93e-03
PTGFRN	chr1	black	117452688	0.07	0.01	1.04	8.33e+03
TRIM45	chr1	black	117653676	0.49	0.02	1.16	7.38e+01
MAN1A2	chr1	black	117910084	-0.87	0.02	0.76	1.85e-02
FAM46C	chr1	black	118148603	0.07	0.09	1.1	1.19e+04
WDR3	chr1	black	118472371	-0.15	0.01	0.97	4.42e+03
WARS2	chr1	black	119573838	-0.54	0.01	0.88	3.97e+01
LOC644242	chr1	black	120140324	-0.18	0.04	0.92	1.55e+03
ZNF697	chr1	black	120161999	0.18	0.01	1.05	3.16e+03
PHGDH	chr1	black	120254418	-0.08	0.05	0.96	4.34e+03
HMGCS2	chr1	black	120290618	-0.32	0.1	0.41	5.75e+02
NOTCH2	chr1	black	120454175	0.18	0.01	1.06	2.95e+03
SRGAP2P2	chr1	black	143915747	-0.02	0.01	0.99	1.08e+04
NBPF9chr1+	chr1	black	144146806	0.02	0.01	1	1.30e+04
NBPF1chr1+	chr1	black	144185827	0.42	0.02	1.12	7.56e+03
BC073801	chr1	black	144596310	-0.45	0.01	0.9	3.33e+03
PFN1P2	chr1	black	144610814	0.18	0.06	1.08	8.66e+03
PDE4DIP	chr1	black	144676436	0.16	0.03	1.03	5.21e+03
AX747132	chr1	black	144832199	-0.42	0.02	0.81	3.98e+00
BC065231	chr1	black	145004780	-0.48	0.03	0.8	3.30e+03
BX647792	chr1	black	145013718	-1.27	0.15	0.47	3.16e+00
SEC22B	chr1	black	145096406	-0.64	0.01	0.88	6.57e+00
NOTCH2NL	chr1	black	145209110	-0.47	0.02	0.89	6.05e+01
HFE2	chr1	black	145413190	0.11	0.05	1.15	8.52e+03
TXNIP	chr1	black	145438461	0.16	0.01	1.04	4.54e+03
POLR3GL	chr1	black	145456235	-0.33	0.02	0.9	1.96e+02
LIX1L	chr1	black	145477084	-0.01	0	1	1.25e+04
AK123675	chr1	black	145500506	-0.74	0.01	0.8	3.74e-05
RBM8A	chr1	black	145507556	-0.42	0.02	0.92	9.44e+00
GnRHRII	chr1	black	145509751	0.04	0.02	1.01	1.18e+04
GNRHR2	chr1	black	145509819	-0.24	0.02	0.94	5.41e+02
PEX11B	chr1	black	145516164	-0.2	0.02	0.97	2.51e+03
ITGA10	chr1	black	145524989	0.83	0.03	1.37	2.70e-01
ANKRD35	chr1	black	145549208	0.24	0.04	1.05	7.01e+03
PIAS3	chr1	black	145575289	-0.61	0.01	0.88	5.02e-01
NUDT17	chr1	black	145586492	0.09	0.02	1.03	8.46e+03
POLR3C	chr1	black	145592604	-0.08	0.01	0.98	6.74e+03
RNF115	chr1	black	145611035	-0.07	0.01	0.98	6.30e+03
LOC728989	chr1	black	146490894	1.04	0.01	1.37	3.15e+00
PRKAB2	chr1	black	146626684	-0.23	0.01	0.93	1.38e+03
PDIA3P	chr1	black	146649429	-0.57	0.01	0.89	1.14e+01
CHD1L	chr1	black	146714290	-0.65	0.05	0.81	1.12e-03
BCL9	chr1	black	147013181	0.46	0.01	1.11	4.11e+01
ACP6	chr1	black	147119167	-0.25	0.02	0.93	5.30e+02
GJA5	chr1	black	147228331	0.15	0.08	1.25	9.81e+03
NBPF9chr1-	chr1	black	148003641	0.34	0.03	1.11	1.27e+03
NBPF15	chr1	black	148558187	0.02	0.01	1	1.25e+04
LOC645166	chr1	black	148928285	-0.06	0.04	0.93	9.39e+03
LOC388692	chr1	black	149279475	0.04	-0.01	1.05	1.27e+04
BC023516	chr1	black	149287450	0.24	-0.02	1.05	1.01e+04
HIST2H2BE	chr1	black	149856009	-0.39	0.03	0.84	7.11e+00
BOLA1	chr1	black	149871154	0.04	0.02	1.01	1.14e+04
SV2A	chr1	black	149874871	0.01	-0.02	0.92	1.30e+04
SF3B4	chr1	black	149895208	-0.11	0.04	0.98	4.25e+03
MTMR11	chr1	black	149900542	-0.05	0.02	0.97	8.06e+03
OTUD7B	chr1	black	149912231	-0.22	0.01	0.96	1.41e+03
VPS45	chr1	black	150039341	-0.55	0.03	0.89	3.68e+00
PLEKHO1	chr1	black	150121766	-0.49	0.02	0.83	1.82e-01
ANP32E	chr1	black	150190716	-1.08	0.01	0.76	1.26e-06
CA14	chr1	black	150230217	0.33	0.01	1.2	7.10e+02
APH1A	chr1	black	150237798	0.13	0.01	1.04	5.47e+03
C1orf54	chr1	black	150244772	-0.23	0.03	0.9	9.99e+02
C1orf51	chr1	black	150254952	-0.1	0.02	0.94	5.36e+03
MRPS21	chr1	black	150266268	-0.49	0.01	0.86	1.78e+00
PRPF3	chr1	black	150293927	-0.42	0.02	0.89	1.35e+01
RPRD2	chr1	black	150336989	0.29	0.01	1.05	4.59e+02
TARS2	chr1	black	150459919	-0.28	-0.01	0.96	1.33e+03
ECM1	chr1	black	150480486	0.52	0.05	1.27	2.02e+02
ADAMTSL4	chr1	black	150521897	0.29	0.01	1.12	1.36e+03
MIR4257	chr1	black	150524404	1.48	0.03	1.64	2.64e+03
MCL1	chr1	black	150547026	-0.56	0.1	0.8	3.58e+00
ENSA	chr1	black	150594598	-0.32	0	0.94	7.54e+01
GOLPH3L	chr1	black	150618700	-0.68	0.01	0.88	1.24e-01
CTSS	chr1	black	150702671	-0.17	0.08	0.89	1.11e+03
CTSK	chr1	black	150768683	-0.07	0.05	0.95	3.96e+03
ARNT	chr1	black	150782180	-0.36	0.01	0.95	1.90e+02
SETDB1	chr1	black	150898814	-0.05	0.01	0.99	7.39e+03
CERS2	chr1	black	150937648	-0.78	0.02	0.86	1.12e-05
ANXA9	chr1	black	150954498	0.64	0.01	1.24	2.55e+01
FAM63A	chr1	black	150969300	0.54	0.01	1.15	1.14e+01
PRUNE	chr1	black	150980972	0.25	0.01	1.05	9.59e+02
C1orf56	chr1	black	151020186	-0.12	0.03	0.98	3.92e+03
CDC42SE1	chr1	black	151023446	-0.25	0.02	0.95	6.90e+02
MLLT11	chr1	black	151032150	-0.65	0.04	0.55	5.67e+00
GABPB2	chr1	black	151043079	-0.16	0.01	0.96	2.82e+03
SEMA6C	chr1	black	151104162	0.51	0.02	1.18	3.95e+01
TNFAIP8L2-SCNM1	chr1	black	151129104	0.35	0.01	1.08	4.79e+02
LYSMD1	chr1	black	151132223	-0.04	0.01	0.99	9.73e+03
SCNM1	chr1	black	151138497	0.25	0.01	1.06	1.82e+03
TMOD4	chr1	black	151142462	2.23	0.02	1.8	1.74e+03
VPS72	chr1	black	151148933	0.67	0	1.12	8.64e+00
PIP5K1A	chr1	black	151171020	-0.72	0.03	0.89	1.08e-03
PSMD4	chr1	black	151227196	-0.1	0.01	0.98	5.03e+03
ZNF687	chr1	black	151254093	0.28	-0.01	1.07	1.18e+03
PI4KB	chr1	black	151264272	0.43	-0.01	1.07	1.13e+02
RFX5	chr1	black	151313115	-0.91	0	0.83	4.52e-06
SELENBP1	chr1	black	151336779	0.11	0.04	1.06	7.90e+03
PSMB4	chr1	black	151372040	-0.14	0.01	0.96	3.49e+03
POGZ	chr1	black	151375199	-0.08	0	0.98	6.37e+03
TUFT1	chr1	black	151512780	-0.24	0.03	0.94	6.16e+02
SNX27	chr1	black	151584661	-0.58	-0.01	0.92	2.36e+00
KIAA0488	chr1	black	151668703	-0.75	0	0.89	7.76e-05
BC127854	chr1	black	151670318	-0.82	0	0.85	8.66e-06
MRPL9	chr1	black	151732122	-0.12	0	0.98	5.44e+03
OAZ3	chr1	black	151735444	-0.19	0	0.95	2.11e+03
TDRKH	chr1	black	151742582	-0.13	0	0.96	4.40e+03
RORC	chr1	black	151778546	-0.1	0.02	0.94	5.39e+03
THEM4	chr1	black	151843342	-0.43	0.02	0.9	6.34e+01
S100A10	chr1	black	151955385	-0.24	0.02	0.87	5.19e+02
S100A11	chr1	black	152004981	-0.03	0.02	0.97	9.46e+03
AK056431	chr1	black	152285934	-0.01	0.05	0.99	1.23e+04
S100A9	chr1	black	153330329	-0.3	0.17	0.6	9.69e+01
S100A6	chr1	black	153507075	-0.33	0.03	0.84	6.30e+01
S100A4	chr1	black	153516094	-0.29	0.06	0.73	5.36e+01
S100A16	chr1	black	153579366	0.62	0.01	1.19	3.40e+01
S100A14	chr1	black	153586731	0.69	0.03	1.36	1.01e+01
S100A13	chr1	black	153591275	0.17	0.01	1.06	3.68e+03
S100A1	chr1	black	153600872	0.64	0.05	1.47	5.22e+01
CHTOP	chr1	black	153606457	-0.29	0	0.95	9.07e+02
DKFZp564E1082	chr1	black	153615953	-0.64	0.01	0.88	1.08e+00
SNAPIN	chr1	black	153631144	-0.41	0.02	0.89	8.07e+00
ILF2	chr1	black	153634513	-0.14	0.01	0.97	3.33e+03
NPR1	chr1	black	153651163	1.45	0.03	1.44	9.90e-04
INTS3	chr1	black	153700548	-0.11	0.01	0.97	4.81e+03
SLC27A3	chr1	black	153747767	1.22	0.06	1.4	1.34e-03
GATAD2B	chr1	black	153777202	-0.19	0.01	0.97	1.18e+03
DENND4B	chr1	black	153901976	0.57	0.01	1.12	1.09e+02
CRTC2	chr1	black	153920147	0.33	0.02	1.08	1.62e+02
SLC39A1	chr1	black	153931587	0.36	0	1.1	4.27e+02
CREB3L4	chr1	black	153940378	-0.06	0.04	0.98	6.83e+03
JTB	chr1	black	153946744	-0.34	0.02	0.91	9.92e+01
RAB13	chr1	black	153954127	-0.73	0.01	0.83	1.37e-01
RPS27	chr1	black	153963238	-0.47	0.02	0.87	1.03e+01
TPM3	chr1	black	154127779	-0.25	0.08	0.9	8.51e+01
C1orf43	chr1	black	154179182	-0.33	0.01	0.92	1.92e+01
UBAP2L	chr1	black	154192654	0.02	0.04	0.99	1.22e+04
HAX1	chr1	black	154245038	0.03	0.02	1.01	1.28e+04
ATP8B2	chr1	black	154298035	0.18	0.01	1.05	3.86e+03
IL6R	chr1	black	154377668	-0.03	0.03	1.02	8.99e+03
SHE	chr1	black	154451953	-0.08	0.02	0.97	6.42e+03
TDRD10	chr1	black	154474694	0.27	0.04	1.16	5.64e+02
UBE2Q1	chr1	black	154521050	-0.1	0.03	0.98	3.96e+03
ADAR	chr1	black	154554533	0.4	0.03	1.12	8.82e+02
PMVK	chr1	black	154897207	0.06	0.01	1.02	9.82e+03
PBXIP1	chr1	black	154916558	0.67	0.01	1.2	5.68e+00
PYGO2	chr1	black	154929501	-0.04	-0.01	0.99	1.07e+04
SHC1	chr1	black	154934773	0.4	0.03	1.08	2.76e+02
CKS1B	chr1	black	154947117	-0.39	0.02	0.84	6.12e+01
FLAD1	chr1	black	154955769	-0.04	0.01	0.99	1.01e+04
ZBTB7B	chr1	black	154975105	0.52	0.02	1.17	3.02e+02
ADAM15	chr1	black	155023421	0.33	0.02	1.09	1.32e+03
EFNA4	chr1	black	155036212	-0.05	0.01	0.97	9.09e+03
EFNA1	chr1	black	155100348	0.17	0.02	1.04	3.71e+03
AK308965	chr1	black	155105263	0.43	0.04	1.11	3.42e+02
SLC50A1	chr1	black	155108287	-0.27	0.01	0.92	4.16e+02
DPM3	chr1	black	155112366	-0.16	0.01	0.95	3.53e+03
KRTCAP2	chr1	black	155141883	0.01	0.01	1	1.33e+04
TRIM46	chr1	black	155145420	2.96	0.03	1.99	1.71e+03
AX746485	chr1	black	155155666	2.33	0.05	1.99	1.37e+03
MUC1	chr1	black	155158299	0.8	0.03	1.3	6.34e+03
THBS3	chr1	black	155165378	0.17	0.03	1.07	3.94e+03
MTX1	chr1	black	155178489	0.31	0	1.09	7.57e+02
GBAP1	chr1	black	155183615	0.81	0.03	1.22	8.64e+00
GBA	chr1	black	155204238	0.73	0.01	1.2	4.46e-01
FAM189B	chr1	black	155216995	1.29	0.03	1.28	9.80e-04
SCAMP3	chr1	black	155225769	0.06	0	1.02	9.18e+03
CLK2	chr1	black	155232658	-0.17	0.02	0.96	2.27e+03
HCN3	chr1	black	155247373	0.42	0	1.2	9.48e+03
FDPS	chr1	black	155278538	-0.4	0.01	0.93	1.38e+02
C1orf104	chr1	black	155286653	-0.62	0.01	0.89	1.64e+00
RUSC1-AS1	chr1	black	155290250	-0.15	0.01	0.96	3.18e+03
RUSC1	chr1	black	155290639	0.23	0.01	1.05	1.49e+03
ASH1L	chr1	black	155305051	-0.25	0.02	0.95	5.66e+02
MIR555	chr1	black	155316140	0.43	0.01	1.19	3.52e+01
MSTO1	chr1	black	155580006	-0.16	0.02	0.97	2.44e+03
YY1AP1	chr1	black	155629232	-0.01	-0.01	1	1.29e+04
DAP3	chr1	black	155658881	-0.56	0.02	0.9	1.16e+00
MSTO2P	chr1	black	155715608	0.12	0.02	1.03	7.21e+03
GON4L	chr1	black	155719509	-0.01	0.01	1	1.15e+04
SYT11	chr1	black	155829259	0.23	0.02	1.06	1.30e+03
RIT1	chr1	black	155867600	-0.63	0	0.88	6.79e-03
KIAA0907	chr1	black	155882835	-0.59	0.01	0.88	2.95e-02
ARHGEF2	chr1	black	155916629	0.01	-0.01	1	1.22e+04
SSR2	chr1	black	155978838	-0.04	0.02	0.99	9.58e+03
UBQLN4	chr1	black	156005091	0.71	-0.02	1.14	2.78e+00
LAMTOR2	chr1	black	156024516	0.2	0.01	1.07	3.40e+03
LMNA	chr1	black	156052368	0.22	0.01	1.07	2.09e+03
SEMA4A	chr1	black	156119734	-0.01	0.09	0.98	6.94e+03
SLC25A44	chr1	black	156163729	0.13	0.01	1.03	4.85e+03
PMF1-BGLAP	chr1	black	156182778	0.3	0	1.06	9.08e+02
BGLAP	chr1	black	156211950	0.9	0.02	1.3	1.02e-01
PAQR6	chr1	black	156213206	0.65	0.06	1.3	4.16e+00
SMG5	chr1	black	156219014	0.35	-0.01	1.08	5.15e+02
TMEM79	chr1	black	156252703	0.55	0	1.13	9.86e+00
AF086351	chr1	black	156259881	-0.13	0	0.96	4.24e+03
C1orf85	chr1	black	156262483	0.05	0.02	1.01	1.02e+04
CCT3	chr1	black	156278751	0.05	0.01	1.01	9.83e+03
MEF2D	chr1	black	156433518	0.83	0	1.2	4.04e-01
IQGAP3	chr1	black	156495196	0.2	0.17	1.11	1.29e+04
APOA1BP	chr1	black	156561557	-0.19	0.02	0.96	1.35e+03
GPATCH4	chr1	black	156564099	-0.58	0.05	0.83	3.69e-02
NES	chr1	black	156638554	0.05	0.02	1.05	1.05e+04
CRABP2	chr1	black	156669399	0.98	0.26	1.52	5.57e+03
ISG20L2	chr1	black	156692412	-0.55	0.01	0.9	5.37e-01
RRNAD1	chr1	black	156698262	0.18	0.02	1.04	4.37e+03
MRPL24	chr1	black	156707093	-0.24	0.02	0.94	7.36e+02
HDGF	chr1	black	156711898	-0.18	0	0.97	3.49e+03
PRCC	chr1	black	156737273	0.18	0.01	1.03	3.40e+03
PEAR1	chr1	black	156863522	0.12	0.03	1.04	6.51e+03
ARHGEF11	chr1	black	156904631	0.15	0	1.02	4.62e+03
KIRREL	chr1	black	157963062	0.55	0.01	1.23	1.28e+01
hCG_1995134	chr1	black	158066315	-0.09	0.03	0.98	4.83e+03
MNDA	chr1	black	158801167	-0.02	0.03	1.05	1.26e+04
IFI16	chr1	black	158969757	-0.04	0.02	0.96	9.89e+03
CADM3	chr1	black	159141376	0	0.06	1.03	8.98e+03
LOC100131825	chr1	black	159165774	-0.09	0.06	0.92	4.73e+03
DARC	chr1	black	159173802	0.05	0.05	1.04	1.32e+04
FCER1A	chr1	black	159259505	3.87	0.1	4.02	5.50e+03
DUSP23	chr1	black	159750758	-0.01	0.03	1.01	1.11e+04
SLAMF8	chr1	black	159796478	0.78	0.03	1.22	1.13e-01
C1orf204	chr1	black	159804263	0.41	0.01	1.11	9.53e+01
TAGLN2	chr1	black	159887902	0.13	0.02	1.05	6.34e+03
PIGM	chr1	black	159997461	-0.83	0.01	0.82	2.88e-03
IGSF8	chr1	black	160061128	0.45	0.07	1.16	2.05e+02
ATP1A2	chr1	black	160085519	-0.14	0.1	0.88	1.90e+03
CASQ1	chr1	black	160160284	-0.15	0.05	0.87	1.27e+03
AK093299	chr1	black	160171988	0.08	0.01	1.02	6.94e+03
PEA15	chr1	black	160175124	-0.01	0.01	1	1.19e+04
DCAF8	chr1	black	160185504	0.2	0.01	1.03	1.96e+03
PEX19	chr1	black	160246598	-0.17	0	0.97	1.81e+03
COPA	chr1	black	160258376	0.26	0.01	1.04	1.12e+03
NCSTN	chr1	black	160313062	0.33	0.01	1.07	2.66e+02
VANGL2	chr1	black	160370230	0.23	0.01	1.06	1.45e+03
ITLN1	chr1	black	160846329	-0.19	0.53	0.61	2.15e+03
F11R	chr1	black	160965000	0.37	0.02	1.12	6.30e+02
TSTD1	chr1	black	161007421	-0.09	0.02	0.96	6.27e+03
USF1	chr1	black	161009040	-0.09	0	0.98	7.39e+03
ARHGAP30	chr1	black	161016731	0.35	0.05	1.22	8.38e+03
KLHDC9	chr1	black	161068150	0.2	0	1.06	3.13e+03
PFDN2	chr1	black	161070345	-0.29	0.01	0.9	2.67e+02
NIT1	chr1	black	161087861	0.32	-0.01	1.06	8.79e+02
DEDD	chr1	black	161090768	-0.04	0	1	9.95e+03
UFC1	chr1	black	161123533	0.3	0.01	1.09	7.44e+02
USP21	chr1	black	161129253	-0.09	0	0.99	7.09e+03
PPOX	chr1	black	161136180	-0.09	0.03	0.97	5.11e+03
B4GALT3	chr1	black	161141099	0.06	-0.01	1.01	8.61e+03
ADAMTS4	chr1	black	161159537	0.16	0.1	1.27	1.10e+04
NDUFS2	chr1	black	161169104	-0.37	-0.01	0.93	6.56e+01
FCER1G	chr1	black	161185086	0.03	0.03	1.03	1.32e+04
TOMM40L	chr1	black	161195832	-0.08	0.01	0.98	6.53e+03
NR1I3	chr1	black	161199455	-0.42	0.02	0.87	6.12e+00
MPZ	chr1	black	161274524	0.25	0.06	1.16	4.52e+03
SDHC	chr1	black	161284165	-0.13	0.02	0.98	3.15e+03
C1orf192	chr1	black	161334520	0.05	0.01	1.03	1.07e+04
FCGR2A	chr1	black	161475204	-0.06	0.03	0.97	7.47e+03
FCGR3A	chr1	black	161511550	0.31	0.06	1.25	2.59e+03
HSPA7	chr1	black	161575848	0.08	0.05	1.04	1.17e+04
DUSP12	chr1	black	161719580	-0.82	0.02	0.81	1.06e-03
ATF6	chr1	black	161736033	-0.51	0.01	0.91	5.87e+01
OLFML2B	chr1	black	161952981	-0.06	0.04	0.97	5.45e+03
C1orf226	chr1	black	162348695	0.09	0.02	1.03	1.12e+04
UHMK1	chr1	black	162466963	-0.54	0.03	0.83	2.44e+01
UAP1	chr1	black	162531295	-0.34	0.03	0.91	3.96e+02
DDR2	chr1	black	162602227	0.14	0.02	1.08	4.95e+03
AF268386	chr1	black	162751900	-0.84	0.01	0.82	1.09e+00
RGS4	chr1	black	163038395	-0.13	0.04	0.9	2.86e+03
RGS5	chr1	black	163112088	-0.36	0.02	0.84	4.24e+01
PBX1	chr1	black	164528596	-0.04	0	0.98	1.12e+04
RXRG	chr1	black	165370158	0.78	0.03	1.43	1.53e+03
MGST3	chr1	black	165600109	-0.12	0.01	0.97	4.74e+03
ALDH9A1	chr1	black	165631448	-0.26	0.02	0.93	7.74e+02
TMCO1	chr1	black	165693527	-0.81	0.01	0.85	5.45e-02
UCK2	chr1	black	165796731	-0.29	0.02	0.91	2.34e+02
POGK	chr1	black	166808723	-0.55	0	0.91	7.69e+00
TADA1	chr1	black	166825748	-0.68	0.02	0.85	1.02e-01
MAEL	chr1	black	166944818	-0.34	0.01	0.88	1.43e+03
DUSP27	chr1	black	167064070	-0.17	0.15	0.93	1.06e+03
POU2F1	chr1	black	167190065	-0.55	0.01	0.91	4.77e-02
CREG1	chr1	black	167510250	-0.36	0.01	0.91	1.42e+02
RCSD1	chr1	black	167599473	-0.32	0.02	0.92	3.75e+01
MPZL1	chr1	black	167691186	-0.45	0.01	0.89	1.97e+01
BRP44	chr1	black	167885912	-0.52	0.01	0.88	7.88e-02
DCAF6	chr1	black	167905796	-0.06	0.03	0.98	6.92e+03
AX746887	chr1	black	168048780	-0.41	0.02	0.84	4.17e+01
GPR161	chr1	black	168053996	-0.51	0.02	0.82	1.60e+03
TIPRL	chr1	black	168148170	-0.72	0	0.86	7.96e-01
TBX19	chr1	black	168195254	0.39	0.01	1.18	8.09e+03
DQ576756	chr1	black	168218461	0.49	0.01	1.16	1.22e+02
DPT	chr1	black	168664694	0.18	0.02	1.09	3.86e+03
ATP1B1	chr1	black	169075946	-0.57	0.04	0.86	4.10e-02
NME7	chr1	black	169101768	-0.47	0.03	0.79	2.61e-01
BLZF1	chr1	black	169337193	-0.86	0.03	0.83	3.99e-02
SLC19A2	chr1	black	169433148	-0.17	0.06	0.89	1.25e+03
SELP	chr1	black	169558087	0.3	0.06	1.26	2.94e+03
SELL	chr1	black	169659805	-0.64	0.19	0.36	4.38e+01
METTL18	chr1	black	169761672	-0.89	0.01	0.75	1.51e-02
SCYL3	chr1	black	169821803	-0.48	0.01	0.91	3.69e+01
KIFAP3	chr1	black	169890469	-0.56	0.02	0.83	7.71e-01
METTL11B	chr1	black	170115187	-1.02	0.01	0.62	1.48e+01
GORAB	chr1	black	170501262	-0.65	0.03	0.76	2.08e+02
PRRX1	chr1	black	170633312	-0.6	0.04	0.68	8.59e-04
FMO2	chr1	black	171154387	-0.3	0.03	0.89	4.20e+02
FMO4	chr1	black	171283485	-0.14	0	0.95	6.51e+03
PRRC2C	chr1	black	171454665	-0.51	0.03	0.83	1.07e+00
MYOC	chr1	black	171604556	0.25	0.03	1.21	2.42e+03
VAMP4	chr1	black	171669295	-0.91	0	0.82	1.05e-01
METTL13	chr1	black	171750760	0.21	0	1.05	1.24e+03
AK094818	chr1	black	171763732	0.01	0.02	1	1.26e+04
DNM3OS	chr1	black	172107723	-0.69	0.13	0.65	2.36e+02
MIR3120	chr1	black	172107947	0.58	0.08	1.15	8.57e+03
PIGC	chr1	black	172362273	-0.44	0.01	0.9	2.31e+01
C1orf105	chr1	black	172389827	-0.08	0.02	0.95	7.21e+03
C1orf9	chr1	black	172502259	-0.27	0.03	0.9	6.65e+02
TNFSF4	chr1	black	173152869	-0.41	0.02	0.7	5.26e+01
BC136808	chr1	black	173387087	-0.85	0.04	0.75	6.29e+03
PRDX6	chr1	black	173446485	-0.17	0.03	0.97	2.38e+03
KLHL20	chr1	black	173684079	-0.11	0	0.98	6.64e+03
DARS2	chr1	black	173793796	-0.29	0.03	0.9	9.71e+01
LOC100506046	chr1	black	173832385	-0.68	0.02	0.77	5.43e-01
GAS5	chr1	black	173833038	-0.55	0.02	0.82	7.59e-01
SNORD47	chr1	black	173833506	-0.76	0.04	0.67	1.38e-05
SNORD80	chr1	black	173833970	-0.15	0.01	0.92	1.12e+04
RC3H1	chr1	black	173900351	-0.46	0.02	0.84	8.40e+01
RABGAP1L	chr1	black	174128551	-0.28	0.01	0.93	1.57e+03
CACYBP	chr1	black	174968570	-0.91	0.04	0.81	1.42e-02
MRPS14	chr1	black	174982093	-0.64	0.02	0.86	6.92e-01
KIAA0040	chr1	black	175126122	-0.24	0.03	0.9	7.98e+02
RFWD2	chr1	black	175913966	-1.15	0.02	0.79	1.70e-10
SEC16B	chr1	black	177897488	0.19	0.03	1.08	2.85e+03
LOC730102	chr1	black	177975274	-0.31	0.02	0.9	2.70e+02
RASAL2	chr1	black	178062863	-0.4	0.01	0.88	3.60e+01
ANGPTL1	chr1	black	178818669	-0.37	0.04	0.82	3.88e+01
FAM20B	chr1	black	178995073	-0.05	0	1	9.92e+03
TOR3A	chr1	black	179051111	-0.1	0.01	0.98	6.36e+03
ABL2	chr1	black	179068461	-0.68	0.04	0.87	2.44e-03
SOAT1	chr1	black	179262848	-0.63	0.01	0.87	5.18e+00
TOR1AIP2	chr1	black	179809101	-0.92	0.02	0.86	2.01e-02
TOR1AIP1	chr1	black	179851419	-0.18	-0.01	0.97	3.31e+03
CEP350	chr1	black	179923907	-0.48	0.04	0.81	1.98e+00
QSOX1	chr1	black	180123967	0.07	0.06	1.05	1.24e+04
AX747393	chr1	black	180150089	0.04	0.05	1.03	1.28e+04
FLJ23867	chr1	black	180167143	0.17	0.03	1.1	4.66e+03
LOC100527964	chr1	black	180238797	-0.3	0.02	0.91	2.05e+02
ACBD6	chr1	black	180257351	-0.27	0.02	0.94	5.41e+02
XPR1	chr1	black	180601145	-0.4	0.04	0.86	1.30e+02
KIAA1614	chr1	black	180882312	0.52	0.01	1.12	2.21e+02
AK056657	chr1	black	180913174	0.01	0.02	1	1.27e+04
STX6	chr1	black	180942175	-0.46	0.03	0.93	9.50e+00
MR1	chr1	black	181002560	-1.14	0.03	0.82	7.09e+02
IER5	chr1	black	181057637	0.05	0.05	1.03	1.31e+04
GLUL	chr1	black	182350838	-0.06	0.01	0.96	9.13e+03
JA429801	chr1	black	182360854	0.36	0.03	1.15	8.11e+02
RNASEL	chr1	black	182542768	-0.23	0.03	0.96	6.45e+03
RGS16	chr1	black	182567757	0.43	0.16	1.29	6.91e+03
DHX9	chr1	black	182808438	-0.23	0.01	0.96	1.31e+03
LAMC1	chr1	black	182992594	0	0.01	1.01	1.26e+04
NMNAT2	chr1	black	183217371	0.18	0.28	1.37	1.03e+04
SMG7	chr1	black	183441505	0.07	0.03	1.02	1.02e+04
NCF2	chr1	black	183524696	-0.15	0.07	0.86	7.97e+03
ARPC5	chr1	black	183595331	-0.8	0.01	0.8	2.92e-03
RGL1	chr1	black	183605207	-0.1	0.01	0.97	6.01e+03
GLT25D2	chr1	black	183898795	-0.07	0.03	0.98	5.61e+03
TSEN15	chr1	black	184020810	-0.87	0.02	0.8	4.68e-03
C1orf21	chr1	black	184356149	-0.31	0.02	0.93	1.74e+02
EDEM3	chr1	black	184659624	-0.33	0.02	0.88	4.44e+02
FAM129A	chr1	black	184760165	-0.06	0	0.98	8.77e+03
RNF2	chr1	black	185014550	-0.53	0	0.89	1.14e+01
TRMT1L	chr1	black	185087217	-0.16	0.01	0.96	3.33e+03
SWT1	chr1	black	185126191	-0.69	0.01	0.81	3.47e+00
IVNS1ABP	chr1	black	185265521	-0.48	0.01	0.88	3.17e+01
HMCN1	chr1	black	185703682	-0.16	0.04	0.91	2.38e+03
PRG4	chr1	black	186265404	-0.37	0.17	0.54	8.89e+00
TPR	chr1	black	186280785	-0.47	0.07	0.88	5.80e+00
C1orf27	chr1	black	186344889	-0.77	0.03	0.76	6.07e-02
PTGS2	chr1	black	186640943	-0.14	0.03	0.79	4.68e+03
PLA2G4A	chr1	black	186798031	-0.4	0.04	0.79	9.23e+01
FAM5C	chr1	black	190066796	0.27	0.09	1.68	6.54e+03
RGS1	chr1	black	192544856	-0.29	0.05	0.62	2.22e+02
RGS2	chr1	black	192778168	-0.25	0.04	0.84	2.87e+02
UCHL5	chr1	black	192981495	-0.73	0.02	0.83	1.44e-01
TROVE2	chr1	black	193028551	-1.21	0.01	0.66	7.15e-07
AK022030	chr1	black	193057300	-0.99	0.01	0.79	5.09e-04
GLRX2	chr1	black	193065594	-0.49	0	0.84	2.21e+01
CDC73	chr1	black	193091087	-0.35	0.01	0.92	4.13e+02
B3GALT2	chr1	black	193147859	-0.19	0.01	0.9	2.15e+03
CFH	chr1	black	196621007	-0.22	0.04	0.88	1.59e+03
CFHR4	chr1	black	196659181	-0.01	0.04	0.98	1.03e+04
ZBTB41	chr1	black	197122813	-1.8	0.03	0.59	8.59e+02
DENND1B	chr1	black	197473878	-0.79	0.01	0.7	3.39e+00
NEK7	chr1	black	198126107	-0.37	0	0.9	2.74e+02
PTPRC	chr1	black	198608136	-0.23	0.05	0.88	2.43e+03
ZNF281	chr1	black	200375419	-0.82	0.02	0.77	1.68e-01
DDX59	chr1	black	200610118	-0.64	0.06	0.85	1.12e-01
CAMSAP2	chr1	black	200708685	-0.51	0.03	0.84	1.38e+01
TMEM9	chr1	black	201103899	0.21	0.03	1.07	3.64e+03
TNNT2	chr1	black	201328141	0.19	0.37	1.03	8.44e+03
AK055533	chr1	black	201332423	0.22	0.03	1.05	2.61e+03
TNNI1	chr1	black	201372894	-0.07	0.02	0.95	8.26e+03
PHLDA3	chr1	black	201434621	0.19	0.04	1.1	3.37e+03
CSRP1	chr1	black	201452657	-0.2	0.02	0.92	8.76e+02
RPS10P7	chr1	black	201489031	0.07	0.02	1.04	1.15e+04
NAV1	chr1	black	201617449	-0.31	0.07	0.88	1.09e+02
IPO9	chr1	black	201798287	-0.69	0.01	0.89	1.63e-02
SHISA4	chr1	black	201857796	0.35	0.06	1.2	7.79e+02
LMOD1	chr1	black	201865583	-0.08	0.03	0.91	4.18e+03
TIMM17A	chr1	black	201924618	-0.48	0.03	0.83	6.43e-01
RNPEP	chr1	black	201951765	-0.24	0.01	0.95	4.89e+02
ARL8A	chr1	black	202101976	0.65	0	1.13	3.22e+01
LGR6	chr1	black	202163117	0.34	0.09	1.54	6.03e+03
UBE2T	chr1	black	202300784	-0.19	0.1	0.79	3.83e+02
PPP1R12B	chr1	black	202317829	0.51	0.01	1.15	3.02e+01
SYT2	chr1	black	202559724	0.8	0.02	1.33	1.68e-02
KDM5B	chr1	black	202696531	-0.13	0.03	0.96	2.40e+03
RABIF	chr1	black	202847409	-0.43	0.01	0.91	3.40e+02
KLHL12	chr1	black	202860229	-0.38	0.03	0.92	1.14e+01
ADIPOR1	chr1	black	202909960	-0.12	0.03	0.97	3.63e+03
CYB5R1	chr1	black	202931000	-0.23	0.01	0.93	6.78e+02
TMEM183B	chr1	black	202976533	-0.19	0	0.96	1.73e+03
PPFIA4	chr1	black	203003611	0.46	0.14	1.17	2.13e+03
ADORA1	chr1	black	203096835	-0.09	0.05	1	5.56e+03
BTG2	chr1	black	203274663	-0.04	0.18	0.95	4.35e+03
FMOD	chr1	black	203309751	-0.08	0.1	0.91	3.18e+03
PRELP	chr1	black	203444882	0.27	0.1	1.13	3.58e+03
ATP2B4	chr1	black	203595914	-0.31	0.02	0.93	5.01e+02
U42379	chr1	black	203696679	-0.04	0.04	0.98	7.92e+03
SNORA77	chr1	black	203698708	-0.42	0.02	0.79	1.02e+01
ZC3H11A	chr1	black	203764750	-0.47	0.01	0.88	1.05e+02
SNRPE	chr1	black	203830726	-0.48	0.02	0.81	6.17e-01
SOX13	chr1	black	204042245	0.13	0.01	1.04	6.08e+03
ETNK2	chr1	black	204100189	-0.7	0.03	0.84	1.63e+03
AX747554	chr1	black	204187978	-0.13	0.04	0.98	3.27e+03
PLEKHA6	chr1	black	204187980	0.33	0.03	1.13	1.11e+03
PPP1R15B	chr1	black	204372491	-0.52	0.05	0.84	3.69e+00
PIK3C2B	chr1	black	204391757	0.47	0.02	1.14	6.91e+01
MDM4	chr1	black	204485506	-0.71	0.03	0.84	7.77e-02
LRRN2	chr1	black	204586302	0.81	0.04	1.53	6.24e+02
NFASC	chr1	black	204797781	0.01	0.1	1.04	8.22e+03
AX746920	chr1	black	204989426	-0.28	0.1	0.89	1.13e+02
RBBP5	chr1	black	205055269	-0.5	0	0.92	7.31e+01
DSTYK	chr1	black	205111630	-0.68	0	0.87	1.27e-03
TMCC2	chr1	black	205197037	0.29	0.05	1.12	3.38e+03
CDK18	chr1	black	205473683	0.71	0.03	1.22	2.00e+00
ELK4	chr1	black	205566694	-0.53	0.02	0.86	3.91e+01
SLC45A3	chr1	black	205592803	1.28	0.11	1.49	4.87e+03
NUCKS1	chr1	black	205681946	-0.76	0	0.87	3.05e-01
RAB7L1	chr1	black	205737113	-0.2	0.02	0.95	1.97e+03
SLC41A1	chr1	black	205758220	0.06	0.03	1.03	1.10e+04
AX748016	chr1	black	205765004	-0.01	0.01	0.99	1.27e+04
PM20D1	chr1	black	205797149	0.62	0.01	1.22	3.32e+02
AK055746	chr1	black	205831206	-0.09	0.03	0.86	5.40e+03
SLC26A9	chr1	black	205882176	0.39	0.01	1.16	7.46e+02
SRGAP2txstart206516199	chr1	black	206516199	0.06	0.02	1.02	1.03e+04
SRGAP2txstart206557368	chr1	black	206557368	0.24	0.01	1.09	1.44e+03
IKBKE	chr1	black	206643585	2.43	0.09	1.97	2.33e+03
RASSF5	chr1	black	206680878	-0.09	0.03	0.97	6.02e+03
EIF2D	chr1	black	206764973	0.3	0.01	1.04	5.09e+02
DYRK3	chr1	black	206808880	0.48	0	1.14	2.52e+01
MAPKAPK2	chr1	black	206858364	0.1	0	1.03	6.19e+03
PFKFB2	chr1	black	207207760	-0.08	0.01	0.97	7.32e+03
CD55	chr1	black	207494816	0.11	0.02	1.02	7.17e+03
CD46	chr1	black	207925382	-0.87	0.03	0.8	5.17e-01
mir-29b-2	chr1	black	207974866	-0.24	0.01	0.92	8.40e+02
MIR29C	chr1	black	207975196	-0.28	0.01	0.88	5.59e+02
CD34	chr1	black	208059882	0.15	0.02	1.03	6.63e+03
PLXNA2	chr1	black	208195587	-0.07	0.02	0.98	6.67e+03
G0S2	chr1	black	209848669	0.1	0.08	1.07	1.21e+04
C1orf74	chr1	black	209955661	0.15	0	1.06	4.78e+03
IRF6	chr1	black	209958967	0.74	0.04	1.36	1.81e+00
C1orf133	chr1	black	210404803	-0.49	0	0.88	5.01e+03
SERTAD4	chr1	black	210406194	-0.75	0.1	0.59	1.13e+02
HHAT	chr1	black	210501595	-0.62	0.01	0.77	5.12e+02
RCOR3	chr1	black	211432707	-0.5	0.02	0.88	2.56e+01
TRAF5	chr1	black	211499956	-0.41	0.03	0.83	5.94e+00
SLC30A1	chr1	black	211748380	-0.04	0.01	0.99	9.45e+03
LPGAT1	chr1	black	211916798	-0.65	0.03	0.82	6.74e-02
INTS7	chr1	black	212113740	-0.29	0.02	0.93	1.78e+02
PPP2R5A	chr1	black	212458878	-0.84	0.01	0.83	1.95e-02
TMEM206	chr1	black	212537815	0.46	0.03	1.14	1.41e+03
NENF	chr1	black	212606228	0	0.02	1.01	1.19e+04
ATF3	chr1	black	212738675	0.02	0.31	1.08	4.41e+03
TATDN3	chr1	black	212965169	-0.74	0.01	0.84	1.36e-02
FLVCR1	chr1	black	213031596	-0.68	0.04	0.78	5.30e-02
ANGEL2	chr1	black	213165523	-0.87	0.01	0.82	8.34e-04
RPS6KC1	chr1	black	213224587	-0.71	0	0.87	6.75e-03
PROX1	chr1	black	214161285	0.02	0.04	1.01	1.14e+04
SMYD2	chr1	black	214454564	-0.37	0.03	0.83	1.25e+01
PTPN14	chr1	black	214522038	-0.67	0.02	0.85	4.00e-03
CENPF	chr1	black	214776531	-0.33	0.05	0.47	5.43e+03
KCTD3	chr1	black	215740734	-0.34	0.02	0.9	6.49e+01
ESRRG	chr1	black	216676587	-0.03	0.02	0.98	9.83e+03
RRP15	chr1	black	218458628	-0.65	0.02	0.86	7.19e-01
TGFB2	chr1	black	218518675	-0.35	0.07	0.73	5.11e+03
LYPLAL1	chr1	black	219347191	-0.65	0.02	0.81	2.82e-01
EPRS	chr1	black	220141941	-0.38	0.02	0.91	2.30e+02
BPNT1	chr1	black	220230823	0.43	0	1.13	1.24e+02
IARS2	chr1	black	220267454	-0.33	0.01	0.92	7.22e+01
RAB3GAP2	chr1	black	220321609	-0.72	0.01	0.86	2.10e-01
MARK1	chr1	black	220701567	-0.63	0.02	0.84	2.64e-01
C1orf115	chr1	black	220863627	-0.05	0.02	0.97	7.18e+03
MARC2	chr1	black	220921675	-0.2	0.02	0.96	9.27e+02
MARC1	chr1	black	220960038	-0.15	0.05	0.9	1.41e+03
HLX	chr1	black	221052742	0.11	0.04	1.06	8.17e+03
MIA3	chr1	black	222791443	-0.33	0.04	0.92	1.77e+02
AIDA	chr1	black	222841354	-0.33	0.02	0.93	4.23e+02
BROX	chr1	black	222885905	-0.15	0.01	0.93	3.41e+03
AK094916	chr1	black	222900275	-0.36	0.01	0.88	3.24e+02
AK025140	chr1	black	222906202	-0.93	0.01	0.79	3.79e-04
DISP1	chr1	black	222988430	-0.23	0.03	0.95	7.83e+02
SUSD4	chr1	black	223394160	0.08	0.02	1.11	9.96e+03
CAPN2	chr1	black	223889294	-0.46	0.03	0.92	2.75e+02
TP53BP2	chr1	black	223967594	-0.27	0.02	0.95	2.88e+02
DQ599872txstart224139721	chr1	black	224139721	-0.22	0	0.89	1.52e+03
AK124970	chr1	black	224189608	-0.57	0.02	0.83	6.13e+00
FBXO28	chr1	black	224301790	-0.6	0.03	0.87	1.86e+01
DEGS1	chr1	black	224370909	-0.65	0.01	0.86	4.69e-02
NVL	chr1	black	224415035	-0.51	0.02	0.89	2.60e+00
CNIH4	chr1	black	224544594	-0.78	0.02	0.81	6.45e-05
WDR26	chr1	black	224572844	-0.42	0.02	0.91	1.58e+02
DL490795	chr1	black	224586541	-0.1	0.01	0.98	6.65e+03
AB586698	chr1	black	224605809	-0.11	0.01	0.96	4.96e+03
LBR	chr1	black	225589203	-1.01	0.02	0.74	4.47e-04
ENAH	chr1	black	225674533	-0.59	0.01	0.89	5.70e+00
SRP9	chr1	black	225965514	-0.54	0.02	0.83	2.98e-02
EPHX1	chr1	black	225997796	-0.13	0.03	0.95	2.19e+03
TMEM63A	chr1	black	226033232	0.06	0.01	1.02	9.69e+03
LEFTY1	chr1	black	226073981	0.86	0.01	1.25	4.46e+00
PYCR2	chr1	black	226107579	0.68	0.01	1.19	2.65e+01
C1orf55	chr1	black	226170402	-0.67	0	0.89	4.27e-02
H3F3Bchr1+	chr1	black	226250407	-0.05	0	0.98	9.07e+03
ACBD3	chr1	black	226332379	-0.2	0.01	0.97	1.61e+03
LIN9	chr1	black	226418860	-0.27	0	0.91	1.53e+03
PARP1	chr1	black	226548391	0.23	0.01	1.04	1.52e+03
ITPKB	chr1	black	226819390	0.1	0	1.02	7.55e+03
PSEN2	chr1	black	227058272	0.07	0.02	1.02	9.47e+03
ADCK3	chr1	black	227084588	0.17	0.02	1.06	4.31e+03
CDC42BPA	chr1	black	227177565	-0.71	0.01	0.85	7.16e-02
SNAP47	chr1	black	227916239	0.17	0.11	1.07	9.84e+03
JMJD4	chr1	black	227918889	0.06	0.11	1.03	9.88e+03
WNT9A	chr1	black	228109164	0.21	0.05	1.13	8.62e+03
ARF1	chr1	black	228270360	0.32	0	1.06	5.93e+02
MIR3620	chr1	black	228284963	0.26	-0.01	1.09	1.73e+03
C1orf35	chr1	black	228288427	-0.26	0.06	0.89	1.12e+02
MRPL55	chr1	black	228294379	0.13	0.02	1.04	6.14e+03
GUK1	chr1	black	228327784	0.42	0.01	1.12	3.51e+02
IBA57	chr1	black	228353428	0.32	0.01	1.09	1.74e+03
AK056556	chr1	black	228392175	0.24	0.02	1.16	1.63e+03
OBSCN	chr1	black	228395860	0.29	0.03	1.14	8.00e+02
TRIM11	chr1	black	228581376	0.1	0.02	1.03	7.56e+03
TRIM17	chr1	black	228595635	-0.11	0.01	0.96	6.37e+03
HIST3H2A	chr1	black	228645064	0.19	0.01	1.07	3.39e+03
RNF187	chr1	black	228675067	0.9	0.01	1.31	1.27e-01
RHOU	chr1	black	228780393	-0.1	0.05	0.95	4.94e+03
RAB4A	chr1	black	229406878	-0.59	0.03	0.83	8.54e-03
SPHAR	chr1	black	229440128	-0.5	0.03	0.84	1.40e+00
C1orf96	chr1	black	229456751	-0.89	0.02	0.77	1.90e-01
ACTA1	chr1	black	229566992	-0.39	0.63	0.4	6.59e+02
NUP133	chr1	black	229577043	-0.34	0	0.92	2.13e+02
ABCB10	chr1	black	229652328	-0.61	0.01	0.87	4.50e+00
TAF5L	chr1	black	229728865	-0.43	0.03	0.93	1.23e+01
GALNT2	chr1	black	230193535	-0.05	0.01	1	8.85e+03
PGBD5	chr1	black	230457391	0.09	0.07	1.27	1.22e+04
COG2	chr1	black	230778201	-0.69	0.02	0.89	1.79e-01
AGT	chr1	black	230838271	0.76	0.03	1.25	1.36e+01
C1orf198	chr1	black	230972864	-0.48	0.02	0.86	8.79e-02
TTC13	chr1	black	231041986	-0.61	0.03	0.85	1.76e-01
ARV1	chr1	black	231114822	-0.68	0.05	0.84	3.56e-01
FAM89A	chr1	black	231154703	-0.49	0.06	0.69	9.24e-02
GNPAT	chr1	black	231376918	-0.86	0.03	0.83	1.08e-05
EXOC8	chr1	black	231468481	-0.14	0	0.96	4.10e+03
EGLN1	chr1	black	231499496	-0.42	0.01	0.89	5.94e+01
TSNAX	chr1	black	231664398	-1.03	0.01	0.84	2.13e-03
DISC2	chr1	black	231950371	-0.38	0.04	0.68	2.55e+01
SIPA1L2	chr1	black	232533711	-0.07	0	0.98	8.02e+03
NTPCR	chr1	black	233086369	-0.36	0.02	0.9	2.08e+02
KCNK1	chr1	black	233749749	0.02	0.11	1.28	8.36e+03
C1orf31	chr1	black	234509213	-0.28	0.02	0.9	5.37e+02
TARBP1	chr1	black	234527058	0.01	0.01	1	1.33e+04
IRF2BP2	chr1	black	234740014	0.02	0.01	1	1.25e+04
TOMM20	chr1	black	235272657	-0.53	0	0.88	6.75e+01
RBM34	chr1	black	235294497	-1.04	0.03	0.76	6.35e-06
GGPS1	chr1	black	235491752	-1.07	0	0.81	7.84e-05
TBCE	chr1	black	235530727	-0.74	0	0.89	3.98e+00
B3GALNT2	chr1	black	235610532	-0.74	0	0.84	7.50e-02
NID1	chr1	black	236139131	-0.07	0.01	0.99	7.31e+03
AX747246	chr1	black	236227659	-0.48	0.04	0.62	4.26e+02
GPR137B	chr1	black	236305831	-0.27	0.06	0.88	4.44e+02
ERO1LB	chr1	black	236378421	-0.6	0.02	0.84	6.78e+00
LGALS8	chr1	black	236681513	-0.38	0.04	0.89	4.29e+01
HEATR1	chr1	black	236712304	-0.5	0.04	0.86	1.81e+01
ACTN2	chr1	black	236849769	-0.1	0.02	0.97	4.88e+03
MTR	chr1	black	236958580	-0.35	0.01	0.92	1.57e+02
RYR2	chr1	black	237205701	-0.41	0.01	0.89	3.93e+01
7SKtxstart237284106	chr1	black	237284106	-0.33	0.04	0.77	1.44e+02
FH	chr1	black	241660856	-0.5	0.01	0.87	2.19e-01
OPN3	chr1	black	241756451	-1.22	0.03	0.65	9.17e-13
LOC731275	chr1	black	243219615	0.4	0.01	1.17	4.92e+02
CEP170	chr1	black	243287729	-0.26	0.02	0.92	7.81e+02
SDCCAG8	chr1	black	243419306	-0.62	0.03	0.83	2.99e-01
AKT3	chr1	black	243651534	-0.57	0.03	0.85	4.74e-02
ZNF238	chr1	black	244214560	-0.42	0.01	0.93	1.75e+01
AK310634	chr1	black	244217097	-0.08	0.01	0.98	6.35e+03
ADSS	chr1	black	244571793	-0.92	0	0.77	1.20e-01
PPPDE1	chr1	black	244816351	-0.54	0	0.87	2.45e+00
AX747535	chr1	black	244866474	-0.18	0.02	0.94	8.14e+03
FAM36A	chr1	black	244998638	-1.11	0.02	0.77	1.66e-05
HNRNPU-AS1	chr1	black	245003939	-1.07	0.03	0.74	2.02e-05
HNRNPU	chr1	black	245013601	-0.76	0.03	0.86	1.15e+00
EFCAB2	chr1	black	245133170	-0.02	0	0.99	1.23e+04
KIF26B	chr1	black	245318286	0.48	0.01	1.29	4.94e+03
SMYD3	chr1	black	245912641	-0.04	0.01	0.99	1.04e+04
TFB2M	chr1	black	246703862	-0.55	0.02	0.85	2.05e+01
CNST	chr1	black	246729638	-0.05	0.03	0.97	7.85e+03
SCCPDH	chr1	black	246887377	-0.52	0	0.88	1.54e+00
LOC149134	chr1	black	246939314	0.1	0.02	1.04	9.43e+03
AHCTF1	chr1	black	247002401	-0.66	0.03	0.82	1.30e+00
ZNF496	chr1	black	247463621	0.32	-0.01	1.07	7.74e+02
SH3BP5L	chr1	black	249104650	0.36	0	1.07	4.50e+02
ZNF672	chr1	black	249132529	0.12	0.01	1.03	6.50e+03
ZNF692	chr1	black	249144202	-0.06	0.02	0.97	6.73e+03
PGBD2	chr1	black	249200441	0.49	0.05	1.06	6.03e+03
FAM110C	chr2	dark gray	38813	0.07	0	1.02	9.59e+03
SH3YL1	chr2	dark gray	218135	-0.19	0.04	0.93	1.55e+03
ACP1	chr2	dark gray	264868	-0.6	0.01	0.87	8.14e-01
TMEM18	chr2	dark gray	667972	-0.28	0.01	0.93	1.23e+03
PXDN	chr2	dark gray	1635658	-0.05	0.04	0.97	6.62e+03
TSSC1	chr2	dark gray	3192740	0.07	0.03	1.02	1.08e+04
TRAPPC12	chr2	dark gray	3383445	0.56	0.02	1.12	4.12e+01
ADI1	chr2	dark gray	3501689	0.05	0.03	1.03	1.18e+04
RNASEH1	chr2	dark gray	3592690	-0.77	-0.01	0.87	1.10e-02
LOC100506054	chr2	dark gray	3605975	-0.36	0.01	0.86	2.69e+02
RPS7	chr2	dark gray	3622852	-0.7	0.01	0.84	6.88e-02
COLEC11	chr2	dark gray	3642636	-0.14	0.03	0.94	4.20e+03
CMPK2	chr2	dark gray	6980502	0.34	0.11	1.36	6.34e+03
RSAD2	chr2	dark gray	7017795	0.16	0.11	1.16	1.09e+04
RNF144A	chr2	dark gray	7057522	-0.05	0.02	0.99	8.66e+03
ID2	chr2	dark gray	8822112	-0.51	0.03	0.84	6.33e+00
KIDINS220	chr2	dark gray	8865689	-0.38	0.02	0.89	5.62e+01
MBOAT2	chr2	dark gray	8996700	-0.75	0.01	0.76	8.15e-03
ASAP2	chr2	dark gray	9346893	-0.29	0.02	0.91	1.20e+03
ITGB1BP1	chr2	dark gray	9545814	-0.32	0.03	0.92	3.04e+02
CPSF3	chr2	dark gray	9563867	-0.66	0.02	0.87	2.89e-01
IAH1	chr2	dark gray	9614669	-0.2	0.01	0.96	2.27e+03
ADAM17	chr2	dark gray	9629410	-0.38	0.03	0.92	9.31e+01
YWHAQ	chr2	dark gray	9724105	-0.65	0.06	0.83	4.32e-02
TAF1B	chr2	dark gray	9983570	-0.85	0.01	0.76	1.05e+02
KLF11	chr2	dark gray	10183681	0	0.01	1.01	1.26e+04
CYS1	chr2	dark gray	10196925	0.09	0.03	1.09	9.00e+03
RRM2	chr2	dark gray	10262694	-0.26	0.03	0.52	7.37e+03
HPCAL1	chr2	dark gray	10443039	0.31	0.01	1.09	7.70e+02
ODC1	chr2	dark gray	10580507	-0.42	0.02	0.88	6.21e+00
NOL10	chr2	dark gray	10710893	-0.94	0.01	0.86	4.06e-03
ATP6V1C2	chr2	dark gray	10861774	-0.11	0.03	0.97	4.00e+03
PDIA6	chr2	dark gray	10923516	0.04	0.02	1.01	1.11e+04
PQLC3	chr2	dark gray	11295539	-0.49	0.04	0.82	1.10e+00
ROCK2	chr2	dark gray	11321777	-0.43	0.01	0.85	7.24e+01
E2F6	chr2	dark gray	11584500	-0.69	0.02	0.85	1.14e-04
GREB1	chr2	dark gray	11674241	1.06	0	1.38	5.66e+01
LPIN1	chr2	dark gray	11817720	-0.41	0.02	0.89	1.60e+01
TRIB2	chr2	dark gray	12856997	-0.92	0.01	0.85	1.21e-02
AX747684	chr2	dark gray	14775214	0.15	0.09	1.1	1.01e+04
NBAS	chr2	dark gray	15307031	0.18	0.03	1.07	4.34e+03
DDX1	chr2	dark gray	15731769	-0.44	0.02	0.89	1.52e+02
FAM49A	chr2	dark gray	16730729	-1.06	0.02	0.65	2.31e+02
VSNL1	chr2	dark gray	17721806	-0.04	0.04	1.04	8.54e+03
SMC6	chr2	dark gray	17845078	-0.52	0.01	0.8	2.90e+01
KCNS3	chr2	dark gray	18059113	-0.47	0.05	0.72	8.58e+02
RDH14	chr2	dark gray	18735988	-0.58	0.02	0.85	6.25e-02
OSR1	chr2	dark gray	19551245	0.02	0.08	1.01	9.35e+03
FLJ12334	chr2	dark gray	20068614	1.02	0.09	1.76	6.72e+03
TTC32	chr2	dark gray	20096513	-0.73	0.02	0.71	1.93e-01
WDR35	chr2	dark gray	20110028	-0.48	0.02	0.87	2.21e+01
LAPTM4A	chr2	dark gray	20232410	-0.28	0	0.94	5.24e+02
PUM2	chr2	dark gray	20448452	-0.34	0.01	0.9	3.94e+02
RHOB	chr2	dark gray	20646834	0.58	0.05	1.18	4.71e+02
HS1BP3	chr2	dark gray	20817563	0.54	0.01	1.17	1.89e+02
C2orf43	chr2	dark gray	20884817	-0.31	0.01	0.94	6.97e+02
APOB	chr2	dark gray	21224300	-0.15	0.02	0.97	6.00e+03
UBXN2A	chr2	dark gray	24150154	-0.84	0.01	0.84	4.79e-04
C2orf44	chr2	dark gray	24252205	-0.1	0.02	0.97	4.11e+03
FKBP1B	chr2	dark gray	24272583	-0.28	0.02	0.88	5.95e+03
SF3B14	chr2	dark gray	24290453	-0.52	0.02	0.84	2.78e+00
LOC375190	chr2	dark gray	24299727	-0.32	0.02	0.9	2.92e+02
TP53I3	chr2	dark gray	24300302	0.29	0.02	1.07	1.54e+03
ITSN2	chr2	dark gray	24425734	-0.36	0.02	0.89	1.85e+02
NCOA1	chr2	dark gray	24787178	-0.22	0.02	0.95	5.95e+02
PTRHD1	chr2	dark gray	25013135	0.18	0.02	1.06	3.58e+03
CENPO	chr2	dark gray	25016174	-0.38	0.01	0.88	2.45e+01
ADCY3	chr2	dark gray	25042038	-0.13	0.01	0.96	3.89e+03
DNAJC27	chr2	dark gray	25166504	-0.42	0.02	0.89	3.78e+01
EFR3B	chr2	dark gray	25264972	0.25	0.02	1.08	2.02e+03
DNMT3A	chr2	dark gray	25455844	0.16	0.01	1.05	3.21e+03
DTNB	chr2	dark gray	25600111	0.55	0.01	1.13	3.90e+03
ASXL2	chr2	dark gray	25962252	-0.09	0.02	0.98	6.32e+03
KIF3C	chr2	dark gray	26149454	0.29	0	1.07	1.24e+03
RAB10	chr2	dark gray	26256728	-0.34	0	0.91	6.33e+02
FAM59B	chr2	dark gray	26395959	1.07	0.06	1.23	7.93e+01
HADHA	chr2	dark gray	26413503	0.14	0.01	1.03	5.47e+03
HADHB	chr2	dark gray	26467615	-0.07	0.01	0.99	7.77e+03
EPT1	chr2	dark gray	26568953	-0.62	0.02	0.85	6.17e-02
KCNK3	chr2	dark gray	26915580	0.29	0.18	1.38	8.76e+03
C2orf18	chr2	dark gray	26987141	-0.04	0.01	1	9.57e+03
CENPA	chr2	dark gray	27008881	-0.44	0.04	0.44	2.22e+02
MAPRE3	chr2	dark gray	27193524	0.37	0	1.11	5.63e+02
TMEM214	chr2	dark gray	27255773	0.06	0.02	1.01	1.03e+04
AGBL5	chr2	dark gray	27274490	-0.35	0.01	0.95	1.21e+02
OST4	chr2	dark gray	27293341	-0.33	0.02	0.92	1.02e+02
EMILIN1	chr2	dark gray	27301434	0.42	0.02	1.21	2.78e+02
KHK	chr2	dark gray	27309610	1.01	0.06	1.4	1.23e+03
CGREF1	chr2	dark gray	27322220	0.96	0.17	1.55	2.06e+02
ABHD1	chr2	dark gray	27346656	0.55	0.03	1.27	7.80e+00
PREB	chr2	dark gray	27353624	0.36	0.03	1.08	6.36e+02
SLC5A6	chr2	dark gray	27422454	0.27	0.02	1.07	2.42e+03
C2orf28	chr2	dark gray	27434898	-0.21	0.04	0.95	1.25e+03
CAD	chr2	dark gray	27440257	0.59	0.01	1.13	1.62e+01
SLC30A3	chr2	dark gray	27477439	0.32	0.03	1.18	3.96e+03
DNAJC5G	chr2	dark gray	27498288	-0.64	0.03	0.56	1.52e+01
TRIM54	chr2	dark gray	27505296	0.35	-0.01	1.15	9.22e+02
UCN	chr2	dark gray	27530264	0.51	0.03	1.21	1.58e+02
MPV17	chr2	dark gray	27532359	-0.46	0.01	0.91	5.81e+00
GTF3C2	chr2	dark gray	27548720	-0.39	0.01	0.95	1.09e+02
LOC100505624	chr2	dark gray	27558408	-0.2	0	0.95	2.01e+03
EIF2B4	chr2	dark gray	27587218	-0.28	0	0.95	5.63e+02
SNX17	chr2	dark gray	27593362	-0.19	0	0.96	2.35e+03
ZNF513	chr2	dark gray	27600097	0.41	0.03	1.12	1.37e+03
PPM1G	chr2	dark gray	27604060	-0.21	0.02	0.97	1.42e+03
NRBP1	chr2	dark gray	27650656	0.42	0	1.07	2.75e+02
KRTCAP3	chr2	dark gray	27665232	0.1	0.03	1.01	8.08e+03
IFT172	chr2	dark gray	27667239	0.13	0.02	1.02	4.72e+03
FNDC4	chr2	dark gray	27714749	-0.08	0.06	0.93	3.86e+03
ZNF512	chr2	dark gray	27805892	-0.37	0.01	0.94	1.78e+02
CCDC121	chr2	dark gray	27848505	0.13	0.02	1.03	8.58e+03
GPN1	chr2	dark gray	27851514	-0.52	0.01	0.9	8.93e-01
SUPT7L	chr2	dark gray	27873678	-0.42	0.04	0.92	5.10e+01
SLC4A1AP	chr2	dark gray	27886337	-0.43	0.01	0.93	4.47e+02
AK124439	chr2	dark gray	27929629	-0.58	0.02	0.66	9.29e+01
MRPL33	chr2	dark gray	27994583	-0.71	0.03	0.74	7.87e-02
LOC100302650	chr2	dark gray	28112322	-0.28	0.03	0.76	3.22e+02
BRE	chr2	dark gray	28113481	-0.16	0	0.98	3.29e+03
FOSL2	chr2	dark gray	28615668	0.15	0.07	1.07	9.42e+03
PLB1	chr2	dark gray	28718937	1.7	0	1.55	2.46e+02
PPP1CB	chr2	dark gray	28974611	-0.79	0	0.83	4.28e-03
SPDYA	chr2	dark gray	29005382	-0.55	-0.01	0.83	6.66e-01
TRMT61B	chr2	dark gray	29072687	-0.63	0.03	0.86	2.15e+00
WDR43	chr2	dark gray	29117532	-0.14	0	0.97	5.17e+03
FAM179A	chr2	dark gray	29204163	0.43	0.01	1.31	3.93e+02
CLIP4	chr2	dark gray	29320570	0.15	0.06	1.06	7.64e+03
YPEL5	chr2	dark gray	30369749	-0.85	0.03	0.84	3.71e-02
LBH	chr2	dark gray	30454396	-0.52	0.02	0.81	2.62e-01
AK123934	chr2	dark gray	30569524	-0.47	0.01	0.69	3.17e+00
LCLAT1	chr2	dark gray	30670122	-0.4	-0.01	0.85	2.80e+02
EHD3	chr2	dark gray	31456879	0.25	0.01	1.11	1.56e+03
MEMO1	chr2	dark gray	32092893	-0.63	0.02	0.84	5.29e-04
DPY30	chr2	dark gray	32248971	-0.26	0.01	0.92	4.76e+02
SPAST	chr2	dark gray	32288679	-0.9	0	0.79	7.81e-03
SLC30A6	chr2	dark gray	32390909	-0.54	0.01	0.85	6.15e+00
YIPF4	chr2	dark gray	32502957	-0.89	0	0.82	6.50e-03
BIRC6	chr2	dark gray	32582095	-0.47	0.02	0.89	8.14e+00
TTC27	chr2	dark gray	32853086	-0.45	0.02	0.91	1.59e+02
LTBP1	chr2	dark gray	33172368	0.47	0	1.13	3.54e+01
RASGRP3	chr2	dark gray	33661415	-0.02	0.02	0.98	1.04e+04
FAM98A	chr2	dark gray	33808728	-0.16	0.02	0.95	2.55e+03
LOC100288911	chr2	dark gray	36581891	0.4	0.04	1.05	8.77e+03
CRIM1	chr2	dark gray	36583369	-0.1	0.02	0.96	5.83e+03
FEZ2	chr2	dark gray	36779403	-0.55	0.02	0.84	1.99e+00
VIT	chr2	dark gray	36923832	-0.57	0.23	0.45	1.61e+03
STRN	chr2	dark gray	37064840	-0.5	0.03	0.84	4.29e+01
HEATR5B	chr2	dark gray	37208152	-0.36	0.01	0.91	1.82e+02
CCDC75	chr2	dark gray	37311593	-0.31	0.01	0.9	4.61e+02
EIF2AK2	chr2	dark gray	37332283	-0.54	0.08	0.68	3.64e+00
LOC100505876	chr2	dark gray	37423634	-0.73	0.01	0.8	1.92e-04
CEBPZ	chr2	dark gray	37428774	-0.98	0.02	0.79	1.18e-01
C2orf56	chr2	dark gray	37458773	-0.94	0.01	0.85	7.41e-01
PRKD3	chr2	dark gray	37477645	-0.22	0.01	0.94	2.58e+03
QPCT	chr2	dark gray	37571752	0.01	0.16	1.05	9.99e+03
CDC42EP3	chr2	dark gray	37870742	-0.76	0.03	0.77	1.61e-05
CYP1B1	chr2	dark gray	38294745	0.18	0.08	1.16	6.77e+03
ATL2	chr2	dark gray	38522028	-0.86	0.03	0.8	1.81e-05
HNRPLL	chr2	dark gray	38790327	-0.64	0.04	0.84	4.14e-02
GALM	chr2	dark gray	38893051	0.02	0.04	1	1.19e+04
SRSF7	chr2	dark gray	38970740	-0.59	0.01	0.83	3.90e+00
GEMIN6	chr2	dark gray	38978675	0.04	0.01	1.02	1.09e+04
DHX57	chr2	dark gray	39024875	-0.34	0.01	0.93	8.67e+01
MORN2	chr2	dark gray	39103102	-0.41	0.03	0.86	3.30e+01
SOS1	chr2	dark gray	39208689	-0.36	0.02	0.89	1.81e+02
MAP4K3	chr2	dark gray	39476421	-0.74	0.01	0.82	6.79e-02
TMEM178	chr2	dark gray	39892637	-0.56	0.04	0.81	2.02e+00
THUMPD2	chr2	dark gray	39963199	-0.45	0.03	0.87	4.17e+00
LOC100128590	chr2	dark gray	40144773	-0.5	0.05	0.44	1.35e-01
SLC8A1	chr2	dark gray	40339285	-0.08	0.01	0.97	6.80e+03
PKDCC	chr2	dark gray	42275160	0.38	0.09	1.14	2.10e+03
EML4	chr2	dark gray	42396489	-0.32	0.03	0.87	1.19e+02
COX7A2L	chr2	dark gray	42577644	-0.72	0.02	0.83	2.57e-03
MTA3	chr2	dark gray	42721708	-0.29	0.01	0.96	5.39e+02
OXER1	chr2	dark gray	42989638	0.01	0.03	0.97	1.26e+04
HAAO	chr2	dark gray	42994228	-0.01	0.04	1	1.02e+04
ZFP36L2	chr2	dark gray	43449540	-0.43	0.02	0.9	2.71e+01
THADA	chr2	dark gray	43457974	0.11	0.01	1.02	7.01e+03
PLEKHH2	chr2	dark gray	43864438	-1.51	0.03	0.53	3.90e+02
DYNC2LI1	chr2	dark gray	44001177	-0.49	0.04	0.85	2.67e+02
LRPPRC	chr2	dark gray	44113362	-0.42	0.02	0.89	2.70e+01
PPM1B	chr2	dark gray	44395999	-0.82	0.03	0.82	1.89e-06
SLC3A1	chr2	dark gray	44502596	-0.28	0.03	0.91	1.16e+03
PREPL	chr2	dark gray	44544747	-0.21	0.03	0.93	2.51e+03
SRBD1	chr2	dark gray	45615818	-0.22	0.02	0.95	2.03e+03
PRKCE	chr2	dark gray	45879042	0.15	0.05	1.04	7.38e+03
EPAS1	chr2	dark gray	46524540	0.19	0.01	1.04	3.25e+03
RHOQ	chr2	dark gray	46769866	-0.87	0.03	0.78	9.44e-03
BC048424	chr2	dark gray	46795395	-0.49	0.07	0.63	3.80e+02
PIGF	chr2	dark gray	46808412	-0.82	0.03	0.78	1.64e-02
CRIPT	chr2	dark gray	46844324	-1.04	0.01	0.78	7.17e-03
SOCS5	chr2	dark gray	46926098	-0.61	0.03	0.85	2.95e-01
MCFD2	chr2	dark gray	47129008	-0.35	0	0.93	3.40e+02
TTC7A	chr2	dark gray	47143295	-0.02	0.01	1	1.10e+04
C2orf61	chr2	dark gray	47293079	-0.63	0.01	0.81	2.56e+00
CALM2	chr2	dark gray	47387220	-0.68	0	0.83	1.28e-02
MSH2	chr2	dark gray	47630205	-0.11	0.02	0.96	5.30e+03
MSH6	chr2	dark gray	48010220	-0.57	0.02	0.87	5.79e-01
FBXO11	chr2	dark gray	48034058	-0.37	0.03	0.89	2.61e+02
FOXN2	chr2	dark gray	48541794	-0.24	0.02	0.91	1.68e+03
PPP1R21	chr2	dark gray	48667907	-0.51	0.04	0.89	2.06e+00
STON1	chr2	dark gray	48757307	-0.44	0.01	0.87	5.10e+01
GPR75-ASB3	chr2	dark gray	53897116	-0.73	0	0.84	9.62e-01
ERLEC1	chr2	dark gray	54014067	-0.63	0	0.85	8.54e-01
PSME4	chr2	dark gray	54091203	-0.38	0	0.89	7.99e+01
ACYP2	chr2	dark gray	54342409	-0.25	0.05	0.89	2.55e+02
SPTBN1	chr2	dark gray	54683453	0.36	0.01	1.09	2.00e+02
BC067268	chr2	dark gray	54752736	0.09	0.02	1.06	7.68e+03
RPL23AP32	chr2	dark gray	54756358	-0.31	0.08	0.45	1.58e+01
RTN4chr2-	chr2	dark gray	55199326	-0.36	0.03	0.92	1.90e+02
RTN4chr2+	chr2	dark gray	55276897	0.61	0.02	1.23	1.13e+01
RPS27A	chr2	dark gray	55459038	-0.57	0.02	0.81	9.85e-02
MTIF2	chr2	dark gray	55463755	-0.77	0.02	0.84	1.44e-04
CCDC88A	chr2	dark gray	55514977	-0.8	0.01	0.67	1.95e-03
CCDC104	chr2	dark gray	55746739	-0.77	0.02	0.8	4.54e-04
SMEK2	chr2	dark gray	55775513	-0.65	0.02	0.85	1.79e+00
PNPT1	chr2	dark gray	55861197	-0.41	0.06	0.88	6.12e+02
EFEMP1	chr2	dark gray	56093096	-0.27	0.04	0.85	4.34e+02
CCDC85A	chr2	dark gray	56179253	-0.89	0.14	0.61	8.94e+01
AK311113	chr2	dark gray	56400668	0.16	0.01	1.03	1.09e+04
VRK2	chr2	dark gray	58134785	-0.76	0.02	0.85	4.81e-01
FANCL	chr2	dark gray	58386377	-0.85	0.02	0.8	1.42e-01
PAPOLG	chr2	dark gray	60983364	-0.31	0.01	0.93	1.20e+03
PEX13	chr2	dark gray	61244696	-0.21	0	0.97	1.91e+03
KIAA1841	chr2	dark gray	61293005	-0.9	0.04	0.72	1.12e+00
C2orf74	chr2	dark gray	61372242	-0.33	0.01	0.87	1.41e+02
AHSA2	chr2	dark gray	61404552	-0.24	0.02	0.92	9.94e+02
USP34	chr2	dark gray	61414589	-0.5	0.03	0.86	6.95e+00
XPO1	chr2	dark gray	61705068	-0.38	0.01	0.89	5.18e+02
CCT4	chr2	dark gray	62095261	-0.66	0.02	0.86	7.26e-02
COMMD1	chr2	dark gray	62132802	-0.26	0.01	0.92	6.05e+02
B3GNT2	chr2	dark gray	62423261	-0.86	0.01	0.81	7.77e-05
EHBP1	chr2	dark gray	62900985	-0.63	0.03	0.87	6.33e-01
LOC100132215	chr2	dark gray	63271099	-0.55	0.04	0.81	6.65e-02
MDH1	chr2	dark gray	63815742	-0.01	0.02	1	1.14e+04
UGP2	chr2	dark gray	64068097	-0.64	0.01	0.84	7.82e+00
VPS54	chr2	dark gray	64119666	-0.82	0.01	0.79	2.85e-02
PELI1	chr2	dark gray	64319785	-0.32	0.01	0.9	1.29e+03
AK026714	chr2	dark gray	64331834	-1	0.06	0.64	1.06e+03
LGALSL	chr2	dark gray	64681326	-0.43	0.04	0.89	5.73e+01
AFTPH	chr2	dark gray	64751438	-0.77	0.01	0.84	3.01e-01
SERTAD2	chr2	dark gray	64858754	-0.54	0	0.9	5.29e+00
SLC1A4	chr2	dark gray	65215578	-0.51	0.01	0.79	3.93e+02
CEP68	chr2	dark gray	65283494	-0.13	0.01	0.97	4.73e+03
RAB1A	chr2	dark gray	65313987	-0.6	0.02	0.87	4.88e-01
ACTR2	chr2	dark gray	65454828	-0.65	0	0.9	1.94e+00
SPRED2	chr2	dark gray	65537984	0.06	0.01	1.01	9.58e+03
MEIS1	chr2	dark gray	66662531	-0.62	0.02	0.84	2.47e-02
ETAA1	chr2	dark gray	67624441	-0.73	0.02	0.77	2.10e+00
C1D	chr2	dark gray	68269331	-0.65	0.03	0.78	7.35e-03
WDR92	chr2	dark gray	68350067	-0.73	0	0.88	2.06e+00
PNO1	chr2	dark gray	68385004	-0.6	0.01	0.84	9.53e-03
PPP3R1	chr2	dark gray	68405988	-0.75	-0.01	0.86	1.22e-02
CNRIP1	chr2	dark gray	68511302	-0.38	0.03	0.87	6.77e+01
BC035125	chr2	dark gray	68520142	-0.43	0.03	0.85	1.69e+01
PLEK	chr2	dark gray	68592321	-0.52	0.04	0.72	6.54e+02
ARHGAP25	chr2	dark gray	68906745	-0.32	0.01	0.85	7.83e+01
BMP10	chr2	dark gray	69092612	3.15	2.23	16.64	9.87e+03
ANTXR1	chr2	dark gray	69240275	0.15	0.02	1.04	5.43e+03
GFPT1	chr2	dark gray	69546900	-0.19	0.02	0.95	1.27e+03
NFU1	chr2	dark gray	69623244	-0.63	0.01	0.83	3.90e-01
AAK1	chr2	dark gray	69685126	-0.59	0.02	0.87	3.87e+00
ANXA4	chr2	dark gray	69969126	-0.27	0.03	0.9	3.76e+02
GMCL1	chr2	dark gray	70056817	-0.41	0.01	0.87	6.08e+01
SNRNP27	chr2	dark gray	70121074	-1.09	0.01	0.76	1.69e-06
MXD1	chr2	dark gray	70142172	-0.36	0	0.91	4.12e+02
ASPRV1	chr2	dark gray	70187223	-0.57	0.05	0.79	2.64e+03
PCBP1-AS1	chr2	dark gray	70189394	-0.77	0.01	0.85	1.12e-05
PCBP1	chr2	dark gray	70314584	0.23	0	1.04	2.22e+03
C2orf42	chr2	dark gray	70377016	-0.08	-0.01	0.98	9.62e+03
TIA1	chr2	dark gray	70436575	-0.65	0.03	0.77	1.04e-01
PCYOX1	chr2	dark gray	70484841	-0.09	0.01	0.98	5.83e+03
SNRPG	chr2	dark gray	70508505	-0.84	0.02	0.74	5.49e-04
FAM136A	chr2	dark gray	70523107	-0.38	0.01	0.92	3.11e+01
ANKRD53	chr2	dark gray	71205574	0.69	0.04	1.19	5.10e+03
TEX261	chr2	dark gray	71213067	-0.15	0	0.98	3.08e+03
NAGK	chr2	dark gray	71295407	0.09	0	1.02	7.62e+03
MCEE	chr2	dark gray	71336805	-0.75	0.02	0.79	2.53e-01
MPHOSPH10	chr2	dark gray	71357443	-0.85	0.02	0.81	7.89e-01
PAIP2B	chr2	dark gray	71409867	0.05	0.01	1.03	1.04e+04
AF090102	chr2	dark gray	71410052	-0.29	0.02	0.88	4.85e+02
ZNF638	chr2	dark gray	71503722	-0.5	0.05	0.8	2.71e+01
DYSF	chr2	dark gray	71680752	1.17	0.01	1.3	1.89e-04
CYP26B1	chr2	dark gray	72356366	-0.2	0.05	0.86	7.08e+02
EXOC6B	chr2	dark gray	72406443	0.25	0.02	1.16	1.22e+03
SPR	chr2	dark gray	73114511	0.12	0.04	1.07	7.03e+03
SFXN5	chr2	dark gray	73169164	0.17	0	1.04	5.32e+03
RAB11FIP5	chr2	dark gray	73300509	0.32	0	1.09	6.13e+02
SMYD5	chr2	dark gray	73441365	0.19	0	1.05	3.07e+03
PRADC1	chr2	dark gray	73455133	0.2	0.02	1.07	2.75e+03
CCT7	chr2	dark gray	73461363	0.11	0	1.02	6.38e+03
TPRKB	chr2	dark gray	73956956	-0.8	0.02	0.77	1.46e-02
DUSP11	chr2	dark gray	73989324	-0.64	0.03	0.86	1.07e-01
STAMBP	chr2	dark gray	74056042	-0.03	0.03	1	9.46e+03
ACTG2	chr2	dark gray	74120092	-0.29	0.48	0.42	1.05e+03
DGUOK	chr2	dark gray	74153952	-0.12	0.01	0.98	4.88e+03
BOLA3	chr2	dark gray	74362527	-0.26	0.02	0.91	6.64e+02
BOLA3-AS1	chr2	dark gray	74375107	-1.01	0.01	0.79	1.79e+03
MOB1A	chr2	dark gray	74383210	-0.09	0.01	0.97	7.42e+03
MTHFD2	chr2	dark gray	74425689	-0.27	0.05	0.87	2.08e+02
SLC4A5	chr2	dark gray	74438730	0.62	0.01	1.14	3.00e+01
DCTN1	chr2	dark gray	74588280	0.54	-0.01	1.12	3.96e+01
C2orf81	chr2	dark gray	74641302	1.06	0.03	1.31	5.12e+02
WDR54	chr2	dark gray	74648884	0.17	0.01	1.06	4.58e+03
RTKN	chr2	dark gray	74652987	0.43	0.01	1.12	3.07e+02
INO80B	chr2	dark gray	74682149	0.86	0.01	1.2	1.20e-01
WBP1	chr2	dark gray	74685526	0.91	0.01	1.21	3.77e-02
MOGS	chr2	dark gray	74688183	0.14	0.04	1.03	7.90e+03
MRPL53	chr2	dark gray	74699084	-0.33	0.01	0.93	1.88e+02
TTC31	chr2	dark gray	74710199	-0.37	0	0.94	1.41e+02
PCGF1	chr2	dark gray	74732169	-0.03	0.01	1	1.10e+04
AUP1	chr2	dark gray	74753774	-0.26	0.02	0.94	3.92e+02
HTRA2	chr2	dark gray	74756531	-0.16	0.01	0.98	3.15e+03
LOXL3	chr2	dark gray	74759945	0.12	0.04	1.01	8.58e+03
DOK1	chr2	dark gray	74776146	0.57	0.02	1.2	5.99e+03
HK2	chr2	dark gray	75059781	-0.28	0.04	0.89	2.98e+03
POLE4	chr2	dark gray	75185774	-0.15	0.02	0.93	2.65e+03
MRPL19	chr2	dark gray	75873908	-1.07	0.01	0.77	8.42e-03
GCFC2	chr2	dark gray	75889831	-0.96	0.01	0.78	9.28e-02
SUCLG1	chr2	dark gray	84650646	-0.54	0.02	0.88	1.41e-01
TMSB10	chr2	dark gray	85132762	-0.02	0.03	0.99	9.21e+03
KCMF1	chr2	dark gray	85198230	-0.59	0.02	0.89	9.27e-02
TCF7L1	chr2	dark gray	85360582	0.51	0.06	1.16	2.71e+01
TGOLN2	chr2	dark gray	85545140	0.09	0.01	1.02	7.45e+03
RETSAT	chr2	dark gray	85569077	0.17	0.06	1.05	5.19e+03
ELMOD3	chr2	dark gray	85581842	-0.14	0.01	0.97	3.71e+03
CAPG	chr2	dark gray	85621870	0.21	0.04	1.08	6.34e+03
MAT2A	chr2	dark gray	85766100	-0.6	0.04	0.86	7.01e-03
GGCX	chr2	dark gray	85771977	-0.3	0.01	0.95	5.90e+02
VAMP8	chr2	dark gray	85804613	0.1	0.03	1.07	7.69e+03
VAMP5	chr2	dark gray	85811530	1.02	0.03	1.48	7.27e-01
RNF181	chr2	dark gray	85822836	0.08	0.02	1.03	8.69e+03
TMEM150A	chr2	dark gray	85825669	0.34	0.02	1.09	7.29e+02
USP39	chr2	dark gray	85829985	-0.23	0.01	0.96	5.96e+02
C2orf68	chr2	dark gray	85832375	-0.45	0.02	0.92	7.93e+00
GNLY	chr2	dark gray	85921413	1.04	0.1	2.04	2.53e+02
ATOH8	chr2	dark gray	85980908	-0.18	0.02	0.97	3.57e+03
ST3GAL5	chr2	dark gray	86066270	0.09	0.03	0.89	1.28e+04
LOC90784	chr2	dark gray	86247338	-0.25	0	0.9	2.55e+03
POLR1A	chr2	dark gray	86253450	0.4	0	1.13	3.82e+02
PTCD3	chr2	dark gray	86333304	-0.75	0.03	0.87	9.51e-02
IMMT	chr2	dark gray	86371054	-0.03	0.01	1	1.02e+04
MRPL35	chr2	dark gray	86426555	-0.49	0.03	0.89	1.76e+01
REEP1	chr2	dark gray	86441119	-0.32	0.11	0.87	1.90e+02
KDM3A	chr2	dark gray	86668270	-0.36	0.01	0.91	4.36e+01
RNF103-CHMP3	chr2	dark gray	86730552	-0.69	0	0.91	2.09e+00
RNF103	chr2	dark gray	86830515	-0.71	0.03	0.85	2.79e-01
BC066991	chr2	dark gray	86831129	-0.74	0.02	0.83	5.07e-01
RMND5A	chr2	dark gray	86947413	-0.3	0	0.92	3.58e+02
LOC285074	chr2	dark gray	87257797	-0.47	0.02	0.83	3.75e+02
KRCC1	chr2	dark gray	88326723	-0.58	0.02	0.84	1.49e+00
SMYD1	chr2	dark gray	88367298	-0.09	0.01	0.95	5.77e+03
THNSL2	chr2	dark gray	88469813	0.18	0	1.12	4.54e+03
EIF2AK3	chr2	dark gray	88856258	-0.51	0.02	0.84	3.82e+00
RPIA	chr2	dark gray	88991175	-0.13	0.01	0.98	4.70e+03
AK128525	chr2	dark gray	89156675	0.94	0.43	2.78	7.45e+03
Ig kappa	chr2	dark gray	89156708	0.22	0.21	1.42	1.30e+04
LOC654342	chr2	dark gray	91805187	-0.08	0.03	0.96	6.84e+03
MAL	chr2	dark gray	95691478	-0.21	0.04	0.85	7.28e+02
MRPS5	chr2	dark gray	95752951	-0.48	0.03	0.88	2.93e-01
ZNF514	chr2	dark gray	95813399	-0.32	0.02	0.88	2.46e+02
KCNIP3	chr2	dark gray	95963071	1.48	0.02	1.57	2.58e+03
FAHD2A	chr2	dark gray	96068447	0.63	0.01	1.1	6.98e+00
AX747836	chr2	dark gray	96080755	0.06	0.03	1.02	1.13e+04
AK055967	chr2	dark gray	96192398	-0.33	0.03	0.88	4.05e+03
AL832439	chr2	dark gray	96472812	-0.53	0.05	0.57	1.04e-02
BC126153	chr2	dark gray	96480121	-0.25	0.02	0.89	1.09e+03
LOC729234	chr2	dark gray	96676298	0.04	0.02	1.02	1.16e+04
GPAT2chr2-	chr2	dark gray	96687693	-0.45	0.02	0.82	1.00e+01
ADRA2B	chr2	dark gray	96778622	-0.11	0.01	0.91	1.03e+04
DUSP2	chr2	dark gray	96808907	-0.06	0.52	0.81	3.48e+03
CR749695	chr2	dark gray	96850601	-0.43	0.02	0.87	1.27e+00
STARD7	chr2	dark gray	96850602	-0.26	0.03	0.92	7.16e+01
LOC285033	chr2	dark gray	96874140	0.15	0.01	1.04	3.96e+03
TMEM127	chr2	dark gray	96915945	0.55	0	1.13	3.20e+00
CIAO1	chr2	dark gray	96931883	-0.59	0	0.94	1.56e+00
SNRNP200	chr2	dark gray	96940073	0.34	0.02	1.07	3.26e+02
ARID5A	chr2	dark gray	97202463	-0.05	0.07	0.94	4.49e+03
KANSL3	chr2	dark gray	97258906	-0.01	0.01	1	1.14e+04
LMAN2L	chr2	dark gray	97371666	-0.38	0.06	0.92	2.06e+01
CNNM4	chr2	dark gray	97426638	0.07	0.01	1.02	8.13e+03
CNNM3	chr2	dark gray	97481990	0.45	0.01	1.1	1.79e+01
ANKRD23	chr2	dark gray	97503650	0.63	0.04	1.43	7.80e+00
ANKRD39	chr2	dark gray	97513723	0.13	0.01	1.04	6.10e+03
SEMA4C	chr2	dark gray	97525472	-0.13	0.02	0.97	3.89e+03
FAHD2B	chr2	dark gray	97749322	0.29	0.02	1.09	1.12e+03
LOC100506123chr2+	chr2	dark gray	97948228	1.09	0.07	1.56	4.02e+03
LOC100506123chr2-	chr2	dark gray	98081675	0.56	0.04	1.25	7.86e+03
COX5B	chr2	dark gray	98262520	-0.28	0.02	0.93	2.98e+02
ACTR1B	chr2	dark gray	98272401	0.81	0.01	1.15	1.42e-01
LOC728537	chr2	dark gray	98286205	-0.05	0.01	0.97	9.00e+03
TMEM131	chr2	dark gray	98372800	0.12	0.03	1.03	6.71e+03
INPP4A	chr2	dark gray	99061320	-0.1	0.02	0.99	5.37e+03
COA5	chr2	dark gray	99215785	-0.81	0.02	0.81	2.07e-03
UNC50	chr2	dark gray	99225041	-0.56	0.04	0.83	2.44e-01
MGAT4A	chr2	dark gray	99235568	-0.07	0.02	0.98	8.06e+03
MRPL30	chr2	dark gray	99758184	-0.65	0.01	0.85	6.61e-03
LIPT1	chr2	dark gray	99771417	-0.47	0.02	0.83	4.25e+01
MITD1	chr2	dark gray	99785725	-0.61	0.04	0.78	1.28e-01
LYG1	chr2	dark gray	99900700	1.21	0.03	1.74	5.80e+03
TXNDC9	chr2	dark gray	99923087	-0.76	0.01	0.8	2.29e-02
EIF5B	chr2	dark gray	99953833	-0.56	0.03	0.82	6.53e-01
REV1	chr2	dark gray	100016937	-0.53	0.01	0.89	3.27e+00
AFF3	chr2	dark gray	100163715	-0.05	0.05	1	6.88e+03
LONRF2	chr2	dark gray	100889752	-0.22	0.01	0.93	9.45e+02
CHST10	chr2	dark gray	101008321	-0.14	0.03	0.96	3.02e+03
PDCL3	chr2	dark gray	101179417	-0.4	0.01	0.88	2.63e+01
NPAS2	chr2	dark gray	101436612	0.4	0.02	1.12	5.29e+01
RPL31	chr2	dark gray	101618690	-0.46	0.02	0.86	6.98e+00
TBC1D8	chr2	dark gray	101623689	0.05	0.03	1.01	1.09e+04
C2orf29	chr2	dark gray	101869344	-0.47	0.04	0.82	2.18e-01
RNF149	chr2	dark gray	101887683	-0.85	0.02	0.81	1.13e-06
MAP4K4	chr2	dark gray	102314164	-0.26	0	0.93	3.75e+02
IL1R1	chr2	dark gray	102686835	0.31	0.02	1.11	1.53e+03
MFSD9	chr2	dark gray	103333665	1.28	0	1.35	3.32e+03
TMEM182	chr2	dark gray	103353393	0.39	0.01	1.2	3.27e+02
MRPS9	chr2	dark gray	105654482	-0.75	0.03	0.83	5.05e-03
LOC644617	chr2	dark gray	105880846	-0.51	0.03	0.87	8.98e-02
TGFBRAP1	chr2	dark gray	105883539	0.52	0	1.18	1.60e+01
C2orf49	chr2	dark gray	105954012	-0.16	0	0.96	3.98e+03
FHL2	chr2	dark gray	105977282	-0.23	0.03	0.89	1.16e+03
NCK2	chr2	dark gray	106361519	-0.34	0.03	0.95	1.71e+02
C2orf40	chr2	dark gray	106682112	-0.1	0.06	0.92	3.45e+03
UXS1	chr2	dark gray	106709758	-0.33	0	0.93	1.47e+02
ST6GAL2	chr2	dark gray	107418055	-0.75	0.07	0.44	9.19e+01
SULT1C4	chr2	dark gray	108994420	-0.04	0.02	0.98	1.02e+04
GCC2	chr2	dark gray	109065576	-0.63	0.03	0.8	2.09e+00
FLJ38668	chr2	dark gray	109123996	-1.1	0.03	0.65	1.47e+02
LIMS1	chr2	dark gray	109150810	-0.67	0.04	0.87	3.94e+00
RANBP2	chr2	dark gray	109335936	-0.71	0.07	0.8	1.72e+00
SH3RF3	chr2	dark gray	109745996	0.19	0.01	1.06	3.74e+03
SEPT10	chr2	dark gray	110300373	-0.5	0.01	0.87	2.91e+01
SOWAHC	chr2	dark gray	110371910	-1.32	0.02	0.66	4.36e-02
NPHP1	chr2	dark gray	110880913	-0.29	0	0.92	1.07e+03
LINC00116	chr2	dark gray	110969105	-0.44	0.03	0.84	1.70e+01
LIMS3-LOC440895chr2-	chr2	dark gray	111143987	0.96	0.14	2.26	7.47e+03
BUB1	chr2	dark gray	111395408	-0.27	0.07	0.51	6.27e+03
BCL2L11	chr2	dark gray	111878490	0.02	0.01	1	1.30e+04
LOC541471	chr2	dark gray	111965358	-0.61	0.08	0.72	1.93e+03
ANAPC1chr2-	chr2	dark gray	112525213	0.32	0.01	1.08	5.19e+02
MERTK	chr2	dark gray	112656190	-0.38	0.03	0.87	4.06e+01
TMEM87B	chr2	dark gray	112812799	-0.67	0.02	0.82	1.15e-02
FBLN7	chr2	dark gray	112895961	-0.19	0.02	0.88	1.92e+03
ZC3H8	chr2	dark gray	112973438	-0.72	0.01	0.82	1.92e-01
ZC3H6	chr2	dark gray	113033177	-0.68	0.01	0.84	1.23e+00
TTLchr2+	chr2	dark gray	113239742	-0.3	0.01	0.92	3.58e+01
POLR1B	chr2	dark gray	113299491	-0.4	0.02	0.91	2.35e+01
CHCHD5	chr2	dark gray	113342035	0.4	0.01	1.1	5.86e+02
SLC20A1	chr2	dark gray	113403433	-0.44	0.04	0.87	5.52e+00
LOC654433	chr2	dark gray	113993106	-0.14	0.03	0.9	3.91e+03
CBWD2	chr2	dark gray	114195267	-0.67	0.02	0.78	6.24e-04
WASH2P	chr2	dark gray	114341229	0.33	0.02	1.11	8.45e+02
RABL2A	chr2	dark gray	114384816	0.35	0	1.11	6.54e+03
SLC35F5	chr2	dark gray	114471929	-0.52	0	0.87	3.98e+01
ACTR3	chr2	dark gray	114647536	-0.8	0	0.85	1.14e-04
DDX18	chr2	dark gray	118572254	-0.85	0.02	0.86	8.19e-03
CCDC93	chr2	dark gray	118673053	-0.23	0.02	0.93	7.64e+02
INSIG2	chr2	dark gray	118846049	-0.69	0.01	0.86	4.53e-01
MARCO	chr2	dark gray	119699744	0.11	0.1	1.18	1.29e+04
STEAP3	chr2	dark gray	119981383	0.22	0.04	1.15	5.66e+03
DBI	chr2	dark gray	120124503	-0.51	0.02	0.84	1.15e+01
DL492217	chr2	dark gray	120125842	-0.56	0.01	0.84	2.07e+01
TMEM37	chr2	dark gray	120189445	0.01	0.05	0.97	9.62e+03
PTPN4	chr2	dark gray	120517206	-0.77	0	0.85	2.09e+00
EPB41L5	chr2	dark gray	120770603	-0.71	0.02	0.83	1.31e-04
TMEM185B	chr2	dark gray	120975046	-0.25	0.03	0.97	7.42e+02
RALB	chr2	dark gray	120997639	-0.54	0.02	0.9	2.18e-01
INHBB	chr2	dark gray	121103718	0.59	0.12	1.42	8.96e+03
GLI2	chr2	dark gray	121493198	0.89	0	1.14	5.79e+03
CLASP1	chr2	dark gray	122095351	0.12	0	1.02	5.72e+03
LOC254128	chr2	dark gray	122407229	-0.88	0.01	0.81	2.45e-04
MKI67IP	chr2	dark gray	122484520	-0.96	0.01	0.8	7.86e-04
TSN	chr2	dark gray	122513120	-0.65	0.02	0.88	6.24e+00
GYPC	chr2	dark gray	127413683	0.3	0.01	1.15	8.67e+02
BIN1	chr2	dark gray	127805598	0.09	0.03	1.03	8.90e+03
ERCC3	chr2	dark gray	128014865	-0.4	0.01	0.94	4.83e+01
MAP3K2	chr2	dark gray	128056244	-0.66	0.01	0.81	8.88e-01
IWS1	chr2	dark gray	128238382	-0.21	0.04	0.96	1.95e+03
MYO7B	chr2	dark gray	128293377	1.61	0.04	1.95	1.31e-03
LIMS2	chr2	dark gray	128395995	0.41	0.01	1.11	6.44e+01
GPR17	chr2	dark gray	128403438	0.24	0.04	1.17	2.17e+03
SFT2D3	chr2	dark gray	128458596	-0.19	0.01	0.96	1.57e+03
WDR33	chr2	dark gray	128461807	-0.71	0.01	0.92	1.15e-02
POLR2D	chr2	dark gray	128603839	-0.26	-0.01	0.95	6.74e+02
AMMECR1L	chr2	dark gray	128619206	-0.3	0	0.95	1.51e+02
SAP130	chr2	dark gray	128698790	0.69	0.02	1.13	2.37e-02
UGGT1	chr2	dark gray	128848753	0.06	0.02	1.01	1.05e+04
HS6ST1	chr2	dark gray	129023053	0.24	0.01	1.09	2.71e+03
CCDC74B	chr2	dark gray	130896861	2.56	-0.02	2.13	4.56e+03
SMPD4	chr2	dark gray	130908964	0.58	0	1.11	5.49e+01
MZT2B	chr2	dark gray	130939500	0.46	0.02	1.16	2.27e+02
FLJ14346	chr2	dark gray	130940897	0.51	0	1.18	1.57e+02
TUBA3E	chr2	dark gray	130949317	-0.2	0.05	0.78	4.37e+03
CCDC115	chr2	dark gray	131095815	-0.06	0	0.98	9.07e+03
IMP4	chr2	dark gray	131100488	0.08	0.01	1.02	7.79e+03
PTPN18	chr2	dark gray	131113579	0.13	0.01	1.04	6.65e+03
AK054990chr2-	chr2	dark gray	131174327	-0.23	0.01	0.8	4.60e+03
ARHGEF4	chr2	dark gray	131672785	2.11	0.02	1.6	2.09e+03
FAM168B	chr2	dark gray	131805448	-0.39	-0.01	0.95	2.93e+01
PLEKHB2	chr2	dark gray	131862419	-0.03	0.01	1	9.07e+03
TUBA3D	chr2	dark gray	132233579	-0.43	0.05	0.56	2.14e+02
MZT2A	chr2	dark gray	132241532	0.22	0.02	1.08	3.57e+03
LOC150776	chr2	dark gray	132250385	0.34	0.03	1.14	5.69e+02
CCDC74A	chr2	dark gray	132285491	2.05	0.05	1.85	1.85e+03
MGAT5	chr2	dark gray	135011829	0.47	0.03	1.14	8.76e+01
TMEM163	chr2	dark gray	135213329	-0.22	0.08	0.93	1.22e+03
LOC100129961	chr2	dark gray	135624202	0.32	0	1.11	1.52e+03
CCNT2	chr2	dark gray	135676391	-0.64	0.03	0.79	4.01e-01
RAB3GAP1	chr2	dark gray	135809834	0.06	-0.01	1.01	9.51e+03
R3HDM1	chr2	dark gray	136289082	-0.09	0.05	0.97	4.07e+03
UBXN4	chr2	dark gray	136499188	-0.67	0.02	0.85	1.10e+00
MCM6	chr2	dark gray	136597195	-0.2	0.03	0.92	5.43e+02
DARS	chr2	dark gray	136664253	-1.02	0.03	0.82	4.51e-03
CXCR4	chr2	dark gray	136871918	-0.27	0.05	0.76	5.43e+01
HNMT	chr2	dark gray	138721807	-0.57	0.01	0.8	2.88e+00
SPOPL	chr2	dark gray	139259349	-0.54	0	0.86	1.15e+01
ARHGAP15	chr2	dark gray	143886898	-0.54	0.04	0.69	1.02e+03
GTDC1	chr2	dark gray	144703580	-0.68	0.04	0.89	8.29e+00
ZEB2	chr2	dark gray	145141941	-0.25	0.02	0.94	1.50e+03
AK124806	chr2	dark gray	145268957	-0.69	0.01	0.83	1.06e+00
ZEB2-AS1	chr2	dark gray	145277180	-1	0.02	0.62	3.98e+03
ACVR2A	chr2	dark gray	148602085	-1.08	0.01	0.75	1.93e-06
ORC4	chr2	dark gray	148687965	-0.84	0.01	0.82	8.92e-02
AK055257	chr2	dark gray	148692827	-0.57	0.02	0.83	3.97e+01
MBD5	chr2	dark gray	148778579	-0.05	0.03	0.98	7.83e+03
AK001975	chr2	dark gray	149227068	0.35	0.03	1.12	2.66e+02
EPC2	chr2	dark gray	149402559	-0.26	0.03	0.93	3.32e+02
MMADHC	chr2	dark gray	150426146	-0.47	0.03	0.87	7.03e-01
RND3	chr2	dark gray	151324706	-0.47	0.02	0.84	1.82e+02
RBM43	chr2	dark gray	152104727	-1.74	0.01	0.51	7.78e+01
TNFAIP6	chr2	dark gray	152214105	-0.23	0.08	0.9	8.34e+03
ARL5A	chr2	dark gray	152645591	-0.63	0.02	0.86	7.31e+00
STAM2	chr2	dark gray	152973314	-0.37	0	0.93	1.59e+02
FMNL2	chr2	dark gray	153191750	-0.02	0.01	0.98	1.10e+04
PRPF40A	chr2	dark gray	153508106	-0.66	0.02	0.79	2.64e+00
ARL6IP6	chr2	dark gray	153574406	-0.34	0.01	0.92	2.10e+02
KCNJ3	chr2	dark gray	155555092	0.05	0.04	1.8	1.30e+04
NR4A2	chr2	dark gray	157180943	-0.27	0.17	0.57	2.12e+02
GPD2	chr2	dark gray	157291964	-0.48	0.02	0.87	1.71e+01
AK027840	chr2	dark gray	157439735	-0.88	0.02	0.77	7.59e-03
ACVR1	chr2	dark gray	158592957	0.22	0.04	1.06	3.01e+03
PKP4	chr2	dark gray	159313475	0	0.01	1	1.25e+04
AK126351	chr2	dark gray	159514848	0.21	0.01	1.06	2.01e+03
TANC1	chr2	dark gray	159825145	0.2	0.02	1.08	2.47e+03
WDSUB1	chr2	dark gray	160092303	-0.37	0.03	0.89	1.38e+02
BAZ2B	chr2	dark gray	160175489	-0.71	0.04	0.67	3.95e-03
MARCH7	chr2	dark gray	160569009	-0.69	0.01	0.85	2.78e+00
LY75-CD302	chr2	dark gray	160625138	-0.39	0.04	0.9	1.37e+02
RBMS1	chr2	dark gray	161128661	-0.71	0.02	0.88	3.41e-03
TANK	chr2	dark gray	161993465	-0.43	0.02	0.92	1.14e+02
PSMD14	chr2	dark gray	162164785	-0.32	0.02	0.91	1.02e+02
BC073897	chr2	dark gray	162196026	0.1	0.02	1.08	7.05e+03
DPP4	chr2	dark gray	162848754	-0.65	-0.02	0.66	3.78e+03
FAP	chr2	dark gray	163027199	0.04	0.34	0.87	6.28e+03
IFIH1	chr2	dark gray	163123588	0.37	0.07	1.23	5.18e+03
GCA	chr2	dark gray	163200582	-0.59	0.04	0.84	4.12e+00
GRB14	chr2	dark gray	165349322	-0.74	0.02	0.63	6.20e-05
COBLL1	chr2	dark gray	165541257	-0.6	0.01	0.77	1.87e+02
TTC21B	chr2	dark gray	166713985	-0.51	0.01	0.88	7.30e+01
SCN7A	chr2	dark gray	167260082	-0.44	0.01	0.8	4.12e+01
XIRP2	chr2	dark gray	167744996	-0.3	0.02	0.85	8.73e+02
STK39	chr2	dark gray	168810529	-0.44	0.03	0.86	6.67e+00
CERS6	chr2	dark gray	169312834	-0.27	0.03	0.9	3.12e+02
BC035245	chr2	dark gray	169628462	-0.33	0.01	0.89	1.26e+02
AL080192	chr2	dark gray	169629258	-0.46	0	0.86	8.11e+00
NOSTRIN	chr2	dark gray	169643048	-0.44	0.05	0.72	6.84e-02
DHRS9	chr2	dark gray	169921298	0.21	0.01	1.12	4.70e+03
BBS5	chr2	dark gray	170336005	-0.06	0.02	0.97	7.63e+03
KBTBD10	chr2	dark gray	170366211	-0.03	0.01	0.97	1.00e+04
FASTKD1	chr2	dark gray	170386262	-0.66	0.02	0.81	8.23e-01
PPIG	chr2	dark gray	170440849	-0.54	0.05	0.73	9.53e-02
PHOSPHO2-KLHL23	chr2	dark gray	170550963	-0.47	0.02	0.84	1.87e+00
KLHL23	chr2	dark gray	170590355	-0.45	0.02	0.84	3.27e+00
SSB	chr2	dark gray	170655321	-1.03	0.04	0.74	7.12e-02
METTL5	chr2	dark gray	170668267	-0.42	0.03	0.86	1.80e+00
UBR3	chr2	dark gray	170684017	-0.51	0.01	0.85	2.36e+01
GORASP2	chr2	dark gray	171784947	-0.2	0	0.97	1.48e+03
TLK1	chr2	dark gray	171847332	-0.65	0.01	0.85	3.81e+00
DCAF17	chr2	dark gray	172290726	-0.45	0.02	0.88	5.27e+01
CYBRD1	chr2	dark gray	172378865	-0.13	0.02	0.96	3.62e+03
DYNC1I2	chr2	dark gray	172543981	-0.98	0.01	0.88	1.45e-02
SLC25A12	chr2	dark gray	172639914	-0.23	0	0.95	1.18e+03
HAT1	chr2	dark gray	172778934	-0.79	0.01	0.81	1.84e+00
METAP1D	chr2	dark gray	172864803	-0.34	0.01	0.93	4.95e+02
ITGA6	chr2	dark gray	173292081	-0.38	0.01	0.86	1.45e+01
PDK1	chr2	dark gray	173420100	-0.02	0.19	0.99	3.72e+03
RAPGEF4	chr2	dark gray	173600524	0.36	0.01	1.12	8.80e+02
ZAK	chr2	dark gray	173940564	-0.49	0.05	0.85	7.03e+00
MLK7-AS1	chr2	dark gray	174062440	-0.16	0.02	0.91	1.96e+03
SP3	chr2	dark gray	174771186	-0.72	0	0.85	1.43e+00
OLA1	chr2	dark gray	174937174	-0.79	0.02	0.83	2.47e-03
CIR1	chr2	dark gray	175212877	-0.43	0.03	0.79	1.41e+00
SCRN3	chr2	dark gray	175260456	-0.22	0.01	0.94	2.20e+03
GPR155	chr2	dark gray	175296374	-0.9	0.01	0.81	3.01e-04
WIPF1	chr2	dark gray	175424301	-0.22	0.02	0.95	1.70e+03
CHN1	chr2	dark gray	175664041	-0.44	0.02	0.86	4.14e+01
AF283776	chr2	dark gray	175936977	-1.03	0.01	0.76	5.36e-03
ATF2	chr2	dark gray	175939005	0.22	0.01	1.08	1.54e+03
ATP5G3	chr2	dark gray	176040985	-0.18	0.02	0.95	1.60e+03
KIAA1715	chr2	dark gray	176790409	-0.63	0.03	0.84	3.09e+00
MTX2	chr2	dark gray	177134122	-0.42	0.03	0.87	2.08e+00
HNRNPA3	chr2	dark gray	178077421	-1.06	0.02	0.8	1.20e-04
NFE2L2	chr2	dark gray	178095032	-0.57	0.03	0.87	4.86e+01
AGPS	chr2	dark gray	178257470	-0.83	0.01	0.83	6.43e-03
TTC30A	chr2	dark gray	178479025	-0.23	0.01	0.93	2.43e+03
RBM45	chr2	dark gray	178977181	-0.82	0.02	0.8	1.94e-01
BX538254	chr2	dark gray	179278389	-1.11	0	0.71	5.54e-03
PRKRA	chr2	dark gray	179296140	-0.9	0.04	0.8	8.89e-05
AX747806	chr2	dark gray	179296271	-0.8	0.04	0.77	1.37e-03
[truncated: 11,452 more rows]

## Sheet: Fig1B
ID	Color	Gene	Number	Expr
1-08906_AtrSpt	Black	C20orf96	1	0.37
1-08906_AtrSpt	Black	ZCCHC3	2	0.05
1-08906_AtrSpt	Black	SOX12	3	0.25
1-08906_AtrSpt	Black	NRSN2	4	-0.06
1-08906_AtrSpt	Black	RBCK1	5	0.68
1-08906_AtrSpt	Black	TBC1D20	6	-0.2
1-08906_AtrSpt	Black	DQ588114	7	-0.48
1-08906_AtrSpt	Black	CSNK2A1chr20-	8	-0.21
1-08906_AtrSpt	Black	SRXN1	9	1.12
1-08906_AtrSpt	Black	PSMF1	10	0.09
1-08906_AtrSpt	Black	SDCBP2	11	-0.69
1-08906_AtrSpt	Black	FKBP1A-SDCBP2	12	-0.68
1-08906_AtrSpt	Black	FKBP1A	13	-0.68
1-08906_AtrSpt	Black	NSFL1C	14	-0.18
1-08906_AtrSpt	Black	SIRPA	15	0.11
1-08906_AtrSpt	Black	STK35	16	0.01
1-08906_AtrSpt	Black	SNRPB	17	-0.4
1-08906_AtrSpt	Black	ZNF343	18	-0.12
1-08906_AtrSpt	Black	NOP56	19	-0.46
1-08906_AtrSpt	Black	IDH3B	20	0.1
1-08906_AtrSpt	Black	EBF4	21	0.31
1-08906_AtrSpt	Black	CPXM1	22	-1.69
1-08906_AtrSpt	Black	FAM113A	23	-0.5
1-08906_AtrSpt	Black	VPS16	24	0.09
1-08906_AtrSpt	Black	PTPRA	25	-0.42
1-08906_AtrSpt	Black	MRPS26	26	0.17
1-08906_AtrSpt	Black	UBOX5	27	-0.01
1-08906_AtrSpt	Black	FASTKD5	28	-0.14
1-08906_AtrSpt	Black	ProSAPiP1	29	1.38
1-08906_AtrSpt	Black	DDRGK1	30	0.16
1-08906_AtrSpt	Black	ITPA	31	-0.67
1-08906_AtrSpt	Black	C20orf194	32	-0.28
1-08906_AtrSpt	Black	ATRN	33	-0.14
1-08906_AtrSpt	Black	ADAM33	34	-1.34
1-08906_AtrSpt	Black	SIGLEC1	35	0.84
1-08906_AtrSpt	Black	HSPA12B	36	0.48
1-08906_AtrSpt	Black	C20orf27	37	0.06
1-08906_AtrSpt	Black	CENPB	38	0.31
1-08906_AtrSpt	Black	CDC25B	39	-0.83
1-08906_AtrSpt	Black	C20orf29	40	0.07
1-08906_AtrSpt	Black	MAVS	41	0.86
1-08906_AtrSpt	Black	PANK2	42	-1.2
1-08906_AtrSpt	Black	SMOX	43	-0.3
1-08906_AtrSpt	Black	PRNP	44	-0.34
1-08906_AtrSpt	Black	SLC23A2	45	-0.85
1-08906_AtrSpt	Black	C20orf30	46	-0.69
1-08906_AtrSpt	Black	CDS2	47	0.19
1-08906_AtrSpt	Black	GPCPD1	48	0
1-08906_AtrSpt	Black	TRMT6	49	0.01
1-08906_AtrSpt	Black	CRLS1	50	-0.53
1-08906_AtrSpt	Black	TMX4	51	0.09
1-08906_AtrSpt	Black	PLCB4	52	-0.95
1-08906_AtrSpt	Black	MKKS	53	-0.74
1-08906_AtrSpt	Black	JAG1	54	-0.83
1-08906_AtrSpt	Black	BTBD3	55	-0.25
1-08906_AtrSpt	Black	TASP1	56	-1.52
1-08906_AtrSpt	Black	ESF1	57	-1.04
1-08906_AtrSpt	Black	C20orf7	58	-0.73
1-08906_AtrSpt	Black	KIF16B	59	0.12
1-08906_AtrSpt	Black	SNRPB2	60	-0.82
1-08906_AtrSpt	Black	DSTN	61	-0.61
1-08906_AtrSpt	Black	RRBP1	62	-0.74
1-08906_AtrSpt	Black	SNX5	63	-0.45
1-08906_AtrSpt	Black	C20orf72	64	-0.42
1-08906_AtrSpt	Black	PET117	65	-0.25
1-08906_AtrSpt	Black	CSRP2BP	66	-0.35
1-08906_AtrSpt	Black	ZNF133	67	-0.2
1-08906_AtrSpt	Black	POLR3F	68	-0.4
1-08906_AtrSpt	Black	RBBP9	69	-0.09
1-08906_AtrSpt	Black	SEC23B	70	-0.29
1-08906_AtrSpt	Black	LINC00493	71	-0.16
1-08906_AtrSpt	Black	DTD1	72	-0.3
1-08906_AtrSpt	Black	RIN2	73	0.12
1-08906_AtrSpt	Black	CRNKL1	74	-0.31
1-08906_AtrSpt	Black	RALGAPA2	75	-0.53
1-08906_AtrSpt	Black	PLK1S1	76	0.17
1-08906_AtrSpt	Black	XRN2	77	-0.74
1-08906_AtrSpt	Black	THBD	78	0.01
1-08906_AtrSpt	Black	AX747264	79	-0.38
1-08906_AtrSpt	Black	CD93	80	-0.52
1-08906_AtrSpt	Black	NXT1	81	-0.72
1-08906_AtrSpt	Black	GZF1	82	0.17
1-08906_AtrSpt	Black	CST3	83	0.12
1-08906_AtrSpt	Black	SYNDIG1	84	0.2
1-08906_AtrSpt	Black	C20orf3	85	-0.36
1-08906_AtrSpt	Black	ACSS1	86	0.51
1-08906_AtrSpt	Black	ENTPD6	87	0.69
1-08906_AtrSpt	Black	PYGB	88	0.65
1-08906_AtrSpt	Black	BC128043	89	0.84
1-08906_AtrSpt	Black	ABHD12	90	-0.23
1-08906_AtrSpt	Black	NINL	91	0.51
1-08906_AtrSpt	Black	ZNF337chr20+	92	-0.43
1-08906_AtrSpt	Black	ZNF337chr20-	93	-0.47
1-08906_AtrSpt	Black	FRG1B	94	-0.63
1-08906_AtrSpt	Black	REM1	95	-0.86
1-08906_AtrSpt	Black	HM13	96	-0.29
1-08906_AtrSpt	Black	PSIMCT-1	97	-0.63
1-08906_AtrSpt	Black	ID1	98	-0.08
1-08906_AtrSpt	Black	BCL2L1	99	0.57
1-08906_AtrSpt	Black	FOXS1	100	-1.13
1-08906_AtrSpt	Black	PDRG1	101	-0.45
1-08906_AtrSpt	Black	TM9SF4	102	-0.06
1-08906_AtrSpt	Black	PLAGL2	103	-0.31
1-08906_AtrSpt	Black	POFUT1	104	-0.08
1-08906_AtrSpt	Black	KIF3B	105	-0.68
1-08906_AtrSpt	Black	ASXL1	106	-0.5
1-08906_AtrSpt	Black	C20orf112	107	-0.6
1-08906_AtrSpt	Black	COMMD7	108	-0.68
1-08906_AtrSpt	Black	MAPRE1	109	-0.57
1-08906_AtrSpt	Black	CDK5RAP1	110	-0.6
1-08906_AtrSpt	Black	SNTA1	111	0.44
1-08906_AtrSpt	Black	CBFA2T2	112	0.29
1-08906_AtrSpt	Black	NECAB3	113	0.77
1-08906_AtrSpt	Black	PXMP4	114	0.07
1-08906_AtrSpt	Black	CHMP4B	115	-0.29
1-08906_AtrSpt	Black	RALY	116	0.51
1-08906_AtrSpt	Black	EIF2S2	117	-0.44
1-08906_AtrSpt	Black	AHCY	118	0.01
1-08906_AtrSpt	Black	ITCH	119	-0.61
1-08906_AtrSpt	Black	DYNLRB1	120	0.26
1-08906_AtrSpt	Black	MAP1LC3A	121	0.41
1-08906_AtrSpt	Black	PIGU	122	-0.25
1-08906_AtrSpt	Black	TP53INP2	123	0.53
1-08906_AtrSpt	Black	AL122050	124	0.15
1-08906_AtrSpt	Black	NCOA6	125	0.17
1-08906_AtrSpt	Black	GGT7	126	0.07
1-08906_AtrSpt	Black	ACSS2	127	0.71
1-08906_AtrSpt	Black	GSS	128	-0.02
1-08906_AtrSpt	Black	MYH7B	129	1.08
1-08906_AtrSpt	Black	TRPC4AP	130	-0.14
1-08906_AtrSpt	Black	EDEM2	131	-0.41
1-08906_AtrSpt	Black	PROCR	132	-1.24
1-08906_AtrSpt	Black	MMP24	133	-0.46
1-08906_AtrSpt	Black	EIF6	134	0.13
1-08906_AtrSpt	Black	UQCC	135	0.05
1-08906_AtrSpt	Black	AK128252	136	0.2
1-08906_AtrSpt	Black	CEP250	137	0.23
1-08906_AtrSpt	Black	ERGIC3	138	-0.36
1-08906_AtrSpt	Black	CPNE1	139	0.04
1-08906_AtrSpt	Black	RBM12	140	-0.12
1-08906_AtrSpt	Black	NFS1	141	0
1-08906_AtrSpt	Black	ROMO1	142	-0.76
1-08906_AtrSpt	Black	RBM39	143	-0.65
1-08906_AtrSpt	Black	PHF20	144	-0.23
1-08906_AtrSpt	Black	SCAND1	145	0.06
1-08906_AtrSpt	Black	LOC647979	146	-0.17
1-08906_AtrSpt	Black	EPB41L1	147	-0.22
1-08906_AtrSpt	Black	C20orf4	148	-0.21
1-08906_AtrSpt	Black	DLGAP4	149	0.38
1-08906_AtrSpt	Black	MYL9	150	0.56
1-08906_AtrSpt	Black	TGIF2	151	0
1-08906_AtrSpt	Black	TGIF2-C20ORF24	152	0
1-08906_AtrSpt	Black	C20orf24	153	-0.11
1-08906_AtrSpt	Black	NDRG3	154	-0.15
1-08906_AtrSpt	Black	DSN1	155	-0.74
1-08906_AtrSpt	Black	KIAA0889	156	0.02
1-08906_AtrSpt	Black	SAMHD1	157	0.2
1-08906_AtrSpt	Black	RPN2	158	-0.5
1-08906_AtrSpt	Black	MANBAL	159	-0.36
1-08906_AtrSpt	Black	SRC	160	-0.6
1-08906_AtrSpt	Black	AX747164	161	-0.64
1-08906_AtrSpt	Black	BLCAP	162	0.18
1-08906_AtrSpt	Black	CTNNBL1	163	0.24
1-08906_AtrSpt	Black	TTI1	164	0.03
1-08906_AtrSpt	Black	RPRD1B	165	0.1
1-08906_AtrSpt	Black	TGM2	166	0.18
1-08906_AtrSpt	Black	DJ417906	167	0.11
1-08906_AtrSpt	Black	DJ417913	168	0.1
1-08906_AtrSpt	Black	KIAA1755	169	-0.35
1-08906_AtrSpt	Black	SNHG11	170	-0.67
1-08906_AtrSpt	Black	SNORA39	171	-0.53
1-08906_AtrSpt	Black	RALGAPB	172	-0.64
1-08906_AtrSpt	Black	ACTR5	173	-0.44
1-08906_AtrSpt	Black	DHX35	174	-0.15
1-08906_AtrSpt	Black	MAFB	175	0.05
1-08906_AtrSpt	Black	TOP1	176	-0.57
1-08906_AtrSpt	Black	BC035080	177	-0.77
1-08906_AtrSpt	Black	PLCG1	178	-0.25
1-08906_AtrSpt	Black	ZHX3	179	-0.56
1-08906_AtrSpt	Black	LPIN3	180	0.98
1-08906_AtrSpt	Black	EMILIN3	181	0.46
1-08906_AtrSpt	Black	CHD6	182	-0.39
1-08906_AtrSpt	Black	SRSF6	183	-0.58
1-08906_AtrSpt	Black	L3MBTL1	184	-0.01
1-08906_AtrSpt	Black	IFT52	185	-1.28
1-08906_AtrSpt	Black	C20orf111	186	0.12
1-08906_AtrSpt	Black	LOC100505783	187	0.17
1-08906_AtrSpt	Black	SERINC3	188	-0.08
1-08906_AtrSpt	Black	PKIG	189	-0.07
1-08906_AtrSpt	Black	ADA	190	-0.73
1-08906_AtrSpt	Black	YWHAB	191	-0.69
1-08906_AtrSpt	Black	PABPC1L	192	-0.92
1-08906_AtrSpt	Black	TOMM34	193	0.08
1-08906_AtrSpt	Black	STK4	194	-0.47
1-08906_AtrSpt	Black	AB209315	195	-0.8
1-08906_AtrSpt	Black	SDC4	196	0.87
1-08906_AtrSpt	Black	SYS1	197	0.05
1-08906_AtrSpt	Black	DBNDD2	198	0.76
1-08906_AtrSpt	Black	PIGT	199	0.53
1-08906_AtrSpt	Black	DNTTIP1	200	-0.2
1-08906_AtrSpt	Black	SNX21	201	0.12
1-08906_AtrSpt	Black	ACOT8	202	0.4
1-08906_AtrSpt	Black	ZSWIM1	203	0.3
1-08906_AtrSpt	Black	SPATA25	204	0.66
1-08906_AtrSpt	Black	NEURL2	205	0.15
1-08906_AtrSpt	Black	CTSA	206	0.19
1-08906_AtrSpt	Black	PLTP	207	-0.98
1-08906_AtrSpt	Black	PCIF1	208	-0.06
1-08906_AtrSpt	Black	ZNF335	209	0.2
1-08906_AtrSpt	Black	NCOA5	210	0.28
1-08906_AtrSpt	Black	CD40	211	0.56
1-08906_AtrSpt	Black	SLC35C2	212	-0.34
1-08906_AtrSpt	Black	ELMO2	213	-0.53
1-08906_AtrSpt	Black	TP53RK	214	-0.59
1-08906_AtrSpt	Black	SLC2A10	215	-0.4
1-08906_AtrSpt	Black	ZMYND8	216	-0.76
1-08906_AtrSpt	Black	NCOA3	217	-0.22
1-08906_AtrSpt	Black	SULF2	218	-0.55
1-08906_AtrSpt	Black	AX746653	219	0.2
1-08906_AtrSpt	Black	PREX1	220	0.48
1-08906_AtrSpt	Black	ARFGEF2	221	0.01
1-08906_AtrSpt	Black	CSE1L	222	-0.79
1-08906_AtrSpt	Black	STAU1	223	-0.44
1-08906_AtrSpt	Black	DDX27	224	0.08
1-08906_AtrSpt	Black	ZNFX1	225	0.48
1-08906_AtrSpt	Black	ZNFX1-AS1	226	-1.25
1-08906_AtrSpt	Black	PTGIS	227	-0.76
1-08906_AtrSpt	Black	B4GALT5	228	0.14
1-08906_AtrSpt	Black	SLC9A8	229	0.04
1-08906_AtrSpt	Black	SPATA2	230	0.42
1-08906_AtrSpt	Black	RNF114	231	0.13
1-08906_AtrSpt	Black	TMEM189-UBE2V1	232	-0.3
1-08906_AtrSpt	Black	UBE2V1	233	-0.35
1-08906_AtrSpt	Black	TMEM189	234	-0.1
1-08906_AtrSpt	Black	CEBPB	235	0.54
1-08906_AtrSpt	Black	PTPN1	236	-0.04
1-08906_AtrSpt	Black	ADNP	237	-0.48
1-08906_AtrSpt	Black	DPM1	238	-0.47
1-08906_AtrSpt	Black	ATP9A	239	-0.35
1-08906_AtrSpt	Black	PFDN4	240	-1.31
1-08906_AtrSpt	Black	DOK5	241	0.07
1-08906_AtrSpt	Black	FAM210B	242	-0.52
1-08906_AtrSpt	Black	CSTF1	243	-0.19
1-08906_AtrSpt	Black	C20orf43	244	-0.2
1-08906_AtrSpt	Black	RAE1	245	-0.42
1-08906_AtrSpt	Black	RBM38	246	0.42
1-08906_AtrSpt	Black	PMEPA1	247	-0.9
1-08906_AtrSpt	Black	RAB22A	248	-1.32
1-08906_AtrSpt	Black	VAPB	249	-0.42
1-08906_AtrSpt	Black	STX16	250	-0.22
1-08906_AtrSpt	Black	NPEPL1	251	-0.05
1-08906_AtrSpt	Black	AK093534	252	-0.24
1-08906_AtrSpt	Black	TH1L	253	-0.17
1-08906_AtrSpt	Black	CTSZ	254	-0.54
1-08906_AtrSpt	Black	AK310046	255	-0.6
1-08906_AtrSpt	Black	ATP5E	256	-0.87
1-08906_AtrSpt	Black	SLMO2-ATP5E	257	-0.74
1-08906_AtrSpt	Black	SLMO2	258	-0.69
1-08906_AtrSpt	Black	C20orf177	259	-0.02
1-08906_AtrSpt	Black	PPP1R3D	260	0.25
1-08906_AtrSpt	Black	TAF4	261	-0.11
1-08906_AtrSpt	Black	LSM14B	262	0.18
1-08906_AtrSpt	Black	PSMA7	263	-0.01
1-08906_AtrSpt	Black	SS18L1	264	0.19
1-08906_AtrSpt	Black	GTPBP5	265	0.14
1-08906_AtrSpt	Black	OSBPL2	266	0.12
1-08906_AtrSpt	Black	ADRM1	267	0.32
1-08906_AtrSpt	Black	LAMA5	268	1
1-08906_AtrSpt	Black	RPS21	269	-0.94
1-08906_AtrSpt	Black	CABLES2	270	-0.72
1-08906_AtrSpt	Black	C20orf20	271	0.07
1-08906_AtrSpt	Black	OGFR	272	0.74
1-08906_AtrSpt	Black	COL9A3	273	-0.17
1-08906_AtrSpt	Black	TCFL5	274	-0.26
1-08906_AtrSpt	Black	DIDO1	275	0.12
1-08906_AtrSpt	Black	C20orf11	276	-0.36
1-08906_AtrSpt	Black	YTHDF1	277	-0.12
1-08906_AtrSpt	Black	ARFGAP1	278	-0.14
1-08906_AtrSpt	Black	PPDPF	279	-0.13
1-08906_AtrSpt	Black	PRIC285	280	2.15
1-08906_AtrSpt	Black	GMEB2	281	0.22
1-08906_AtrSpt	Black	STMN3	282	-0.61
1-08906_AtrSpt	Black	RTEL1	283	0.35
1-08906_AtrSpt	Black	RTEL1-TNFRSF6B	284	0.42
1-08906_AtrSpt	Black	TNFRSF6B	285	0.54
1-08906_AtrSpt	Black	ARFRP1	286	0.32
1-08906_AtrSpt	Black	ZGPAT	287	0.25
1-08906_AtrSpt	Black	LIME1	288	0.18
1-08906_AtrSpt	Black	SLC2A4RG	289	-0.28
1-08906_AtrSpt	Black	ZBTB46	290	0.67
1-08906_AtrSpt	Black	ABHD16B	291	0.78
1-08906_AtrSpt	Black	TPD52L2	292	-0.3
1-08906_AtrSpt	Black	UCKL1	293	1.1
1-08906_AtrSpt	Black	MIR647	294	0.97
1-08906_AtrSpt	Black	UCKL1-AS1	295	1.7
1-08906_AtrSpt	Black	ZNF512B	296	0.54
1-08906_AtrSpt	Black	PRPF6	297	0.18
1-08906_AtrSpt	Black	SOX18	298	0.53
1-08906_AtrSpt	Black	TCEA2	299	0.29
1-08906_AtrSpt	Black	BC056407	300	0.11
1-08906_AtrSpt	Black	PCMTD2	301	0.28
1-08906_AtrSpt	Black	TEKT4P2	302	-0.54
1-08906_AtrSpt	Black	HSPA13	303	-0.07
1-08906_AtrSpt	Black	NRIP1	304	-0.56
1-08906_AtrSpt	Black	USP25	305	0.31
1-08906_AtrSpt	Black	BTG3	306	0.03
1-08906_AtrSpt	Black	MRPL39	307	0.28
1-08906_AtrSpt	Black	JAM2	308	1.03
1-08906_AtrSpt	Black	ATP5J	309	0.56
1-08906_AtrSpt	Black	GABPA	310	0.14
1-08906_AtrSpt	Black	APP	311	0.73
1-08906_AtrSpt	Black	CYYR1	312	0.44
1-08906_AtrSpt	Black	ADAMTS1	313	-0.03
1-08906_AtrSpt	Black	N6AMT1	314	0.3
1-08906_AtrSpt	Black	LTN1	315	-0.11
1-08906_AtrSpt	Black	RWDD2B	316	0.43
1-08906_AtrSpt	Black	USP16	317	-0.33
1-08906_AtrSpt	Black	CCT8	318	0
1-08906_AtrSpt	Black	BACH1	319	0
1-08906_AtrSpt	Black	SOD1	320	0.29
1-08906_AtrSpt	Black	SCAF4	321	0.62
1-08906_AtrSpt	Black	MRAP	322	0.43
1-08906_AtrSpt	Black	URB1	323	1.18
1-08906_AtrSpt	Black	C21orf63	324	-0.12
1-08906_AtrSpt	Black	TCP10L	325	0.65
1-08906_AtrSpt	Black	C21orf59	326	0.16
1-08906_AtrSpt	Black	SYNJ1	327	0.04
1-08906_AtrSpt	Black	GCFC1	328	-0.26
1-08906_AtrSpt	Black	IL10RB	329	-0.06
1-08906_AtrSpt	Black	IFNGR2	330	-0.13
1-08906_AtrSpt	Black	TMEM50B	331	0.18
1-08906_AtrSpt	Black	GART	332	0.36
1-08906_AtrSpt	Black	SON	333	0.55
1-08906_AtrSpt	Black	DONSON	334	0.58
1-08906_AtrSpt	Black	CRYZL1	335	0.38
1-08906_AtrSpt	Black	AK057604	336	0.17
1-08906_AtrSpt	Black	ITSN1	337	0.06
1-08906_AtrSpt	Black	ATP5O	338	0.7
1-08906_AtrSpt	Black	MRPS6	339	0.25
1-08906_AtrSpt	Black	FAM165B	340	-0.14
1-08906_AtrSpt	Black	RCAN1	341	-0.36
1-08906_AtrSpt	Black	SETD4	342	0.16
1-08906_AtrSpt	Black	LOC100133286	343	-0.46
1-08906_AtrSpt	Black	CBR1	344	-0.26
1-08906_AtrSpt	Black	CBR3	345	-0.66
1-08906_AtrSpt	Black	MORC3	346	0.13
1-08906_AtrSpt	Black	PIGP	347	-0.29
1-08906_AtrSpt	Black	TTC3	348	-0.32
1-08906_AtrSpt	Black	DSCR3	349	0.53
1-08906_AtrSpt	Black	DYRK1A	350	0.49
1-08906_AtrSpt	Black	ERG	351	-0.01
1-08906_AtrSpt	Black	ETS2	352	0.3
1-08906_AtrSpt	Black	PSMG1	353	-0.13
1-08906_AtrSpt	Black	BRWD1	354	-0.31
1-08906_AtrSpt	Black	HMGN1	355	-0.77
1-08906_AtrSpt	Black	WRB	356	-0.18
1-08906_AtrSpt	Black	SH3BGR	357	-0.18
1-08906_AtrSpt	Black	BACE2	358	-0.4
1-08906_AtrSpt	Black	MX1	359	2.39
1-08906_AtrSpt	Black	C2CD2	360	0.5
1-08906_AtrSpt	Black	WDR4	361	0.96
1-08906_AtrSpt	Black	NDUFV3	362	0.41
1-08906_AtrSpt	Black	PKNOX1	363	-0.13
1-08906_AtrSpt	Black	CBS	364	0.01
1-08906_AtrSpt	Black	U2AF1	365	-0.09
1-08906_AtrSpt	Black	SIK1	366	1.01
1-08906_AtrSpt	Black	RRP1B	367	0.42
1-08906_AtrSpt	Black	PDXK	368	0.67
1-08906_AtrSpt	Black	CSTB	369	-0.51
1-08906_AtrSpt	Black	RRP1	370	0.89
1-08906_AtrSpt	Black	AGPAT3	371	1.36
1-08906_AtrSpt	Black	TRAPPC10	372	0.53
1-08906_AtrSpt	Black	PWP2	373	0.63
1-08906_AtrSpt	Black	C21orf33	374	0.92
1-08906_AtrSpt	Black	PFKL	375	0.61
1-08906_AtrSpt	Black	C21orf2	376	1.13
1-08906_AtrSpt	Black	UBE2G2	377	0.06
1-08906_AtrSpt	Black	SUMO3	378	0.04
1-08906_AtrSpt	Black	PTTG1IP	379	0.53
1-08906_AtrSpt	Black	ITGB2	380	0.48
1-08906_AtrSpt	Black	FAM207A	381	1.16
1-08906_AtrSpt	Black	ADARB1	382	0.11
1-08906_AtrSpt	Black	POFUT2	383	0.43
1-08906_AtrSpt	Black	LOC642852	384	0.5
1-08906_AtrSpt	Black	COL18A1	385	0.47
1-08906_AtrSpt	Black	COL6A1	386	-0.38
1-08906_AtrSpt	Black	COL6A2	387	-0.33
1-08906_AtrSpt	Black	DKFZp586E1322	388	-0.23
1-08906_AtrSpt	Black	LSS	389	0.89
1-08906_AtrSpt	Black	MCM3AP-AS1	390	-0.1
1-08906_AtrSpt	Black	MCM3AP	391	0.64
1-08906_AtrSpt	Black	YBEY	392	0.89
1-08906_AtrSpt	Black	PCNT	393	0.65
1-08906_AtrSpt	Black	DIP2A	394	0.69
1-08906_AtrSpt	Black	S100B	395	-0.08
1-08906_AtrSpt	Black	PRMT2	396	0.23
1-08906_AtrSpt	Black	IL17RA	397	0.09
1-08906_AtrSpt	Black	CECR5	398	-0.17
1-08906_AtrSpt	Black	CECR1	399	0.8
1-08906_AtrSpt	Black	ATP6V1E1	400	-0.01
1-08906_AtrSpt	Black	BCL2L13	401	-0.01
1-08906_AtrSpt	Black	DQ570096	402	-0.33
1-08906_AtrSpt	Black	BID	403	-0.29
1-08906_AtrSpt	Black	MICAL3	404	0.25
1-08906_AtrSpt	Black	BC064400	405	0.02
1-08906_AtrSpt	Black	PEX26	406	0.25
1-08906_AtrSpt	Black	Em:AC008101.5	407	-0.37
1-08906_AtrSpt	Black	DGCR6	408	1.36
1-08906_AtrSpt	Black	DGCR2	409	0.2
1-08906_AtrSpt	Black	DGCR14	410	0.03
1-08906_AtrSpt	Black	SLC25A1	411	-0.29
1-08906_AtrSpt	Black	HIRA	412	0.04
1-08906_AtrSpt	Black	MRPL40	413	-0.14
1-08906_AtrSpt	Black	C22orf39	414	0.01
1-08906_AtrSpt	Black	BX648073	415	0.14
1-08906_AtrSpt	Black	UFD1L	416	-0.16
1-08906_AtrSpt	Black	CLDN5	417	-0.73
1-08906_AtrSpt	Black	SEPT5	418	0.41
1-08906_AtrSpt	Black	SEPT5-GP1BB	419	0.48
1-08906_AtrSpt	Black	GP1BB	420	0.5
1-08906_AtrSpt	Black	C22orf29	421	-0.3
1-08906_AtrSpt	Black	TXNRD2	422	0.05
1-08906_AtrSpt	Black	COMT	423	-0.2
1-08906_AtrSpt	Black	ARVCF	424	-0.14
1-08906_AtrSpt	Black	C22orf25	425	1.56
1-08906_AtrSpt	Black	DGCR8	426	-0.13
1-08906_AtrSpt	Black	MIR1306	427	0.57
1-08906_AtrSpt	Black	TRMT2A	428	0.13
1-08906_AtrSpt	Black	RANBP1	429	-0.82
1-08906_AtrSpt	Black	ZDHHC8	430	0.45
1-08906_AtrSpt	Black	DGCR6L	431	0.19
1-08906_AtrSpt	Black	ZNF74	432	-0.17
1-08906_AtrSpt	Black	SCARF2	433	-0.78
1-08906_AtrSpt	Black	KLHL22	434	0.13
1-08906_AtrSpt	Black	MED15	435	0.34
1-08906_AtrSpt	Black	PI4KA	436	0.18
1-08906_AtrSpt	Black	CRKL	437	-0.07
1-08906_AtrSpt	Black	BC033281	438	-0.16
1-08906_AtrSpt	Black	LZTR1	439	-0.39
1-08906_AtrSpt	Black	THAP7	440	0.03
1-08906_AtrSpt	Black	UBE2L3	441	-0.51
1-08906_AtrSpt	Black	YDJC	442	-0.05
1-08906_AtrSpt	Black	SDF2L1	443	-0.3
1-08906_AtrSpt	Black	PPIL2	444	0.12
1-08906_AtrSpt	Black	YPEL1	445	-0.3
1-08906_AtrSpt	Black	MAPK1	446	-0.47
1-08906_AtrSpt	Black	PPM1F	447	0.18
1-08906_AtrSpt	Black	TOP3B	448	0.44
1-08906_AtrSpt	Black	LOC96610	449	-0.42
1-08906_AtrSpt	Black	BCRchr22+	450	0.84
1-08906_AtrSpt	Black	GUSBP11	451	0.17
1-08906_AtrSpt	Black	RGL4	452	0.32
1-08906_AtrSpt	Black	ZNF70	453	0.15
1-08906_AtrSpt	Black	CHCHD10	454	0.63
1-08906_AtrSpt	Black	SMARCB1	455	-0.17
1-08906_AtrSpt	Black	SLC2A11	456	0.56
1-08906_AtrSpt	Black	LOC284889	457	-0.37
1-08906_AtrSpt	Black	MIF	458	-0.31
1-08906_AtrSpt	Black	DDTchr22-	459	-0.37
1-08906_AtrSpt	Black	DDTL	460	-0.17
1-08906_AtrSpt	Black	GSTT1	461	100
1-08906_AtrSpt	Black	CABIN1	462	-0.22
1-08906_AtrSpt	Black	SUSD2	463	-0.1
1-08906_AtrSpt	Black	GGT5	464	0.16
1-08906_AtrSpt	Black	SPECC1L	465	-0.01
1-08906_AtrSpt	Black	C22orf13	466	0.59
1-08906_AtrSpt	Black	SNRPD3	467	-0.2
1-08906_AtrSpt	Black	FAM211B	468	-0.36
1-08906_AtrSpt	Black	KIAA1671	469	0.02
1-08906_AtrSpt	Black	CRYBB2P1	470	-0.45
1-08906_AtrSpt	Black	HPS4	471	-0.3
1-08906_AtrSpt	Black	SRRD	472	-0.1
1-08906_AtrSpt	Black	TFIP11	473	0.04
1-08906_AtrSpt	Black	TPST2	474	0.35
1-08906_AtrSpt	Black	MN1	475	-0.76
1-08906_AtrSpt	Black	PITPNB	476	-0.49
1-08906_AtrSpt	Black	TTC28-AS1	477	-0.15
1-08906_AtrSpt	Black	TTC28	478	-0.49
1-08906_AtrSpt	Black	HSCB	479	-1.2
1-08906_AtrSpt	Black	CCDC117	480	-0.35
1-08906_AtrSpt	Black	XBP1	481	-0.15
1-08906_AtrSpt	Black	ZNRF3	482	-0.15
1-08906_AtrSpt	Black	KREMEN1	483	0.25
1-08906_AtrSpt	Black	RHBDD3	484	0.33
1-08906_AtrSpt	Black	EWSR1	485	-0.26
1-08906_AtrSpt	Black	GAS2L1	486	0.36
1-08906_AtrSpt	Black	AP1B1	487	0.05
1-08906_AtrSpt	Black	THOC5	488	0.3
1-08906_AtrSpt	Black	NF2	489	0.01
1-08906_AtrSpt	Black	CABP7	490	0.23
1-08906_AtrSpt	Black	ZMAT5	491	0.16
1-08906_AtrSpt	Black	UQCR10	492	-0.2
1-08906_AtrSpt	Black	ASCC2	493	-0.42
1-08906_AtrSpt	Black	MTMR3	494	-0.21
1-08906_AtrSpt	Black	GATSL3	495	-0.16
1-08906_AtrSpt	Black	TBC1D10A	496	-0.21
1-08906_AtrSpt	Black	SF3A1	497	0.4
1-08906_AtrSpt	Black	RNF215	498	-0.53
1-08906_AtrSpt	Black	PES1	499	0.05
1-08906_AtrSpt	Black	TCN2	500	0.24
1-08906_AtrSpt	Black	MORC2-AS1	501	-0.9
1-08906_AtrSpt	Black	MORC2	502	-0.02
1-08906_AtrSpt	Black	TUG1	503	-0.91
1-08906_AtrSpt	Black	SMTN	504	1.09
1-08906_AtrSpt	Black	AX747817	505	0.85
1-08906_AtrSpt	Black	SELM	506	-0.39
1-08906_AtrSpt	Black	INPP5J	507	0.81
1-08906_AtrSpt	Black	RNF185	508	-0.22
1-08906_AtrSpt	Black	BC069815	509	-0.3
1-08906_AtrSpt	Black	LIMK2	510	-0.36
1-08906_AtrSpt	Black	PIK3IP1	511	-1.17
1-08906_AtrSpt	Black	PATZ1	512	-0.13
1-08906_AtrSpt	Black	DRG1	513	0.39
1-08906_AtrSpt	Black	EIF4ENIF1	514	0.01
1-08906_AtrSpt	Black	SFI1	515	0.32
1-08906_AtrSpt	Black	PISD	516	-0.2
1-08906_AtrSpt	Black	PRR14L	517	0.1
1-08906_AtrSpt	Black	DEPDC5	518	0.08
1-08906_AtrSpt	Black	YWHAH	519	-0.4
1-08906_AtrSpt	Black	C22orf28	520	-0.03
1-08906_AtrSpt	Black	FBXO7	521	-0.61
1-08906_AtrSpt	Black	TIMP3	522	0.06
1-08906_AtrSpt	Black	LARGE	523	0.19
1-08906_AtrSpt	Black	HMGXB4	524	-0.59
1-08906_AtrSpt	Black	TOM1	525	1.15
1-08906_AtrSpt	Black	HMOX1	526	-2.19
1-08906_AtrSpt	Black	MCM5	527	-0.28
1-08906_AtrSpt	Black	RBFOX2	528	-0.48
1-08906_AtrSpt	Black	APOL3	529	0.96
1-08906_AtrSpt	Black	APOL4	530	-0.28
1-08906_AtrSpt	Black	APOL2	531	0.67
1-08906_AtrSpt	Black	APOL1	532	1.77
1-08906_AtrSpt	Black	MYH9	533	-0.32
1-08906_AtrSpt	Black	TXN2	534	0.44
1-08906_AtrSpt	Black	FOXRED2	535	-0.47
1-08906_AtrSpt	Black	EIF3D	536	-0.17
1-08906_AtrSpt	Black	IFT27	537	-0.42
1-08906_AtrSpt	Black	BX537634	538	-0.82
1-08906_AtrSpt	Black	TST	539	0.69
1-08906_AtrSpt	Black	MPST	540	1.1
1-08906_AtrSpt	Black	KCTD17	541	-0.5
1-08906_AtrSpt	Black	RAC2	542	0.12
1-08906_AtrSpt	Black	MFNG	543	0.64
1-08906_AtrSpt	Black	CDC42EP1	544	0.1
1-08906_AtrSpt	Black	GGA1	545	0.32
1-08906_AtrSpt	Black	SH3BP1	546	-0.4
1-08906_AtrSpt	Black	PDXP	547	-0.4
1-08906_AtrSpt	Black	LGALS1	548	-0.87
1-08906_AtrSpt	Black	DM074112	549	-1.4
1-08906_AtrSpt	Black	NOL12	550	0.04
1-08906_AtrSpt	Black	TRIOBP	551	0.02
1-08906_AtrSpt	Black	H1F0	552	-0.75
1-08906_AtrSpt	Black	GCAT	553	0
1-08906_AtrSpt	Black	ANKRD54	554	0.1
1-08906_AtrSpt	Black	EIF3L	555	-0.41
1-08906_AtrSpt	Black	MICALL1	556	0.45
1-08906_AtrSpt	Black	C22orf23	557	0.51
1-08906_AtrSpt	Black	POLR2F	558	0.18
1-08906_AtrSpt	Black	PICK1	559	0.28
1-08906_AtrSpt	Black	PLA2G6	560	0.64
1-08906_AtrSpt	Black	MAFF	561	1.33
1-08906_AtrSpt	Black	DKFZp686N1150	562	0.68
1-08906_AtrSpt	Black	TMEM184B	563	0.62
1-08906_AtrSpt	Black	BC127823	564	0.46
1-08906_AtrSpt	Black	CSNK1E	565	0.22
1-08906_AtrSpt	Black	LOC400927	566	0.19
1-08906_AtrSpt	Black	KDELR3	567	-2.23
1-08906_AtrSpt	Black	DDX17	568	-0.23
1-08906_AtrSpt	Black	CBY1	569	-0.12
1-08906_AtrSpt	Black	BC036921	570	-0.29
1-08906_AtrSpt	Black	TOMM22	571	-0.64
1-08906_AtrSpt	Black	JOSD1	572	-0.62
1-08906_AtrSpt	Black	GTPBP1	573	0.62
1-08906_AtrSpt	Black	SUN2	574	0.17
1-08906_AtrSpt	Black	NPTXR	575	0.71
1-08906_AtrSpt	Black	CBX6	576	-0.14
1-08906_AtrSpt	Black	APOBEC3C	577	0.24
1-08906_AtrSpt	Black	CBX7	578	0.65
1-08906_AtrSpt	Black	PDGFB	579	0.5
1-08906_AtrSpt	Black	RPL3	580	-0.35
1-08906_AtrSpt	Black	SYNGR1	581	0.24
1-08906_AtrSpt	Black	TAB1	582	0.42
1-08906_AtrSpt	Black	SMCR7L	583	-0.16
1-08906_AtrSpt	Black	ATF4	584	-0.53
1-08906_AtrSpt	Black	DQ589665	585	-0.71
1-08906_AtrSpt	Black	DQ601415	586	-0.46
1-08906_AtrSpt	Black	RPS19BP1	587	-0.05
1-08906_AtrSpt	Black	TNRC6B	588	-0.42
1-08906_AtrSpt	Black	ADSL	589	-0.23
1-08906_AtrSpt	Black	SGSM3	590	0.34
1-08906_AtrSpt	Black	MKL1	591	-0.04
1-08906_AtrSpt	Black	SLC25A17	592	-0.71
1-08906_AtrSpt	Black	ST13	593	0.01
1-08906_AtrSpt	Black	XPNPEP3	594	-0.06
1-08906_AtrSpt	Black	RBX1	595	-0.79
1-08906_AtrSpt	Black	EP300	596	0.28
1-08906_AtrSpt	Black	L3MBTL2	597	-0.15
1-08906_AtrSpt	Black	AK057177	598	-0.58
1-08906_AtrSpt	Black	CHADL	599	0.54
1-08906_AtrSpt	Black	RANGAP1	600	0.07
1-08906_AtrSpt	Black	ZC3H7B	601	0.4
1-08906_AtrSpt	Black	TEF	602	-0.39
1-08906_AtrSpt	Black	TOB2	603	0.47
1-08906_AtrSpt	Black	PHF5A	604	-0.17
1-08906_AtrSpt	Black	ACO2	605	0.47
1-08906_AtrSpt	Black	POLR3H	606	0.47
1-08906_AtrSpt	Black	CSDC2	607	0.54
1-08906_AtrSpt	Black	PMM1	608	-0.14
1-08906_AtrSpt	Black	PPPDE2	609	-0.19
1-08906_AtrSpt	Black	XRCC6	610	-0.19
1-08906_AtrSpt	Black	NHP2L1	611	-0.28
1-08906_AtrSpt	Black	C22orf46	612	-0.12
1-08906_AtrSpt	Black	FLJ23584	613	-0.02
1-08906_AtrSpt	Black	SREBF2	614	0.44
1-08906_AtrSpt	Black	FAM109B	615	-1.17
1-08906_AtrSpt	Black	C22orf32	616	-0.15
1-08906_AtrSpt	Black	NDUFA6	617	-0.43
1-08906_AtrSpt	Black	CYP2D6	618	1.23
1-08906_AtrSpt	Black	TCF20	619	0.02
1-08906_AtrSpt	Black	SERHL	620	-0.35
1-08906_AtrSpt	Black	RRP7A	621	0.07
1-08906_AtrSpt	Black	SERHL2	622	0.21
1-08906_AtrSpt	Black	RRP7B	623	0.19
1-08906_AtrSpt	Black	POLDIP3	624	0.11
1-08906_AtrSpt	Black	CYB5R3	625	0.02
1-08906_AtrSpt	Black	DL490307	626	-0.28
1-08906_AtrSpt	Black	A4GALT	627	0.22
1-08906_AtrSpt	Black	ARFGAP3	628	-0.77
1-08906_AtrSpt	Black	PACSIN2	629	0.07
1-08906_AtrSpt	Black	TTLL1	630	-0.63
1-08906_AtrSpt	Black	MCAT	631	0.21
1-08906_AtrSpt	Black	TSPO	632	0
1-08906_AtrSpt	Black	TTLL12	633	0.35
1-08906_AtrSpt	Black	SAMM50	634	0.43
1-08906_AtrSpt	Black	AX747952	635	0.59
1-08906_AtrSpt	Black	PARVB	636	0.07
1-08906_AtrSpt	Black	LDOC1L	637	0
1-08906_AtrSpt	Black	LOC100506714	638	-0.09
1-08906_AtrSpt	Black	NUP50	639	-0.86
1-08906_AtrSpt	Black	KIAA0930	640	-0.61
1-08906_AtrSpt	Black	FAM118A	641	0.67
1-08906_AtrSpt	Black	FBLN1	642	-0.42
1-08906_AtrSpt	Black	AK095988	643	-1.14
1-08906_AtrSpt	Black	ATXN10	644	-0.3
1-08906_AtrSpt	Black	LOC100271722	645	-0.91
1-08906_AtrSpt	Black	MIRLET7BHG	646	-0.15
1-08906_AtrSpt	Black	PPARA	647	0.36
1-08906_AtrSpt	Black	C22orf40	648	-0.81
1-08906_AtrSpt	Black	TTC38	649	0.22
1-08906_AtrSpt	Black	TRMU	650	0.08
1-08906_AtrSpt	Black	GRAMD4	651	0.6
1-08906_AtrSpt	Black	CERK	652	0.1
1-08906_AtrSpt	Black	TBC1D22A	653	-0.14
1-08906_AtrSpt	Black	BRD1	654	0.03
1-08906_AtrSpt	Black	ZBED4	655	-0.14
1-08906_AtrSpt	Black	ALG12	656	0.31
1-08906_AtrSpt	Black	CRELD2	657	-0.01
1-08906_AtrSpt	Black	PIM3	658	1.11
1-08906_AtrSpt	Black	TRABD	659	0.25
1-08906_AtrSpt	Black	SELO	660	0.13
1-08906_AtrSpt	Black	TUBGCP6	661	0.39
1-08906_AtrSpt	Black	HDAC10	662	0.02
1-08906_AtrSpt	Black	MAPK12	663	0.02
1-08906_AtrSpt	Black	MAPK11	664	0.29
1-08906_AtrSpt	Black	PLXNB2	665	0.4
1-08906_AtrSpt	Black	FAM116B	666	-0.06
1-08906_AtrSpt	Black	PPP6R2	667	0.36
1-08906_AtrSpt	Black	SBF1	668	0.68
1-08906_AtrSpt	Black	LMF2	669	0.41
1-08906_AtrSpt	Black	NCAPH2	670	0.23
1-08906_AtrSpt	Black	SCO2	671	0.87
1-08906_AtrSpt	Black	TYMP	672	1.68
1-08906_AtrSpt	Black	ODF3B	673	2.1
1-08906_AtrSpt	Black	CHKB	674	0.44
1-08906_AtrSpt	Black	CHKB-CPT1B	675	0.49
1-08906_AtrSpt	Black	CPT1B	676	0.53
1-08906_AtrSpt	Black	BC048192	677	0.54
1-08906_AtrSpt	Black	ARSA	678	0.21
1-08906_AtrSpt	Black	SHANK3	679	1.33
1-08906_AtrSpt	Black	RABL2B	680	-0.14
1-09775_AtrSpt	Black	C20orf96	1	0.13
1-09775_AtrSpt	Black	ZCCHC3	2	0.06
1-09775_AtrSpt	Black	SOX12	3	-0.14
1-09775_AtrSpt	Black	NRSN2	4	-0.06
1-09775_AtrSpt	Black	RBCK1	5	0.21
1-09775_AtrSpt	Black	TBC1D20	6	-0.35
1-09775_AtrSpt	Black	DQ588114	7	-0.54
1-09775_AtrSpt	Black	CSNK2A1chr20-	8	-0.15
1-09775_AtrSpt	Black	SRXN1	9	0.48
1-09775_AtrSpt	Black	PSMF1	10	0.1
1-09775_AtrSpt	Black	SDCBP2	11	-0.46
1-09775_AtrSpt	Black	FKBP1A-SDCBP2	12	-0.46
1-09775_AtrSpt	Black	FKBP1A	13	-0.34
1-09775_AtrSpt	Black	NSFL1C	14	0.24
1-09775_AtrSpt	Black	SIRPA	15	0.17
1-09775_AtrSpt	Black	STK35	16	0.02
1-09775_AtrSpt	Black	SNRPB	17	0.04
1-09775_AtrSpt	Black	ZNF343	18	-0.11
1-09775_AtrSpt	Black	NOP56	19	0.05
1-09775_AtrSpt	Black	IDH3B	20	0.29
1-09775_AtrSpt	Black	EBF4	21	0.07
1-09775_AtrSpt	Black	CPXM1	22	-1.5
1-09775_AtrSpt	Black	FAM113A	23	-0.27
1-09775_AtrSpt	Black	VPS16	24	0
1-09775_AtrSpt	Black	PTPRA	25	-0.29
1-09775_AtrSpt	Black	MRPS26	26	0.26
1-09775_AtrSpt	Black	UBOX5	27	0.34
1-09775_AtrSpt	Black	FASTKD5	28	0.08
1-09775_AtrSpt	Black	ProSAPiP1	29	0.05
1-09775_AtrSpt	Black	DDRGK1	30	0.06
1-09775_AtrSpt	Black	ITPA	31	-0.18
1-09775_AtrSpt	Black	C20orf194	32	-0.11
1-09775_AtrSpt	Black	ATRN	33	0.05
1-09775_AtrSpt	Black	ADAM33	34	-0.4
1-09775_AtrSpt	Black	SIGLEC1	35	0.54
1-09775_AtrSpt	Black	HSPA12B	36	0.32
1-09775_AtrSpt	Black	C20orf27	37	0.17
1-09775_AtrSpt	Black	CENPB	38	0.09
1-09775_AtrSpt	Black	CDC25B	39	-1.07
1-09775_AtrSpt	Black	C20orf29	40	0.21
1-09775_AtrSpt	Black	MAVS	41	0.27
1-09775_AtrSpt	Black	PANK2	42	-0.64
1-09775_AtrSpt	Black	SMOX	43	-0.28
1-09775_AtrSpt	Black	PRNP	44	-0.01
1-09775_AtrSpt	Black	SLC23A2	45	-0.4
1-09775_AtrSpt	Black	C20orf30	46	-0.42
1-09775_AtrSpt	Black	CDS2	47	0.19
1-09775_AtrSpt	Black	GPCPD1	48	-0.43
1-09775_AtrSpt	Black	TRMT6	49	-0.24
1-09775_AtrSpt	Black	CRLS1	50	-0.11
1-09775_AtrSpt	Black	TMX4	51	0.01
1-09775_AtrSpt	Black	PLCB4	52	0.22
1-09775_AtrSpt	Black	MKKS	53	-0.33
1-09775_AtrSpt	Black	JAG1	54	-0.41
1-09775_AtrSpt	Black	BTBD3	55	-0.08
1-09775_AtrSpt	Black	TASP1	56	-0.39
1-09775_AtrSpt	Black	ESF1	57	-0.63
1-09775_AtrSpt	Black	C20orf7	58	-0.23
1-09775_AtrSpt	Black	KIF16B	59	0
1-09775_AtrSpt	Black	SNRPB2	60	-0.85
1-09775_AtrSpt	Black	DSTN	61	-0.35
1-09775_AtrSpt	Black	RRBP1	62	-0.57
1-09775_AtrSpt	Black	SNX5	63	-0.34
1-09775_AtrSpt	Black	C20orf72	64	-0.54
1-09775_AtrSpt	Black	PET117	65	-0.43
1-09775_AtrSpt	Black	CSRP2BP	66	-0.14
1-09775_AtrSpt	Black	ZNF133	67	0.01
1-09775_AtrSpt	Black	POLR3F	68	-0.41
1-09775_AtrSpt	Black	RBBP9	69	0.21
1-09775_AtrSpt	Black	SEC23B	70	-0.25
1-09775_AtrSpt	Black	LINC00493	71	-0.26
1-09775_AtrSpt	Black	DTD1	72	0.07
1-09775_AtrSpt	Black	RIN2	73	0.01
1-09775_AtrSpt	Black	CRNKL1	74	-0.1
1-09775_AtrSpt	Black	RALGAPA2	75	-0.54
1-09775_AtrSpt	Black	PLK1S1	76	0.01
1-09775_AtrSpt	Black	XRN2	77	-0.55
1-09775_AtrSpt	Black	THBD	78	0.09
1-09775_AtrSpt	Black	AX747264	79	-0.29
1-09775_AtrSpt	Black	CD93	80	0.09
1-09775_AtrSpt	Black	NXT1	81	-0.14
1-09775_AtrSpt	Black	GZF1	82	0.21
1-09775_AtrSpt	Black	CST3	83	0.04
1-09775_AtrSpt	Black	SYNDIG1	84	0.34
1-09775_AtrSpt	Black	C20orf3	85	-0.26
1-09775_AtrSpt	Black	ACSS1	86	0.52
1-09775_AtrSpt	Black	ENTPD6	87	0.35
1-09775_AtrSpt	Black	PYGB	88	0.37
1-09775_AtrSpt	Black	BC128043	89	0.38
1-09775_AtrSpt	Black	ABHD12	90	-0.04
1-09775_AtrSpt	Black	NINL	91	-0.01
1-09775_AtrSpt	Black	ZNF337chr20+	92	-0.16
1-09775_AtrSpt	Black	ZNF337chr20-	93	-0.16
1-09775_AtrSpt	Black	FRG1B	94	0.32
1-09775_AtrSpt	Black	REM1	95	0.01
1-09775_AtrSpt	Black	HM13	96	0.01
1-09775_AtrSpt	Black	PSIMCT-1	97	-0.08
1-09775_AtrSpt	Black	ID1	98	-0.33
1-09775_AtrSpt	Black	BCL2L1	99	-0.04
1-09775_AtrSpt	Black	FOXS1	100	-0.6
1-09775_AtrSpt	Black	PDRG1	101	-0.05
1-09775_AtrSpt	Black	TM9SF4	102	-0.01
1-09775_AtrSpt	Black	PLAGL2	103	0.25
1-09775_AtrSpt	Black	POFUT1	104	-0.06
1-09775_AtrSpt	Black	KIF3B	105	-0.54
1-09775_AtrSpt	Black	ASXL1	106	-0.26
1-09775_AtrSpt	Black	C20orf112	107	-0.34
1-09775_AtrSpt	Black	COMMD7	108	-0.07
1-09775_AtrSpt	Black	MAPRE1	109	-0.42
1-09775_AtrSpt	Black	CDK5RAP1	110	-0.21
1-09775_AtrSpt	Black	SNTA1	111	0.41
1-09775_AtrSpt	Black	CBFA2T2	112	0.13
1-09775_AtrSpt	Black	NECAB3	113	0.53
1-09775_AtrSpt	Black	PXMP4	114	0.11
1-09775_AtrSpt	Black	CHMP4B	115	-0.05
1-09775_AtrSpt	Black	RALY	116	0.27
1-09775_AtrSpt	Black	EIF2S2	117	-0.15
1-09775_AtrSpt	Black	AHCY	118	0.15
1-09775_AtrSpt	Black	ITCH	119	-0.23
1-09775_AtrSpt	Black	DYNLRB1	120	0.29
1-09775_AtrSpt	Black	MAP1LC3A	121	0.53
1-09775_AtrSpt	Black	PIGU	122	0.13
1-09775_AtrSpt	Black	TP53INP2	123	0.15
1-09775_AtrSpt	Black	AL122050	124	-0.01
1-09775_AtrSpt	Black	NCOA6	125	-0.06
1-09775_AtrSpt	Black	GGT7	126	-0.07
1-09775_AtrSpt	Black	ACSS2	127	0.53
1-09775_AtrSpt	Black	GSS	128	-0.03
1-09775_AtrSpt	Black	MYH7B	129	0.25
1-09775_AtrSpt	Black	TRPC4AP	130	-0.08
1-09775_AtrSpt	Black	EDEM2	131	-0.3
1-09775_AtrSpt	Black	PROCR	132	-1.68
1-09775_AtrSpt	Black	MMP24	133	-0.59
1-09775_AtrSpt	Black	EIF6	134	0.06
1-09775_AtrSpt	Black	UQCC	135	0.21
1-09775_AtrSpt	Black	AK128252	136	0.34
1-09775_AtrSpt	Black	CEP250	137	0
1-09775_AtrSpt	Black	ERGIC3	138	0.11
1-09775_AtrSpt	Black	CPNE1	139	-0.02
1-09775_AtrSpt	Black	RBM12	140	-0.15
1-09775_AtrSpt	Black	NFS1	141	0.26
1-09775_AtrSpt	Black	ROMO1	142	-0.05
1-09775_AtrSpt	Black	RBM39	143	-0.39
1-09775_AtrSpt	Black	PHF20	144	0.05
1-09775_AtrSpt	Black	SCAND1	145	-0.01
1-09775_AtrSpt	Black	LOC647979	146	-0.04
1-09775_AtrSpt	Black	EPB41L1	147	-0.13
1-09775_AtrSpt	Black	C20orf4	148	-0.21
1-09775_AtrSpt	Black	DLGAP4	149	0.06
1-09775_AtrSpt	Black	MYL9	150	0.43
1-09775_AtrSpt	Black	TGIF2	151	-0.07
1-09775_AtrSpt	Black	TGIF2-C20ORF24	152	0.11
1-09775_AtrSpt	Black	C20orf24	153	0.05
1-09775_AtrSpt	Black	NDRG3	154	0.13
1-09775_AtrSpt	Black	DSN1	155	-0.84
1-09775_AtrSpt	Black	KIAA0889	156	-0.21
1-09775_AtrSpt	Black	SAMHD1	157	-0.16
1-09775_AtrSpt	Black	RPN2	158	-0.1
1-09775_AtrSpt	Black	MANBAL	159	-0.29
1-09775_AtrSpt	Black	SRC	160	-0.63
1-09775_AtrSpt	Black	AX747164	161	-0.68
1-09775_AtrSpt	Black	BLCAP	162	0.1
1-09775_AtrSpt	Black	CTNNBL1	163	0.34
1-09775_AtrSpt	Black	TTI1	164	0.17
1-09775_AtrSpt	Black	RPRD1B	165	0.29
1-09775_AtrSpt	Black	TGM2	166	-0.25
1-09775_AtrSpt	Black	DJ417906	167	-0.33
1-09775_AtrSpt	Black	DJ417913	168	-0.54
1-09775_AtrSpt	Black	KIAA1755	169	0.24
1-09775_AtrSpt	Black	SNHG11	170	-0.51
1-09775_AtrSpt	Black	SNORA39	171	-0.51
1-09775_AtrSpt	Black	RALGAPB	172	-0.27
1-09775_AtrSpt	Black	ACTR5	173	-0.13
1-09775_AtrSpt	Black	DHX35	174	0.14
1-09775_AtrSpt	Black	MAFB	175	-0.48
1-09775_AtrSpt	Black	TOP1	176	-0.48
1-09775_AtrSpt	Black	BC035080	177	-0.01
1-09775_AtrSpt	Black	PLCG1	178	-0.24
1-09775_AtrSpt	Black	ZHX3	179	-0.41
1-09775_AtrSpt	Black	LPIN3	180	0.08
1-09775_AtrSpt	Black	EMILIN3	181	-0.51
1-09775_AtrSpt	Black	CHD6	182	-0.26
1-09775_AtrSpt	Black	SRSF6	183	-0.49
1-09775_AtrSpt	Black	L3MBTL1	184	0.01
1-09775_AtrSpt	Black	IFT52	185	-0.57
1-09775_AtrSpt	Black	C20orf111	186	-0.18
1-09775_AtrSpt	Black	LOC100505783	187	0.31
1-09775_AtrSpt	Black	SERINC3	188	-0.12
1-09775_AtrSpt	Black	PKIG	189	0.23
1-09775_AtrSpt	Black	ADA	190	-0.21
1-09775_AtrSpt	Black	YWHAB	191	-0.28
1-09775_AtrSpt	Black	PABPC1L	192	-0.46
1-09775_AtrSpt	Black	TOMM34	193	0.22
1-09775_AtrSpt	Black	STK4	194	-0.28
1-09775_AtrSpt	Black	AB209315	195	-0.56
1-09775_AtrSpt	Black	SDC4	196	0.24
1-09775_AtrSpt	Black	SYS1	197	0.02
1-09775_AtrSpt	Black	DBNDD2	198	0.46
1-09775_AtrSpt	Black	PIGT	199	0.34
1-09775_AtrSpt	Black	DNTTIP1	200	-0.53
1-09775_AtrSpt	Black	SNX21	201	0.08
1-09775_AtrSpt	Black	ACOT8	202	0.34
1-09775_AtrSpt	Black	ZSWIM1	203	0.23
1-09775_AtrSpt	Black	SPATA25	204	0.53
1-09775_AtrSpt	Black	NEURL2	205	0.48
1-09775_AtrSpt	Black	CTSA	206	0.03
1-09775_AtrSpt	Black	PLTP	207	-0.85
1-09775_AtrSpt	Black	PCIF1	208	0.04
1-09775_AtrSpt	Black	ZNF335	209	-0.02
1-09775_AtrSpt	Black	NCOA5	210	0.32
1-09775_AtrSpt	Black	CD40	211	-0.01
1-09775_AtrSpt	Black	SLC35C2	212	-0.12
1-09775_AtrSpt	Black	ELMO2	213	-0.11
1-09775_AtrSpt	Black	TP53RK	214	0
1-09775_AtrSpt	Black	SLC2A10	215	-0.81
1-09775_AtrSpt	Black	ZMYND8	216	-0.13
1-09775_AtrSpt	Black	NCOA3	217	-0.25
1-09775_AtrSpt	Black	SULF2	218	-0.94
1-09775_AtrSpt	Black	AX746653	219	-0.47
1-09775_AtrSpt	Black	PREX1	220	0.07
1-09775_AtrSpt	Black	ARFGEF2	221	0.01
1-09775_AtrSpt	Black	CSE1L	222	-0.34
1-09775_AtrSpt	Black	STAU1	223	-0.29
1-09775_AtrSpt	Black	DDX27	224	0
1-09775_AtrSpt	Black	ZNFX1	225	-0.02
1-09775_AtrSpt	Black	ZNFX1-AS1	226	-1.22
1-09775_AtrSpt	Black	PTGIS	227	-0.97
1-09775_AtrSpt	Black	B4GALT5	228	-0.14
1-09775_AtrSpt	Black	SLC9A8	229	-0.15
1-09775_AtrSpt	Black	SPATA2	230	0.17
1-09775_AtrSpt	Black	RNF114	231	0.02
1-09775_AtrSpt	Black	TMEM189-UBE2V1	232	-0.11
1-09775_AtrSpt	Black	UBE2V1	233	-0.14
1-09775_AtrSpt	Black	TMEM189	234	0.19
1-09775_AtrSpt	Black	CEBPB	235	0.16
1-09775_AtrSpt	Black	PTPN1	236	0.08
1-09775_AtrSpt	Black	ADNP	237	-0.23
1-09775_AtrSpt	Black	DPM1	238	-0.64
1-09775_AtrSpt	Black	ATP9A	239	-0.52
1-09775_AtrSpt	Black	PFDN4	240	-0.36
1-09775_AtrSpt	Black	DOK5	241	-0.71
1-09775_AtrSpt	Black	FAM210B	242	-0.44
1-09775_AtrSpt	Black	CSTF1	243	-0.28
1-09775_AtrSpt	Black	C20orf43	244	-0.03
1-09775_AtrSpt	Black	RAE1	245	0.13
1-09775_AtrSpt	Black	RBM38	246	0.51
1-09775_AtrSpt	Black	PMEPA1	247	-0.35
1-09775_AtrSpt	Black	RAB22A	248	-0.61
1-09775_AtrSpt	Black	VAPB	249	-0.01
1-09775_AtrSpt	Black	STX16	250	-0.07
1-09775_AtrSpt	Black	NPEPL1	251	-0.09
1-09775_AtrSpt	Black	AK093534	252	-0.21
1-09775_AtrSpt	Black	TH1L	253	-0.13
1-09775_AtrSpt	Black	CTSZ	254	-0.23
1-09775_AtrSpt	Black	AK310046	255	-0.18
1-09775_AtrSpt	Black	ATP5E	256	-0.54
1-09775_AtrSpt	Black	SLMO2-ATP5E	257	-0.42
1-09775_AtrSpt	Black	SLMO2	258	-0.34
1-09775_AtrSpt	Black	C20orf177	259	0.19
1-09775_AtrSpt	Black	PPP1R3D	260	0.41
1-09775_AtrSpt	Black	TAF4	261	-0.05
1-09775_AtrSpt	Black	LSM14B	262	0.13
1-09775_AtrSpt	Black	PSMA7	263	0.05
1-09775_AtrSpt	Black	SS18L1	264	-0.16
1-09775_AtrSpt	Black	GTPBP5	265	0.21
1-09775_AtrSpt	Black	OSBPL2	266	0.02
1-09775_AtrSpt	Black	ADRM1	267	0.41
1-09775_AtrSpt	Black	LAMA5	268	0.34
1-09775_AtrSpt	Black	RPS21	269	-0.48
1-09775_AtrSpt	Black	CABLES2	270	0.26
1-09775_AtrSpt	Black	C20orf20	271	0.15
1-09775_AtrSpt	Black	OGFR	272	-0.07
1-09775_AtrSpt	Black	COL9A3	273	-0.7
1-09775_AtrSpt	Black	TCFL5	274	-0.02
1-09775_AtrSpt	Black	DIDO1	275	0.09
1-09775_AtrSpt	Black	C20orf11	276	0
1-09775_AtrSpt	Black	YTHDF1	277	-0.21
1-09775_AtrSpt	Black	ARFGAP1	278	0.03
1-09775_AtrSpt	Black	PPDPF	279	0.02
1-09775_AtrSpt	Black	PRIC285	280	1.03
1-09775_AtrSpt	Black	GMEB2	281	-0.15
1-09775_AtrSpt	Black	STMN3	282	-0.13
1-09775_AtrSpt	Black	RTEL1	283	-0.22
1-09775_AtrSpt	Black	RTEL1-TNFRSF6B	284	-0.12
1-09775_AtrSpt	Black	TNFRSF6B	285	-0.16
1-09775_AtrSpt	Black	ARFRP1	286	-0.02
1-09775_AtrSpt	Black	ZGPAT	287	0.13
1-09775_AtrSpt	Black	LIME1	288	0.06
1-09775_AtrSpt	Black	SLC2A4RG	289	-0.1
1-09775_AtrSpt	Black	ZBTB46	290	0.11
1-09775_AtrSpt	Black	ABHD16B	291	0.71
1-09775_AtrSpt	Black	TPD52L2	292	-0.19
1-09775_AtrSpt	Black	UCKL1	293	0.33
1-09775_AtrSpt	Black	MIR647	294	-0.31
1-09775_AtrSpt	Black	UCKL1-AS1	295	-0.18
1-09775_AtrSpt	Black	ZNF512B	296	0.17
1-09775_AtrSpt	Black	PRPF6	297	0.14
1-09775_AtrSpt	Black	SOX18	298	0.23
1-09775_AtrSpt	Black	TCEA2	299	0.36
1-09775_AtrSpt	Black	BC056407	300	0.11
1-09775_AtrSpt	Black	PCMTD2	301	0.16
1-09775_AtrSpt	Black	TEKT4P2	302	-1.05
1-09775_AtrSpt	Black	HSPA13	303	0.33
1-09775_AtrSpt	Black	NRIP1	304	0.14
1-09775_AtrSpt	Black	USP25	305	0.46
1-09775_AtrSpt	Black	BTG3	306	0.05
1-09775_AtrSpt	Black	MRPL39	307	0.72
1-09775_AtrSpt	Black	JAM2	308	0.68
1-09775_AtrSpt	Black	ATP5J	309	0.7
1-09775_AtrSpt	Black	GABPA	310	0.35
1-09775_AtrSpt	Black	APP	311	0.51
1-09775_AtrSpt	Black	CYYR1	312	0.69
1-09775_AtrSpt	Black	ADAMTS1	313	0.45
1-09775_AtrSpt	Black	N6AMT1	314	0.75
1-09775_AtrSpt	Black	LTN1	315	0.19
1-09775_AtrSpt	Black	RWDD2B	316	-0.1
1-09775_AtrSpt	Black	USP16	317	0.27
1-09775_AtrSpt	Black	CCT8	318	0.26
1-09775_AtrSpt	Black	BACH1	319	-0.08
1-09775_AtrSpt	Black	SOD1	320	0.49
1-09775_AtrSpt	Black	SCAF4	321	0.51
1-09775_AtrSpt	Black	MRAP	322	0.57
1-09775_AtrSpt	Black	URB1	323	1.03
1-09775_AtrSpt	Black	C21orf63	324	-0.01
1-09775_AtrSpt	Black	TCP10L	325	0.68
1-09775_AtrSpt	Black	C21orf59	326	0.59
1-09775_AtrSpt	Black	SYNJ1	327	-0.03
1-09775_AtrSpt	Black	GCFC1	328	0.09
1-09775_AtrSpt	Black	IL10RB	329	0.09
1-09775_AtrSpt	Black	IFNGR2	330	0.12
1-09775_AtrSpt	Black	TMEM50B	331	0.42
1-09775_AtrSpt	Black	GART	332	0.58
1-09775_AtrSpt	Black	SON	333	0.74
1-09775_AtrSpt	Black	DONSON	334	0.74
1-09775_AtrSpt	Black	CRYZL1	335	0.36
1-09775_AtrSpt	Black	AK057604	336	0.28
1-09775_AtrSpt	Black	ITSN1	337	0.24
1-09775_AtrSpt	Black	ATP5O	338	0.81
1-09775_AtrSpt	Black	MRPS6	339	0.29
1-09775_AtrSpt	Black	FAM165B	340	0.51
1-09775_AtrSpt	Black	RCAN1	341	-0.04
1-09775_AtrSpt	Black	SETD4	342	0.38
1-09775_AtrSpt	Black	LOC100133286	343	0.45
1-09775_AtrSpt	Black	CBR1	344	0.4
1-09775_AtrSpt	Black	CBR3	345	-0.02
1-09775_AtrSpt	Black	MORC3	346	0.51
1-09775_AtrSpt	Black	PIGP	347	0.18
1-09775_AtrSpt	Black	TTC3	348	0.07
1-09775_AtrSpt	Black	DSCR3	349	0.4
1-09775_AtrSpt	Black	DYRK1A	350	0.53
1-09775_AtrSpt	Black	ERG	351	0.24
1-09775_AtrSpt	Black	ETS2	352	0.6
1-09775_AtrSpt	Black	PSMG1	353	0.48
1-09775_AtrSpt	Black	BRWD1	354	0.03
1-09775_AtrSpt	Black	HMGN1	355	-0.27
1-09775_AtrSpt	Black	WRB	356	0.31
1-09775_AtrSpt	Black	SH3BGR	357	0.37
1-09775_AtrSpt	Black	BACE2	358	-0.02
1-09775_AtrSpt	Black	MX1	359	2.03
1-09775_AtrSpt	Black	C2CD2	360	0.41
1-09775_AtrSpt	Black	WDR4	361	0.81
1-09775_AtrSpt	Black	NDUFV3	362	0.53
1-09775_AtrSpt	Black	PKNOX1	363	-0.05
1-09775_AtrSpt	Black	CBS	364	0.18
1-09775_AtrSpt	Black	U2AF1	365	0.07
1-09775_AtrSpt	Black	SIK1	366	1.78
1-09775_AtrSpt	Black	RRP1B	367	0.53
1-09775_AtrSpt	Black	PDXK	368	0.9
1-09775_AtrSpt	Black	CSTB	369	0.45
1-09775_AtrSpt	Black	RRP1	370	0.59
1-09775_AtrSpt	Black	AGPAT3	371	0.85
1-09775_AtrSpt	Black	TRAPPC10	372	0.64
1-09775_AtrSpt	Black	PWP2	373	0.48
1-09775_AtrSpt	Black	C21orf33	374	0.79
1-09775_AtrSpt	Black	PFKL	375	0.55
1-09775_AtrSpt	Black	C21orf2	376	0.97
1-09775_AtrSpt	Black	UBE2G2	377	0.39
1-09775_AtrSpt	Black	SUMO3	378	0.21
1-09775_AtrSpt	Black	PTTG1IP	379	0.34
1-09775_AtrSpt	Black	ITGB2	380	0.15
1-09775_AtrSpt	Black	FAM207A	381	1.07
1-09775_AtrSpt	Black	ADARB1	382	0.45
1-09775_AtrSpt	Black	POFUT2	383	0.51
1-09775_AtrSpt	Black	LOC642852	384	0.35
1-09775_AtrSpt	Black	COL18A1	385	0.38
1-09775_AtrSpt	Black	COL6A1	386	-0.13
1-09775_AtrSpt	Black	COL6A2	387	-0.13
1-09775_AtrSpt	Black	DKFZp586E1322	388	0.03
1-09775_AtrSpt	Black	LSS	389	0.91
1-09775_AtrSpt	Black	MCM3AP-AS1	390	0.17
1-09775_AtrSpt	Black	MCM3AP	391	0.66
1-09775_AtrSpt	Black	YBEY	392	0.7
1-09775_AtrSpt	Black	PCNT	393	0.91
1-09775_AtrSpt	Black	DIP2A	394	0.83
1-09775_AtrSpt	Black	S100B	395	0.87
1-09775_AtrSpt	Black	PRMT2	396	0.46
1-09775_AtrSpt	Black	IL17RA	397	-0.31
1-09775_AtrSpt	Black	CECR5	398	0.09
1-09775_AtrSpt	Black	CECR1	399	-0.5
1-09775_AtrSpt	Black	ATP6V1E1	400	0.12
1-09775_AtrSpt	Black	BCL2L13	401	0.11
1-09775_AtrSpt	Black	DQ570096	402	-0.36
1-09775_AtrSpt	Black	BID	403	-0.19
1-09775_AtrSpt	Black	MICAL3	404	0.06
1-09775_AtrSpt	Black	BC064400	405	-0.22
1-09775_AtrSpt	Black	PEX26	406	0.33
1-09775_AtrSpt	Black	Em:AC008101.5	407	-0.37
1-09775_AtrSpt	Black	DGCR6	408	0.61
1-09775_AtrSpt	Black	DGCR2	409	0.3
1-09775_AtrSpt	Black	DGCR14	410	0.27
1-09775_AtrSpt	Black	SLC25A1	411	-0.69
1-09775_AtrSpt	Black	HIRA	412	0.05
1-09775_AtrSpt	Black	MRPL40	413	0.14
1-09775_AtrSpt	Black	C22orf39	414	0.17
1-09775_AtrSpt	Black	BX648073	415	0.23
1-09775_AtrSpt	Black	UFD1L	416	-0.3
1-09775_AtrSpt	Black	CLDN5	417	0.92
1-09775_AtrSpt	Black	SEPT5	418	0.3
1-09775_AtrSpt	Black	SEPT5-GP1BB	419	0.35
1-09775_AtrSpt	Black	GP1BB	420	0.36
1-09775_AtrSpt	Black	C22orf29	421	0.23
1-09775_AtrSpt	Black	TXNRD2	422	0.26
1-09775_AtrSpt	Black	COMT	423	0.05
1-09775_AtrSpt	Black	ARVCF	424	0.1
1-09775_AtrSpt	Black	C22orf25	425	0.91
1-09775_AtrSpt	Black	DGCR8	426	-0.06
1-09775_AtrSpt	Black	MIR1306	427	0.75
1-09775_AtrSpt	Black	TRMT2A	428	-0.05
1-09775_AtrSpt	Black	RANBP1	429	-0.5
1-09775_AtrSpt	Black	ZDHHC8	430	0.14
1-09775_AtrSpt	Black	DGCR6L	431	0.5
1-09775_AtrSpt	Black	ZNF74	432	0.22
1-09775_AtrSpt	Black	SCARF2	433	-0.63
1-09775_AtrSpt	Black	KLHL22	434	0.11
1-09775_AtrSpt	Black	MED15	435	0.12
1-09775_AtrSpt	Black	PI4KA	436	0.28
1-09775_AtrSpt	Black	CRKL	437	0.18
1-09775_AtrSpt	Black	BC033281	438	0.1
1-09775_AtrSpt	Black	LZTR1	439	-0.28
1-09775_AtrSpt	Black	THAP7	440	0.39
1-09775_AtrSpt	Black	UBE2L3	441	-0.08
1-09775_AtrSpt	Black	YDJC	442	-0.06
1-09775_AtrSpt	Black	SDF2L1	443	0.43
1-09775_AtrSpt	Black	PPIL2	444	-0.03
1-09775_AtrSpt	Black	YPEL1	445	-0.32
1-09775_AtrSpt	Black	MAPK1	446	-0.22
1-09775_AtrSpt	Black	PPM1F	447	0
1-09775_AtrSpt	Black	TOP3B	448	0.1
1-09775_AtrSpt	Black	LOC96610	449	-0.34
1-09775_AtrSpt	Black	BCRchr22+	450	-0.29
1-09775_AtrSpt	Black	GUSBP11	451	0.13
1-09775_AtrSpt	Black	RGL4	452	0.28
1-09775_AtrSpt	Black	ZNF70	453	-0.33
1-09775_AtrSpt	Black	CHCHD10	454	0.61
1-09775_AtrSpt	Black	SMARCB1	455	0.24
1-09775_AtrSpt	Black	SLC2A11	456	0.3
1-09775_AtrSpt	Black	LOC284889	457	-0.29
1-09775_AtrSpt	Black	MIF	458	-0.34
1-09775_AtrSpt	Black	DDTchr22-	459	-0.34
1-09775_AtrSpt	Black	DDTL	460	-0.22
1-09775_AtrSpt	Black	GSTT1	461	0.18
1-09775_AtrSpt	Black	CABIN1	462	0.05
1-09775_AtrSpt	Black	SUSD2	463	0.23
1-09775_AtrSpt	Black	GGT5	464	-0.82
1-09775_AtrSpt	Black	SPECC1L	465	0.06
1-09775_AtrSpt	Black	C22orf13	466	0.37
1-09775_AtrSpt	Black	SNRPD3	467	0.07
1-09775_AtrSpt	Black	FAM211B	468	-0.22
1-09775_AtrSpt	Black	KIAA1671	469	0.32
1-09775_AtrSpt	Black	CRYBB2P1	470	-0.41
1-09775_AtrSpt	Black	HPS4	471	-0.19
1-09775_AtrSpt	Black	SRRD	472	0.21
1-09775_AtrSpt	Black	TFIP11	473	0.07
1-09775_AtrSpt	Black	TPST2	474	-0.18
1-09775_AtrSpt	Black	MN1	475	-0.27
1-09775_AtrSpt	Black	PITPNB	476	-0.04
1-09775_AtrSpt	Black	TTC28-AS1	477	-0.12
1-09775_AtrSpt	Black	TTC28	478	-0.33
1-09775_AtrSpt	Black	HSCB	479	-0.42
1-09775_AtrSpt	Black	CCDC117	480	-0.32
1-09775_AtrSpt	Black	XBP1	481	0.11
1-09775_AtrSpt	Black	ZNRF3	482	0.14
1-09775_AtrSpt	Black	KREMEN1	483	-0.24
1-09775_AtrSpt	Black	RHBDD3	484	0.61
1-09775_AtrSpt	Black	EWSR1	485	-0.04
1-09775_AtrSpt	Black	GAS2L1	486	-0.06
1-09775_AtrSpt	Black	AP1B1	487	0.08
1-09775_AtrSpt	Black	THOC5	488	-0.12
1-09775_AtrSpt	Black	NF2	489	-0.02
1-09775_AtrSpt	Black	CABP7	490	0.39
1-09775_AtrSpt	Black	ZMAT5	491	0.28
1-09775_AtrSpt	Black	UQCR10	492	-0.04
1-09775_AtrSpt	Black	ASCC2	493	-0.23
1-09775_AtrSpt	Black	MTMR3	494	0.04
1-09775_AtrSpt	Black	GATSL3	495	-0.35
1-09775_AtrSpt	Black	TBC1D10A	496	-0.15
1-09775_AtrSpt	Black	SF3A1	497	0.27
1-09775_AtrSpt	Black	RNF215	498	-0.61
1-09775_AtrSpt	Black	PES1	499	-0.02
1-09775_AtrSpt	Black	TCN2	500	0.08
1-09775_AtrSpt	Black	MORC2-AS1	501	-0.24
1-09775_AtrSpt	Black	MORC2	502	0.31
1-09775_AtrSpt	Black	TUG1	503	-0.56
1-09775_AtrSpt	Black	SMTN	504	0.71
1-09775_AtrSpt	Black	AX747817	505	0.64
1-09775_AtrSpt	Black	SELM	506	-0.19
1-09775_AtrSpt	Black	INPP5J	507	0.49
1-09775_AtrSpt	Black	RNF185	508	-0.09
1-09775_AtrSpt	Black	BC069815	509	-0.15
1-09775_AtrSpt	Black	LIMK2	510	0.01
1-09775_AtrSpt	Black	PIK3IP1	511	-0.32
1-09775_AtrSpt	Black	PATZ1	512	-0.01
1-09775_AtrSpt	Black	DRG1	513	0.22
1-09775_AtrSpt	Black	EIF4ENIF1	514	0.1
1-09775_AtrSpt	Black	SFI1	515	-0.07
1-09775_AtrSpt	Black	PISD	516	-0.4
1-09775_AtrSpt	Black	PRR14L	517	0.12
1-09775_AtrSpt	Black	DEPDC5	518	-0.06
1-09775_AtrSpt	Black	YWHAH	519	-0.2
1-09775_AtrSpt	Black	C22orf28	520	-0.09
1-09775_AtrSpt	Black	FBXO7	521	-0.66
1-09775_AtrSpt	Black	TIMP3	522	0.01
1-09775_AtrSpt	Black	LARGE	523	0.33
1-09775_AtrSpt	Black	HMGXB4	524	-0.46
1-09775_AtrSpt	Black	TOM1	525	0.72
1-09775_AtrSpt	Black	HMOX1	526	-1.04
1-09775_AtrSpt	Black	MCM5	527	-0.29
1-09775_AtrSpt	Black	RBFOX2	528	-0.1
1-09775_AtrSpt	Black	APOL3	529	0.2
1-09775_AtrSpt	Black	APOL4	530	-0.76
1-09775_AtrSpt	Black	APOL2	531	0.15
1-09775_AtrSpt	Black	APOL1	532	0.33
1-09775_AtrSpt	Black	MYH9	533	-0.45
1-09775_AtrSpt	Black	TXN2	534	0.43
1-09775_AtrSpt	Black	FOXRED2	535	-0.43
1-09775_AtrSpt	Black	EIF3D	536	0
1-09775_AtrSpt	Black	IFT27	537	0.1
1-09775_AtrSpt	Black	BX537634	538	0.08
1-09775_AtrSpt	Black	TST	539	0.51
1-09775_AtrSpt	Black	MPST	540	0.63
1-09775_AtrSpt	Black	KCTD17	541	0.07
1-09775_AtrSpt	Black	RAC2	542	-0.1
1-09775_AtrSpt	Black	MFNG	543	0.37
1-09775_AtrSpt	Black	CDC42EP1	544	-0.1
1-09775_AtrSpt	Black	GGA1	545	0.11
1-09775_AtrSpt	Black	SH3BP1	546	-0.04
1-09775_AtrSpt	Black	PDXP	547	0.11
1-09775_AtrSpt	Black	LGALS1	548	-0.36
1-09775_AtrSpt	Black	DM074112	549	-0.79
1-09775_AtrSpt	Black	NOL12	550	0.37
1-09775_AtrSpt	Black	TRIOBP	551	0.03
1-09775_AtrSpt	Black	H1F0	552	-0.61
1-09775_AtrSpt	Black	GCAT	553	0.35
1-09775_AtrSpt	Black	ANKRD54	554	-0.04
1-09775_AtrSpt	Black	EIF3L	555	0.01
1-09775_AtrSpt	Black	MICALL1	556	0.18
1-09775_AtrSpt	Black	C22orf23	557	0.02
1-09775_AtrSpt	Black	POLR2F	558	0.16
1-09775_AtrSpt	Black	PICK1	559	0.25
1-09775_AtrSpt	Black	PLA2G6	560	-0.07
1-09775_AtrSpt	Black	MAFF	561	0.93
1-09775_AtrSpt	Black	DKFZp686N1150	562	0.46
1-09775_AtrSpt	Black	TMEM184B	563	0.37
1-09775_AtrSpt	Black	BC127823	564	0.23
1-09775_AtrSpt	Black	CSNK1E	565	0.2
1-09775_AtrSpt	Black	LOC400927	566	0.03
1-09775_AtrSpt	Black	KDELR3	567	-1.08
1-09775_AtrSpt	Black	DDX17	568	-0.11
1-09775_AtrSpt	Black	CBY1	569	0.04
1-09775_AtrSpt	Black	BC036921	570	-0.1
1-09775_AtrSpt	Black	TOMM22	571	-0.17
1-09775_AtrSpt	Black	JOSD1	572	-0.31
1-09775_AtrSpt	Black	GTPBP1	573	0.37
1-09775_AtrSpt	Black	SUN2	574	0.04
1-09775_AtrSpt	Black	NPTXR	575	0.43
1-09775_AtrSpt	Black	CBX6	576	-0.07
1-09775_AtrSpt	Black	APOBEC3C	577	0.27
1-09775_AtrSpt	Black	CBX7	578	0.57
1-09775_AtrSpt	Black	PDGFB	579	0.14
1-09775_AtrSpt	Black	RPL3	580	-0.53
1-09775_AtrSpt	Black	SYNGR1	581	0.29
1-09775_AtrSpt	Black	TAB1	582	0.44
1-09775_AtrSpt	Black	SMCR7L	583	-0.05
1-09775_AtrSpt	Black	ATF4	584	-0.38
1-09775_AtrSpt	Black	DQ589665	585	-0.23
1-09775_AtrSpt	Black	DQ601415	586	-0.31
1-09775_AtrSpt	Black	RPS19BP1	587	0.21
1-09775_AtrSpt	Black	TNRC6B	588	-0.17
1-09775_AtrSpt	Black	ADSL	589	-0.09
1-09775_AtrSpt	Black	SGSM3	590	0.06
1-09775_AtrSpt	Black	MKL1	591	-0.18
1-09775_AtrSpt	Black	SLC25A17	592	-0.73
1-09775_AtrSpt	Black	ST13	593	0.05
1-09775_AtrSpt	Black	XPNPEP3	594	0.12
1-09775_AtrSpt	Black	RBX1	595	-0.24
1-09775_AtrSpt	Black	EP300	596	0.23
1-09775_AtrSpt	Black	L3MBTL2	597	0.07
1-09775_AtrSpt	Black	AK057177	598	0.04
1-09775_AtrSpt	Black	CHADL	599	0.6
1-09775_AtrSpt	Black	RANGAP1	600	0.19
1-09775_AtrSpt	Black	ZC3H7B	601	0.22
1-09775_AtrSpt	Black	TEF	602	-0.6
1-09775_AtrSpt	Black	TOB2	603	0.34
1-09775_AtrSpt	Black	PHF5A	604	0.02
1-09775_AtrSpt	Black	ACO2	605	0.39
1-09775_AtrSpt	Black	POLR3H	606	0.47
1-09775_AtrSpt	Black	CSDC2	607	0.89
1-09775_AtrSpt	Black	PMM1	608	-0.09
1-09775_AtrSpt	Black	PPPDE2	609	0.24
1-09775_AtrSpt	Black	XRCC6	610	0.09
1-09775_AtrSpt	Black	NHP2L1	611	-0.01
1-09775_AtrSpt	Black	C22orf46	612	-0.41
1-09775_AtrSpt	Black	FLJ23584	613	-0.41
1-09775_AtrSpt	Black	SREBF2	614	-0.02
1-09775_AtrSpt	Black	FAM109B	615	-1
1-09775_AtrSpt	Black	C22orf32	616	-0.11
1-09775_AtrSpt	Black	NDUFA6	617	-0.14
1-09775_AtrSpt	Black	CYP2D6	618	-1.05
1-09775_AtrSpt	Black	TCF20	619	0.13
1-09775_AtrSpt	Black	SERHL	620	0.26
1-09775_AtrSpt	Black	RRP7A	621	0.39
1-09775_AtrSpt	Black	SERHL2	622	0.15
1-09775_AtrSpt	Black	RRP7B	623	0.08
1-09775_AtrSpt	Black	POLDIP3	624	0.06
1-09775_AtrSpt	Black	CYB5R3	625	0.15
1-09775_AtrSpt	Black	DL490307	626	0.17
1-09775_AtrSpt	Black	A4GALT	627	0.31
1-09775_AtrSpt	Black	ARFGAP3	628	-0.43
1-09775_AtrSpt	Black	PACSIN2	629	0.15
1-09775_AtrSpt	Black	TTLL1	630	0
1-09775_AtrSpt	Black	MCAT	631	0.4
1-09775_AtrSpt	Black	TSPO	632	0.25
1-09775_AtrSpt	Black	TTLL12	633	0.14
1-09775_AtrSpt	Black	SAMM50	634	0.39
1-09775_AtrSpt	Black	AX747952	635	0.58
1-09775_AtrSpt	Black	PARVB	636	-0.04
1-09775_AtrSpt	Black	LDOC1L	637	0.23
1-09775_AtrSpt	Black	LOC100506714	638	0.33
1-09775_AtrSpt	Black	NUP50	639	-0.35
1-09775_AtrSpt	Black	KIAA0930	640	-0.07
1-09775_AtrSpt	Black	FAM118A	641	-0.83
1-09775_AtrSpt	Black	FBLN1	642	-1.08
1-09775_AtrSpt	Black	AK095988	643	-1.56
1-09775_AtrSpt	Black	ATXN10	644	0.01
1-09775_AtrSpt	Black	LOC100271722	645	-0.46
1-09775_AtrSpt	Black	MIRLET7BHG	646	-0.16
1-09775_AtrSpt	Black	PPARA	647	0.05
1-09775_AtrSpt	Black	C22orf40	648	0.08
1-09775_AtrSpt	Black	TTC38	649	0.03
1-09775_AtrSpt	Black	TRMU	650	-0.05
1-09775_AtrSpt	Black	GRAMD4	651	0.3
1-09775_AtrSpt	Black	CERK	652	0.09
1-09775_AtrSpt	Black	TBC1D22A	653	-0.06
1-09775_AtrSpt	Black	BRD1	654	-0.14
1-09775_AtrSpt	Black	ZBED4	655	0.07
1-09775_AtrSpt	Black	ALG12	656	0.04
1-09775_AtrSpt	Black	CRELD2	657	0.06
1-09775_AtrSpt	Black	PIM3	658	0.51
1-09775_AtrSpt	Black	TRABD	659	0.3
1-09775_AtrSpt	Black	SELO	660	0.03
1-09775_AtrSpt	Black	TUBGCP6	661	0.1
1-09775_AtrSpt	Black	HDAC10	662	-0.41
1-09775_AtrSpt	Black	MAPK12	663	-0.84
1-09775_AtrSpt	Black	MAPK11	664	-0.46
1-09775_AtrSpt	Black	PLXNB2	665	0.02
1-09775_AtrSpt	Black	FAM116B	666	-0.07
1-09775_AtrSpt	Black	PPP6R2	667	0.23
1-09775_AtrSpt	Black	SBF1	668	0.28
1-09775_AtrSpt	Black	LMF2	669	0.18
1-09775_AtrSpt	Black	NCAPH2	670	0.2
1-09775_AtrSpt	Black	SCO2	671	0.63
1-09775_AtrSpt	Black	TYMP	672	0.8
1-09775_AtrSpt	Black	ODF3B	673	1.13
1-09775_AtrSpt	Black	CHKB	674	0.51
1-09775_AtrSpt	Black	CHKB-CPT1B	675	0.55
1-09775_AtrSpt	Black	CPT1B	676	0.59
1-09775_AtrSpt	Black	BC048192	677	0.62
1-09775_AtrSpt	Black	ARSA	678	0.19
1-09775_AtrSpt	Black	SHANK3	679	0.34
1-09775_AtrSpt	Black	RABL2B	680	-0.1
1-04197_DuctArt	Black	C20orf96	1	0.83
1-04197_DuctArt	Black	ZCCHC3	2	0.18
1-04197_DuctArt	Black	SOX12	3	0.43
1-04197_DuctArt	Black	NRSN2	4	0.24
1-04197_DuctArt	Black	RBCK1	5	1.02
1-04197_DuctArt	Black	TBC1D20	6	0
1-04197_DuctArt	Black	DQ588114	7	0.42
1-04197_DuctArt	Black	CSNK2A1chr20-	8	-0.95
1-04197_DuctArt	Black	SRXN1	9	-0.34
1-04197_DuctArt	Black	PSMF1	10	-0.72
1-04197_DuctArt	Black	SDCBP2	11	-0.66
1-04197_DuctArt	Black	FKBP1A-SDCBP2	12	-0.85
1-04197_DuctArt	Black	FKBP1A	13	-0.43
1-04197_DuctArt	Black	NSFL1C	14	-0.04
1-04197_DuctArt	Black	SIRPA	15	0.81
1-04197_DuctArt	Black	STK35	16	-0.12
1-04197_DuctArt	Black	SNRPB	17	0.67
1-04197_DuctArt	Black	ZNF343	18	0.17
1-04197_DuctArt	Black	NOP56	19	0.38
1-04197_DuctArt	Black	IDH3B	20	0.54
1-04197_DuctArt	Black	EBF4	21	0.87
1-04197_DuctArt	Black	CPXM1	22	-0.49
1-04197_DuctArt	Black	FAM113A	23	0.85
1-04197_DuctArt	Black	VPS16	24	0.57
1-04197_DuctArt	Black	PTPRA	25	0.01
1-04197_DuctArt	Black	MRPS26	26	0.86
1-04197_DuctArt	Black	UBOX5	27	0.1
1-04197_DuctArt	Black	FASTKD5	28	-0.49
1-04197_DuctArt	Black	ProSAPiP1	29	0.75
1-04197_DuctArt	Black	DDRGK1	30	0.33
1-04197_DuctArt	Black	ITPA	31	1.13
1-04197_DuctArt	Black	C20orf194	32	-0.04
1-04197_DuctArt	Black	ATRN	33	-0.49
1-04197_DuctArt	Black	ADAM33	34	0.81
1-04197_DuctArt	Black	SIGLEC1	35	-0.61
1-04197_DuctArt	Black	HSPA12B	36	-0.71
1-04197_DuctArt	Black	C20orf27	37	1.36
1-04197_DuctArt	Black	CENPB	38	1.05
1-04197_DuctArt	Black	CDC25B	39	0.8
1-04197_DuctArt	Black	C20orf29	40	0.5
1-04197_DuctArt	Black	MAVS	41	0.46
1-04197_DuctArt	Black	PANK2	42	-0.02
1-04197_DuctArt	Black	SMOX	43	0.74
1-04197_DuctArt	Black	PRNP	44	-0.82
1-04197_DuctArt	Black	SLC23A2	45	0.01
1-04197_DuctArt	Black	C20orf30	46	-0.93
1-04197_DuctArt	Black	CDS2	47	-0.4
1-04197_DuctArt	Black	GPCPD1	48	-0.25
1-04197_DuctArt	Black	TRMT6	49	-0.48
1-04197_DuctArt	Black	CRLS1	50	-0.53
1-04197_DuctArt	Black	TMX4	51	-1.35
1-04197_DuctArt	Black	PLCB4	52	-0.73
1-04197_DuctArt	Black	MKKS	53	-0.66
1-04197_DuctArt	Black	JAG1	54	-0.07
1-04197_DuctArt	Black	BTBD3	55	-0.72
1-04197_DuctArt	Black	TASP1	56	-1.01
1-04197_DuctArt	Black	ESF1	57	-1.65
1-04197_DuctArt	Black	C20orf7	58	-0.19
1-04197_DuctArt	Black	KIF16B	59	-0.81
1-04197_DuctArt	Black	SNRPB2	60	-0.59
1-04197_DuctArt	Black	DSTN	61	-1.4
1-04197_DuctArt	Black	RRBP1	62	0.56
1-04197_DuctArt	Black	SNX5	63	-0.57
1-04197_DuctArt	Black	C20orf72	64	0.03
1-04197_DuctArt	Black	PET117	65	-0.79
1-04197_DuctArt	Black	CSRP2BP	66	-0.5
1-04197_DuctArt	Black	ZNF133	67	1.06
1-04197_DuctArt	Black	POLR3F	68	-0.03
1-04197_DuctArt	Black	RBBP9	69	-0.78
1-04197_DuctArt	Black	SEC23B	70	-0.38
1-04197_DuctArt	Black	LINC00493	71	-0.45
1-04197_DuctArt	Black	DTD1	72	-0.03
1-04197_DuctArt	Black	RIN2	73	-0.78
1-04197_DuctArt	Black	CRNKL1	74	-1.41
1-04197_DuctArt	Black	RALGAPA2	75	-0.56
1-04197_DuctArt	Black	PLK1S1	76	-0.52
1-04197_DuctArt	Black	XRN2	77	-0.93
1-04197_DuctArt	Black	THBD	78	-1.21
1-04197_DuctArt	Black	AX747264	79	-1.57
1-04197_DuctArt	Black	CD93	80	-0.98
1-04197_DuctArt	Black	NXT1	81	-0.11
1-04197_DuctArt	Black	GZF1	82	-0.31
1-04197_DuctArt	Black	CST3	83	0.66
1-04197_DuctArt	Black	SYNDIG1	84	0.68
1-04197_DuctArt	Black	C20orf3	85	0.14
1-04197_DuctArt	Black	ACSS1	86	1.2
1-04197_DuctArt	Black	ENTPD6	87	1.15
1-04197_DuctArt	Black	PYGB	88	0.41
1-04197_DuctArt	Black	BC128043	89	0.45
1-04197_DuctArt	Black	ABHD12	90	0.5
1-04197_DuctArt	Black	NINL	91	1.3
1-04197_DuctArt	Black	ZNF337chr20+	92	0.33
1-04197_DuctArt	Black	ZNF337chr20-	93	0.29
1-04197_DuctArt	Black	FRG1B	94	-1.23
1-04197_DuctArt	Black	REM1	95	-0.33
1-04197_DuctArt	Black	HM13	96	0.34
1-04197_DuctArt	Black	PSIMCT-1	97	-0.29
1-04197_DuctArt	Black	ID1	98	0.15
1-04197_DuctArt	Black	BCL2L1	99	-0.03
1-04197_DuctArt	Black	FOXS1	100	1.64
1-04197_DuctArt	Black	PDRG1	101	0.39
1-04197_DuctArt	Black	TM9SF4	102	-0.27
1-04197_DuctArt	Black	PLAGL2	103	-0.2
1-04197_DuctArt	Black	POFUT1	104	-0.33
1-04197_DuctArt	Black	KIF3B	105	-0.41
1-04197_DuctArt	Black	ASXL1	106	0.03
1-04197_DuctArt	Black	C20orf112	107	0.04
1-04197_DuctArt	Black	COMMD7	108	-0.19
1-04197_DuctArt	Black	MAPRE1	109	-0.94
1-04197_DuctArt	Black	CDK5RAP1	110	0.83
1-04197_DuctArt	Black	SNTA1	111	0.96
1-04197_DuctArt	Black	CBFA2T2	112	0.8
1-04197_DuctArt	Black	NECAB3	113	1.08
1-04197_DuctArt	Black	PXMP4	114	0.27
1-04197_DuctArt	Black	CHMP4B	115	-0.24
1-04197_DuctArt	Black	RALY	116	0.51
1-04197_DuctArt	Black	EIF2S2	117	-0.12
1-04197_DuctArt	Black	AHCY	118	0.04
1-04197_DuctArt	Black	ITCH	119	-0.99
1-04197_DuctArt	Black	DYNLRB1	120	0.4
1-04197_DuctArt	Black	MAP1LC3A	121	1.08
1-04197_DuctArt	Black	PIGU	122	-0.87
1-04197_DuctArt	Black	TP53INP2	123	0.05
1-04197_DuctArt	Black	AL122050	124	-0.11
1-04197_DuctArt	Black	NCOA6	125	-0.51
1-04197_DuctArt	Black	GGT7	126	1.07
1-04197_DuctArt	Black	ACSS2	127	0.64
1-04197_DuctArt	Black	GSS	128	0.75
1-04197_DuctArt	Black	MYH7B	129	1.4
1-04197_DuctArt	Black	TRPC4AP	130	0.84
1-04197_DuctArt	Black	EDEM2	131	0.3
1-04197_DuctArt	Black	PROCR	132	-1.5
1-04197_DuctArt	Black	MMP24	133	0.51
1-04197_DuctArt	Black	EIF6	134	0.72
1-04197_DuctArt	Black	UQCC	135	-0.03
1-04197_DuctArt	Black	AK128252	136	0.33
1-04197_DuctArt	Black	CEP250	137	0.53
1-04197_DuctArt	Black	ERGIC3	138	0.59
1-04197_DuctArt	Black	CPNE1	139	0.31
1-04197_DuctArt	Black	RBM12	140	-0.79
1-04197_DuctArt	Black	NFS1	141	0.47
1-04197_DuctArt	Black	ROMO1	142	0.2
1-04197_DuctArt	Black	RBM39	143	0
1-04197_DuctArt	Black	PHF20	144	-0.91
1-04197_DuctArt	Black	SCAND1	145	1.18
1-04197_DuctArt	Black	LOC647979	146	-0.9
1-04197_DuctArt	Black	EPB41L1	147	-0.21
1-04197_DuctArt	Black	C20orf4	148	-0.05
1-04197_DuctArt	Black	DLGAP4	149	0.52
1-04197_DuctArt	Black	MYL9	150	0.06
1-04197_DuctArt	Black	TGIF2	151	0.81
1-04197_DuctArt	Black	TGIF2-C20ORF24	152	0.36
1-04197_DuctArt	Black	C20orf24	153	0.35
1-04197_DuctArt	Black	NDRG3	154	-0.22
1-04197_DuctArt	Black	DSN1	155	0.56
1-04197_DuctArt	Black	KIAA0889	156	0.5
1-04197_DuctArt	Black	SAMHD1	157	-0.96
1-04197_DuctArt	Black	RPN2	158	-0.41
1-04197_DuctArt	Black	MANBAL	159	-0.07
1-04197_DuctArt	Black	SRC	160	0.41
1-04197_DuctArt	Black	AX747164	161	0.43
1-04197_DuctArt	Black	BLCAP	162	-0.32
1-04197_DuctArt	Black	CTNNBL1	163	-0.43
1-04197_DuctArt	Black	TTI1	164	0.15
1-04197_DuctArt	Black	RPRD1B	165	-0.12
1-04197_DuctArt	Black	TGM2	166	-0.74
1-04197_DuctArt	Black	DJ417906	167	-1.26
1-04197_DuctArt	Black	DJ417913	168	-1.59
1-04197_DuctArt	Black	KIAA1755	169	1.53
1-04197_DuctArt	Black	SNHG11	170	1.08
1-04197_DuctArt	Black	SNORA39	171	0.9
1-04197_DuctArt	Black	RALGAPB	172	-0.9
1-04197_DuctArt	Black	ACTR5	173	0.16
1-04197_DuctArt	Black	DHX35	174	0.4
1-04197_DuctArt	Black	MAFB	175	0
1-04197_DuctArt	Black	TOP1	176	-0.8
1-04197_DuctArt	Black	BC035080	177	-0.32
1-04197_DuctArt	Black	PLCG1	178	0.32
1-04197_DuctArt	Black	ZHX3	179	-0.76
1-04197_DuctArt	Black	LPIN3	180	0.93
1-04197_DuctArt	Black	EMILIN3	181	0.92
1-04197_DuctArt	Black	CHD6	182	-0.75
1-04197_DuctArt	Black	SRSF6	183	0.23
1-04197_DuctArt	Black	L3MBTL1	184	1.01
1-04197_DuctArt	Black	IFT52	185	-0.21
1-04197_DuctArt	Black	C20orf111	186	-0.14
1-04197_DuctArt	Black	LOC100505783	187	0.47
1-04197_DuctArt	Black	SERINC3	188	-1.23
1-04197_DuctArt	Black	PKIG	189	0.17
1-04197_DuctArt	Black	ADA	190	-0.26
1-04197_DuctArt	Black	YWHAB	191	-0.54
1-04197_DuctArt	Black	PABPC1L	192	0.73
1-04197_DuctArt	Black	TOMM34	193	0.13
1-04197_DuctArt	Black	STK4	194	-0.32
1-04197_DuctArt	Black	AB209315	195	0.2
1-04197_DuctArt	Black	SDC4	196	-0.61
1-04197_DuctArt	Black	SYS1	197	-0.66
1-04197_DuctArt	Black	DBNDD2	198	0.06
1-04197_DuctArt	Black	PIGT	199	-0.03
1-04197_DuctArt	Black	DNTTIP1	200	0.29
1-04197_DuctArt	Black	SNX21	201	1.01
1-04197_DuctArt	Black	ACOT8	202	1
1-04197_DuctArt	Black	ZSWIM1	203	0.65
1-04197_DuctArt	Black	SPATA25	204	0.91
1-04197_DuctArt	Black	NEURL2	205	1.35
1-04197_DuctArt	Black	CTSA	206	0.18
1-04197_DuctArt	Black	PLTP	207	-0.57
1-04197_DuctArt	Black	PCIF1	208	0.07
1-04197_DuctArt	Black	ZNF335	209	1.24
1-04197_DuctArt	Black	NCOA5	210	0.51
1-04197_DuctArt	Black	CD40	211	-0.44
1-04197_DuctArt	Black	SLC35C2	212	0.89
1-04197_DuctArt	Black	ELMO2	213	0.16
1-04197_DuctArt	Black	TP53RK	214	-0.22
1-04197_DuctArt	Black	SLC2A10	215	0.06
1-04197_DuctArt	Black	ZMYND8	216	-0.09
1-04197_DuctArt	Black	NCOA3	217	-1.24
1-04197_DuctArt	Black	SULF2	218	-0.25
1-04197_DuctArt	Black	AX746653	219	0.98
1-04197_DuctArt	Black	PREX1	220	0.83
1-04197_DuctArt	Black	ARFGEF2	221	-0.94
1-04197_DuctArt	Black	CSE1L	222	-1.58
1-04197_DuctArt	Black	STAU1	223	-0.81
1-04197_DuctArt	Black	DDX27	224	0.17
1-04197_DuctArt	Black	ZNFX1	225	-0.28
1-04197_DuctArt	Black	ZNFX1-AS1	226	0.35
1-04197_DuctArt	Black	PTGIS	227	-0.52
1-04197_DuctArt	Black	B4GALT5	228	-0.91
1-04197_DuctArt	Black	SLC9A8	229	0.57
1-04197_DuctArt	Black	SPATA2	230	-0.36
1-04197_DuctArt	Black	RNF114	231	-0.04
1-04197_DuctArt	Black	TMEM189-UBE2V1	232	-0.64
1-04197_DuctArt	Black	UBE2V1	233	-0.6
1-04197_DuctArt	Black	TMEM189	234	-0.29
1-04197_DuctArt	Black	CEBPB	235	-0.27
1-04197_DuctArt	Black	PTPN1	236	0.17
1-04197_DuctArt	Black	ADNP	237	-0.49
1-04197_DuctArt	Black	DPM1	238	-0.79
1-04197_DuctArt	Black	ATP9A	239	-0.98
1-04197_DuctArt	Black	PFDN4	240	-1.3
1-04197_DuctArt	Black	DOK5	241	0.37
1-04197_DuctArt	Black	FAM210B	242	-0.58
1-04197_DuctArt	Black	CSTF1	243	-0.51
1-04197_DuctArt	Black	C20orf43	244	-0.19
1-04197_DuctArt	Black	RAE1	245	0
1-04197_DuctArt	Black	RBM38	246	0.15
1-04197_DuctArt	Black	PMEPA1	247	0.33
1-04197_DuctArt	Black	RAB22A	248	-0.8
1-04197_DuctArt	Black	VAPB	249	-1.1
1-04197_DuctArt	Black	STX16	250	0.22
1-04197_DuctArt	Black	NPEPL1	251	1.15
1-04197_DuctArt	Black	AK093534	252	-0.41
1-04197_DuctArt	Black	TH1L	253	0.4
1-04197_DuctArt	Black	CTSZ	254	0.63
1-04197_DuctArt	Black	AK310046	255	0.29
1-04197_DuctArt	Black	ATP5E	256	0.17
1-04197_DuctArt	Black	SLMO2-ATP5E	257	-0.18
1-04197_DuctArt	Black	SLMO2	258	-0.4
1-04197_DuctArt	Black	C20orf177	259	-0.88
1-04197_DuctArt	Black	PPP1R3D	260	-0.88
1-04197_DuctArt	Black	TAF4	261	0.27
1-04197_DuctArt	Black	LSM14B	262	0.18
1-04197_DuctArt	Black	PSMA7	263	0.14
1-04197_DuctArt	Black	SS18L1	264	0.06
1-04197_DuctArt	Black	GTPBP5	265	0.96
1-04197_DuctArt	Black	OSBPL2	266	0.38
1-04197_DuctArt	Black	ADRM1	267	1.13
1-04197_DuctArt	Black	LAMA5	268	1.59
1-04197_DuctArt	Black	RPS21	269	0.26
1-04197_DuctArt	Black	CABLES2	270	0.78
1-04197_DuctArt	Black	C20orf20	271	0.58
1-04197_DuctArt	Black	OGFR	272	1.53
1-04197_DuctArt	Black	COL9A3	273	0.32
1-04197_DuctArt	Black	TCFL5	274	-0.26
1-04197_DuctArt	Black	DIDO1	275	0.13
1-04197_DuctArt	Black	C20orf11	276	-0.14
1-04197_DuctArt	Black	YTHDF1	277	-0.03
1-04197_DuctArt	Black	ARFGAP1	278	1.72
1-04197_DuctArt	Black	PPDPF	279	0.2
1-04197_DuctArt	Black	PRIC285	280	1.05
1-04197_DuctArt	Black	GMEB2	281	0.49
1-04197_DuctArt	Black	STMN3	282	1.51
1-04197_DuctArt	Black	RTEL1	283	1.93
1-04197_DuctArt	Black	RTEL1-TNFRSF6B	284	2.08
1-04197_DuctArt	Black	TNFRSF6B	285	2.24
1-04197_DuctArt	Black	ARFRP1	286	0.82
1-04197_DuctArt	Black	ZGPAT	287	1.99
1-04197_DuctArt	Black	LIME1	288	2.45
1-04197_DuctArt	Black	SLC2A4RG	289	1.14
1-04197_DuctArt	Black	ZBTB46	290	1.14
1-04197_DuctArt	Black	ABHD16B	291	0.93
1-04197_DuctArt	Black	TPD52L2	292	0.03
1-04197_DuctArt	Black	UCKL1	293	1.06
1-04197_DuctArt	Black	MIR647	294	0.75
1-04197_DuctArt	Black	UCKL1-AS1	295	1.48
1-04197_DuctArt	Black	ZNF512B	296	1.26
1-04197_DuctArt	Black	PRPF6	297	0.23
1-04197_DuctArt	Black	SOX18	298	0.48
1-04197_DuctArt	Black	TCEA2	299	1.25
1-04197_DuctArt	Black	BC056407	300	0.67
1-04197_DuctArt	Black	PCMTD2	301	-0.77
1-04197_DuctArt	Black	TEKT4P2	302	-1.75
1-04197_DuctArt	Black	HSPA13	303	-1.07
1-04197_DuctArt	Black	NRIP1	304	-1.3
1-04197_DuctArt	Black	USP25	305	-1.27
1-04197_DuctArt	Black	BTG3	306	-0.24
1-04197_DuctArt	Black	MRPL39	307	-0.11
1-04197_DuctArt	Black	JAM2	308	-0.27
1-04197_DuctArt	Black	ATP5J	309	0.48
1-04197_DuctArt	Black	GABPA	310	-0.86
1-04197_DuctArt	Black	APP	311	-0.24
1-04197_DuctArt	Black	CYYR1	312	-0.91
1-04197_DuctArt	Black	ADAMTS1	313	-0.35
1-04197_DuctArt	Black	N6AMT1	314	0.09
1-04197_DuctArt	Black	LTN1	315	-0.53
1-04197_DuctArt	Black	RWDD2B	316	0.16
1-04197_DuctArt	Black	USP16	317	-0.5
1-04197_DuctArt	Black	CCT8	318	-0.54
1-04197_DuctArt	Black	BACH1	319	-0.48
1-04197_DuctArt	Black	SOD1	320	0.19
1-04197_DuctArt	Black	SCAF4	321	0.4
1-04197_DuctArt	Black	MRAP	322	0.78
1-04197_DuctArt	Black	URB1	323	0.75
1-04197_DuctArt	Black	C21orf63	324	-0.14
1-04197_DuctArt	Black	TCP10L	325	0.31
1-04197_DuctArt	Black	C21orf59	326	0.91
1-04197_DuctArt	Black	SYNJ1	327	0.25
1-04197_DuctArt	Black	GCFC1	328	0.11
1-04197_DuctArt	Black	IL10RB	329	0.25
1-04197_DuctArt	Black	IFNGR2	330	0.52
1-04197_DuctArt	Black	TMEM50B	331	0.16
1-04197_DuctArt	Black	GART	332	0.4
1-04197_DuctArt	Black	SON	333	0.77
1-04197_DuctArt	Black	DONSON	334	0.67
1-04197_DuctArt	Black	CRYZL1	335	0.26
1-04197_DuctArt	Black	AK057604	336	0.88
1-04197_DuctArt	Black	ITSN1	337	-0.17
1-04197_DuctArt	Black	ATP5O	338	0.26
1-04197_DuctArt	Black	MRPS6	339	-0.03
1-04197_DuctArt	Black	FAM165B	340	0.47
1-04197_DuctArt	Black	RCAN1	341	-0.51
1-04197_DuctArt	Black	SETD4	342	0.9
1-04197_DuctArt	Black	LOC100133286	343	0.64
1-04197_DuctArt	Black	CBR1	344	0.8
1-04197_DuctArt	Black	CBR3	345	0.77
1-04197_DuctArt	Black	MORC3	346	-0.56
1-04197_DuctArt	Black	PIGP	347	-1.05
1-04197_DuctArt	Black	TTC3	348	0.4
1-04197_DuctArt	Black	DSCR3	349	0.36
1-04197_DuctArt	Black	DYRK1A	350	0.03
1-04197_DuctArt	Black	ERG	351	0.59
1-04197_DuctArt	Black	ETS2	352	0.56
1-04197_DuctArt	Black	PSMG1	353	0.44
1-04197_DuctArt	Black	BRWD1	354	-0.24
1-04197_DuctArt	Black	HMGN1	355	0.41
1-04197_DuctArt	Black	WRB	356	-0.25
1-04197_DuctArt	Black	SH3BGR	357	-0.17
1-04197_DuctArt	Black	BACE2	358	0.21
1-04197_DuctArt	Black	MX1	359	0.9
1-04197_DuctArt	Black	C2CD2	360	0.31
1-04197_DuctArt	Black	WDR4	361	1.31
1-04197_DuctArt	Black	NDUFV3	362	0.83
1-04197_DuctArt	Black	PKNOX1	363	0.22
1-04197_DuctArt	Black	CBS	364	1.27
1-04197_DuctArt	Black	U2AF1	365	0.87
1-04197_DuctArt	Black	SIK1	366	-0.06
1-04197_DuctArt	Black	RRP1B	367	0.29
1-04197_DuctArt	Black	PDXK	368	1.03
1-04197_DuctArt	Black	CSTB	369	0.37
1-04197_DuctArt	Black	RRP1	370	1.55
1-04197_DuctArt	Black	AGPAT3	371	0.98
1-04197_DuctArt	Black	TRAPPC10	372	0.68
1-04197_DuctArt	Black	PWP2	373	0.97
1-04197_DuctArt	Black	C21orf33	374	0.81
1-04197_DuctArt	Black	PFKL	375	1.82
1-04197_DuctArt	Black	C21orf2	376	2.46
1-04197_DuctArt	Black	UBE2G2	377	0.77
1-04197_DuctArt	Black	SUMO3	378	0.14
1-04197_DuctArt	Black	PTTG1IP	379	0.34
1-04197_DuctArt	Black	ITGB2	380	1.57
1-04197_DuctArt	Black	FAM207A	381	2.33
1-04197_DuctArt	Black	ADARB1	382	1.3
1-04197_DuctArt	Black	POFUT2	383	1.6
1-04197_DuctArt	Black	LOC642852	384	0.85
1-04197_DuctArt	Black	COL18A1	385	1.46
1-04197_DuctArt	Black	COL6A1	386	0.44
1-04197_DuctArt	Black	COL6A2	387	0.71
1-04197_DuctArt	Black	DKFZp586E1322	388	1.11
1-04197_DuctArt	Black	LSS	389	1.32
1-04197_DuctArt	Black	MCM3AP-AS1	390	1.43
1-04197_DuctArt	Black	MCM3AP	391	1.46
1-04197_DuctArt	Black	YBEY	392	0.82
1-04197_DuctArt	Black	PCNT	393	1.03
1-04197_DuctArt	Black	DIP2A	394	1.02
1-04197_DuctArt	Black	S100B	395	0.78
1-04197_DuctArt	Black	PRMT2	396	0.67
1-04197_DuctArt	Black	IL17RA	397	0.86
1-04197_DuctArt	Black	CECR5	398	0.79
1-04197_DuctArt	Black	CECR1	399	-0.45
1-04197_DuctArt	Black	ATP6V1E1	400	-0.56
1-04197_DuctArt	Black	BCL2L13	401	-0.56
1-04197_DuctArt	Black	DQ570096	402	-0.26
1-04197_DuctArt	Black	BID	403	0.1
1-04197_DuctArt	Black	MICAL3	404	0.4
1-04197_DuctArt	Black	BC064400	405	0.4
1-04197_DuctArt	Black	PEX26	406	0.69
1-04197_DuctArt	Black	Em:AC008101.5	407	-0.02
1-04197_DuctArt	Black	DGCR6	408	0.06
1-04197_DuctArt	Black	DGCR2	409	-0.05
1-04197_DuctArt	Black	DGCR14	410	0.81
1-04197_DuctArt	Black	SLC25A1	411	0.56
1-04197_DuctArt	Black	HIRA	412	0.02
1-04197_DuctArt	Black	MRPL40	413	0.28
1-04197_DuctArt	Black	C22orf39	414	0.05
1-04197_DuctArt	Black	BX648073	415	0.04
1-04197_DuctArt	Black	UFD1L	416	0.48
1-04197_DuctArt	Black	CLDN5	417	-0.61
1-04197_DuctArt	Black	SEPT5	418	1.89
1-04197_DuctArt	Black	SEPT5-GP1BB	419	2.08
1-04197_DuctArt	Black	GP1BB	420	1.99
1-04197_DuctArt	Black	C22orf29	421	1.47
1-04197_DuctArt	Black	TXNRD2	422	1.73
1-04197_DuctArt	Black	COMT	423	0.6
1-04197_DuctArt	Black	ARVCF	424	1.89
1-04197_DuctArt	Black	C22orf25	425	0.99
1-04197_DuctArt	Black	DGCR8	426	0.85
1-04197_DuctArt	Black	MIR1306	427	1.23
1-04197_DuctArt	Black	TRMT2A	428	1.12
1-04197_DuctArt	Black	RANBP1	429	0.45
1-04197_DuctArt	Black	ZDHHC8	430	1.02
1-04197_DuctArt	Black	DGCR6L	431	1.01
1-04197_DuctArt	Black	ZNF74	432	0.79
1-04197_DuctArt	Black	SCARF2	433	1.31
1-04197_DuctArt	Black	KLHL22	434	1.02
1-04197_DuctArt	Black	MED15	435	0.89
1-04197_DuctArt	Black	PI4KA	436	0.61
1-04197_DuctArt	Black	CRKL	437	-0.57
1-04197_DuctArt	Black	BC033281	438	-0.49
1-04197_DuctArt	Black	LZTR1	439	0.93
1-04197_DuctArt	Black	THAP7	440	0.79
1-04197_DuctArt	Black	UBE2L3	441	-0.48
1-04197_DuctArt	Black	YDJC	442	0.96
1-04197_DuctArt	Black	SDF2L1	443	0.72
1-04197_DuctArt	Black	PPIL2	444	0.82
1-04197_DuctArt	Black	YPEL1	445	0.34
1-04197_DuctArt	Black	MAPK1	446	-0.76
1-04197_DuctArt	Black	PPM1F	447	0.76
1-04197_DuctArt	Black	TOP3B	448	0.83
1-04197_DuctArt	Black	LOC96610	449	0.34
1-04197_DuctArt	Black	BCRchr22+	450	-0.09
1-04197_DuctArt	Black	GUSBP11	451	1.05
1-04197_DuctArt	Black	RGL4	452	0.99
1-04197_DuctArt	Black	ZNF70	453	0.54
1-04197_DuctArt	Black	CHCHD10	454	1.41
1-04197_DuctArt	Black	SMARCB1	455	0.78
1-04197_DuctArt	Black	SLC2A11	456	1.49
1-04197_DuctArt	Black	LOC284889	457	1.07
1-04197_DuctArt	Black	MIF	458	1.06
1-04197_DuctArt	Black	DDTchr22-	459	1.03
1-04197_DuctArt	Black	DDTL	460	-0.25
1-04197_DuctArt	Black	GSTT1	461	100
1-04197_DuctArt	Black	CABIN1	462	0.9
1-04197_DuctArt	Black	SUSD2	463	0.18
1-04197_DuctArt	Black	GGT5	464	-0.49
1-04197_DuctArt	Black	SPECC1L	465	0.1
1-04197_DuctArt	Black	C22orf13	466	0.43
1-04197_DuctArt	Black	SNRPD3	467	0.13
1-04197_DuctArt	Black	FAM211B	468	2.36
1-04197_DuctArt	Black	KIAA1671	469	-0.74
1-04197_DuctArt	Black	CRYBB2P1	470	0.44
1-04197_DuctArt	Black	HPS4	471	0.49
1-04197_DuctArt	Black	SRRD	472	-0.32
1-04197_DuctArt	Black	TFIP11	473	-0.21
1-04197_DuctArt	Black	TPST2	474	-0.01
1-04197_DuctArt	Black	MN1	475	-0.4
1-04197_DuctArt	Black	PITPNB	476	-0.44
1-04197_DuctArt	Black	TTC28-AS1	477	0.13
1-04197_DuctArt	Black	TTC28	478	-0.35
1-04197_DuctArt	Black	HSCB	479	0.16
1-04197_DuctArt	Black	CCDC117	480	-1.03
1-04197_DuctArt	Black	XBP1	481	-0.2
1-04197_DuctArt	Black	ZNRF3	482	-0.14
1-04197_DuctArt	Black	KREMEN1	483	-0.51
1-04197_DuctArt	Black	RHBDD3	484	1.54
1-04197_DuctArt	Black	EWSR1	485	0.46
1-04197_DuctArt	Black	GAS2L1	486	1.43
1-04197_DuctArt	Black	AP1B1	487	0.65
1-04197_DuctArt	Black	THOC5	488	0.49
1-04197_DuctArt	Black	NF2	489	-0.01
1-04197_DuctArt	Black	CABP7	490	0.93
1-04197_DuctArt	Black	ZMAT5	491	0.8
1-04197_DuctArt	Black	UQCR10	492	-0.06
1-04197_DuctArt	Black	ASCC2	493	0.01
1-04197_DuctArt	Black	MTMR3	494	0.19
1-04197_DuctArt	Black	GATSL3	495	0.14
1-04197_DuctArt	Black	TBC1D10A	496	0.3
1-04197_DuctArt	Black	SF3A1	497	-0.16
1-04197_DuctArt	Black	RNF215	498	1.14
1-04197_DuctArt	Black	PES1	499	0.14
1-04197_DuctArt	Black	TCN2	500	-0.47
1-04197_DuctArt	Black	MORC2-AS1	501	0.41
1-04197_DuctArt	Black	MORC2	502	0.01
1-04197_DuctArt	Black	TUG1	503	-1.14
1-04197_DuctArt	Black	SMTN	504	0.21
1-04197_DuctArt	Black	AX747817	505	0.61
1-04197_DuctArt	Black	SELM	506	-0.7
1-04197_DuctArt	Black	INPP5J	507	1.33
1-04197_DuctArt	Black	RNF185	508	-0.26
1-04197_DuctArt	Black	BC069815	509	-0.61
1-04197_DuctArt	Black	LIMK2	510	0.9
1-04197_DuctArt	Black	PIK3IP1	511	-0.34
1-04197_DuctArt	Black	PATZ1	512	-0.14
1-04197_DuctArt	Black	DRG1	513	-0.27
1-04197_DuctArt	Black	EIF4ENIF1	514	-0.04
1-04197_DuctArt	Black	SFI1	515	1.43
1-04197_DuctArt	Black	PISD	516	0.73
1-04197_DuctArt	Black	PRR14L	517	0.23
1-04197_DuctArt	Black	DEPDC5	518	0.27
1-04197_DuctArt	Black	YWHAH	519	0.18
1-04197_DuctArt	Black	C22orf28	520	-0.25
1-04197_DuctArt	Black	FBXO7	521	-0.63
1-04197_DuctArt	Black	TIMP3	522	-1.11
1-04197_DuctArt	Black	LARGE	523	-0.32
1-04197_DuctArt	Black	HMGXB4	524	-0.96
1-04197_DuctArt	Black	TOM1	525	1
1-04197_DuctArt	Black	HMOX1	526	0.74
1-04197_DuctArt	Black	MCM5	527	0.56
1-04197_DuctArt	Black	RBFOX2	528	-0.3
1-04197_DuctArt	Black	APOL3	529	-0.55
1-04197_DuctArt	Black	APOL4	530	-2.64
1-04197_DuctArt	Black	APOL2	531	0.42
1-04197_DuctArt	Black	APOL1	532	0.1
1-04197_DuctArt	Black	MYH9	533	-0.52
1-04197_DuctArt	Black	TXN2	534	0.32
1-04197_DuctArt	Black	FOXRED2	535	-0.21
1-04197_DuctArt	Black	EIF3D	536	-0.06
1-04197_DuctArt	Black	IFT27	537	0.98
1-04197_DuctArt	Black	BX537634	538	1.06
1-04197_DuctArt	Black	TST	539	0.84
1-04197_DuctArt	Black	MPST	540	0.91
1-04197_DuctArt	Black	KCTD17	541	0.92
1-04197_DuctArt	Black	RAC2	542	0.99
1-04197_DuctArt	Black	MFNG	543	0.13
1-04197_DuctArt	Black	CDC42EP1	544	0.58
1-04197_DuctArt	Black	GGA1	545	1.29
1-04197_DuctArt	Black	SH3BP1	546	0.96
1-04197_DuctArt	Black	PDXP	547	0.17
1-04197_DuctArt	Black	LGALS1	548	0.84
1-04197_DuctArt	Black	DM074112	549	0.28
1-04197_DuctArt	Black	NOL12	550	1.49
1-04197_DuctArt	Black	TRIOBP	551	0.1
1-04197_DuctArt	Black	H1F0	552	-0.03
1-04197_DuctArt	Black	GCAT	553	0.19
1-04197_DuctArt	Black	ANKRD54	554	0.96
1-04197_DuctArt	Black	EIF3L	555	-0.55
1-04197_DuctArt	Black	MICALL1	556	0.54
1-04197_DuctArt	Black	C22orf23	557	0.98
1-04197_DuctArt	Black	POLR2F	558	0.23
1-04197_DuctArt	Black	PICK1	559	1.2
1-04197_DuctArt	Black	PLA2G6	560	0.96
1-04197_DuctArt	Black	MAFF	561	-0.81
1-04197_DuctArt	Black	DKFZp686N1150	562	0.9
1-04197_DuctArt	Black	TMEM184B	563	0.62
1-04197_DuctArt	Black	BC127823	564	0.64
1-04197_DuctArt	Black	CSNK1E	565	0.54
1-04197_DuctArt	Black	LOC400927	566	0.32
1-04197_DuctArt	Black	KDELR3	567	-0.62
1-04197_DuctArt	Black	DDX17	568	-0.23
1-04197_DuctArt	Black	CBY1	569	0.43
1-04197_DuctArt	Black	BC036921	570	0.33
1-04197_DuctArt	Black	TOMM22	571	-0.05
1-04197_DuctArt	Black	JOSD1	572	-0.4
1-04197_DuctArt	Black	GTPBP1	573	0.47
1-04197_DuctArt	Black	SUN2	574	0.12
1-04197_DuctArt	Black	NPTXR	575	0.59
1-04197_DuctArt	Black	CBX6	576	0.37
1-04197_DuctArt	Black	APOBEC3C	577	0.61
1-04197_DuctArt	Black	CBX7	578	0.48
1-04197_DuctArt	Black	PDGFB	579	0.29
1-04197_DuctArt	Black	RPL3	580	0.04
1-04197_DuctArt	Black	SYNGR1	581	1.02
1-04197_DuctArt	Black	TAB1	582	0.91
1-04197_DuctArt	Black	SMCR7L	583	-0.18
1-04197_DuctArt	Black	ATF4	584	0.19
1-04197_DuctArt	Black	DQ589665	585	-0.26
1-04197_DuctArt	Black	DQ601415	586	0.01
1-04197_DuctArt	Black	RPS19BP1	587	0.47
1-04197_DuctArt	Black	TNRC6B	588	-0.67
1-04197_DuctArt	Black	ADSL	589	-0.06
1-04197_DuctArt	Black	SGSM3	590	1.01
1-04197_DuctArt	Black	MKL1	591	0.06
1-04197_DuctArt	Black	SLC25A17	592	-0.12
1-04197_DuctArt	Black	ST13	593	-0.53
1-04197_DuctArt	Black	XPNPEP3	594	0.28
1-04197_DuctArt	Black	RBX1	595	0.24
1-04197_DuctArt	Black	EP300	596	-0.3
1-04197_DuctArt	Black	L3MBTL2	597	0.43
1-04197_DuctArt	Black	AK057177	598	0.15
1-04197_DuctArt	Black	CHADL	599	0.98
1-04197_DuctArt	Black	RANGAP1	600	0.98
1-04197_DuctArt	Black	ZC3H7B	601	0.56
1-04197_DuctArt	Black	TEF	602	-0.14
1-04197_DuctArt	Black	TOB2	603	-0.55
1-04197_DuctArt	Black	PHF5A	604	0.3
1-04197_DuctArt	Black	ACO2	605	-0.31
1-04197_DuctArt	Black	POLR3H	606	0.28
1-04197_DuctArt	Black	CSDC2	607	1.09
1-04197_DuctArt	Black	PMM1	608	0.88
1-04197_DuctArt	Black	PPPDE2	609	0.37
1-04197_DuctArt	Black	XRCC6	610	-0.26
1-04197_DuctArt	Black	NHP2L1	611	-0.04
1-04197_DuctArt	Black	C22orf46	612	-0.24
1-04197_DuctArt	Black	FLJ23584	613	-0.13
1-04197_DuctArt	Black	SREBF2	614	-0.27
1-04197_DuctArt	Black	FAM109B	615	0.25
1-04197_DuctArt	Black	C22orf32	616	0.43
1-04197_DuctArt	Black	NDUFA6	617	-0.18
1-04197_DuctArt	Black	CYP2D6	618	1.42
1-04197_DuctArt	Black	TCF20	619	-0.29
1-04197_DuctArt	Black	SERHL	620	0.55
1-04197_DuctArt	Black	RRP7A	621	0.97
1-04197_DuctArt	Black	SERHL2	622	1.29
1-04197_DuctArt	Black	RRP7B	623	1.37
1-04197_DuctArt	Black	POLDIP3	624	0.13
1-04197_DuctArt	Black	CYB5R3	625	-0.08
1-04197_DuctArt	Black	DL490307	626	0.59
1-04197_DuctArt	Black	A4GALT	627	0.18
1-04197_DuctArt	Black	ARFGAP3	628	-0.27
1-04197_DuctArt	Black	PACSIN2	629	-0.43
1-04197_DuctArt	Black	TTLL1	630	-0.07
1-04197_DuctArt	Black	MCAT	631	0.64
1-04197_DuctArt	Black	TSPO	632	0.78
1-04197_DuctArt	Black	TTLL12	633	0.96
1-04197_DuctArt	Black	SAMM50	634	0.32
1-04197_DuctArt	Black	AX747952	635	0.46
1-04197_DuctArt	Black	PARVB	636	0.21
1-04197_DuctArt	Black	LDOC1L	637	-0.21
1-04197_DuctArt	Black	LOC100506714	638	0.85
1-04197_DuctArt	Black	NUP50	639	-0.19
[truncated: 32,681 more rows]

## Sheet: Fig1C
ID	Color	Gene	Number	Expr
1-01557_AtrSpt	Gray	C20orf96	1	-0.35
1-01557_AtrSpt	Gray	ZCCHC3	2	-0.08
1-01557_AtrSpt	Gray	SOX12	3	0.32
1-01557_AtrSpt	Gray	NRSN2	4	0.09
1-01557_AtrSpt	Gray	RBCK1	5	-0.03
1-01557_AtrSpt	Gray	TBC1D20	6	-0.18
1-01557_AtrSpt	Gray	DQ588114	7	-0.26
1-01557_AtrSpt	Gray	CSNK2A1chr20-	8	-0.03
1-01557_AtrSpt	Gray	SRXN1	9	-0.19
1-01557_AtrSpt	Gray	PSMF1	10	-0.1
1-01557_AtrSpt	Gray	SDCBP2	11	0.13
1-01557_AtrSpt	Gray	FKBP1A-SDCBP2	12	0.16
1-01557_AtrSpt	Gray	FKBP1A	13	-0.2
1-01557_AtrSpt	Gray	NSFL1C	14	-0.12
1-01557_AtrSpt	Gray	SIRPA	15	-0.79
1-01557_AtrSpt	Gray	STK35	16	0.62
1-01557_AtrSpt	Gray	SNRPB	17	-0.26
1-01557_AtrSpt	Gray	ZNF343	18	-0.34
1-01557_AtrSpt	Gray	NOP56	19	-0.09
1-01557_AtrSpt	Gray	IDH3B	20	-0.08
1-01557_AtrSpt	Gray	EBF4	21	0.03
1-01557_AtrSpt	Gray	CPXM1	22	0.18
1-01557_AtrSpt	Gray	FAM113A	23	0.06
1-01557_AtrSpt	Gray	VPS16	24	-0.16
1-01557_AtrSpt	Gray	PTPRA	25	-0.28
1-01557_AtrSpt	Gray	MRPS26	26	-0.31
1-01557_AtrSpt	Gray	UBOX5	27	-0.31
1-01557_AtrSpt	Gray	FASTKD5	28	0.18
1-01557_AtrSpt	Gray	ProSAPiP1	29	-0.39
1-01557_AtrSpt	Gray	DDRGK1	30	-0.28
1-01557_AtrSpt	Gray	ITPA	31	0.22
1-01557_AtrSpt	Gray	C20orf194	32	0.15
1-01557_AtrSpt	Gray	ATRN	33	-0.14
1-01557_AtrSpt	Gray	ADAM33	34	-0.83
1-01557_AtrSpt	Gray	SIGLEC1	35	-0.81
1-01557_AtrSpt	Gray	HSPA12B	36	-0.42
1-01557_AtrSpt	Gray	C20orf27	37	-0.64
1-01557_AtrSpt	Gray	CENPB	38	-0.3
1-01557_AtrSpt	Gray	CDC25B	39	0.12
1-01557_AtrSpt	Gray	C20orf29	40	-0.06
1-01557_AtrSpt	Gray	MAVS	41	-0.23
1-01557_AtrSpt	Gray	PANK2	42	-0.17
1-01557_AtrSpt	Gray	SMOX	43	-0.52
1-01557_AtrSpt	Gray	PRNP	44	0.08
1-01557_AtrSpt	Gray	SLC23A2	45	-0.39
1-01557_AtrSpt	Gray	C20orf30	46	-0.13
1-01557_AtrSpt	Gray	CDS2	47	-0.18
1-01557_AtrSpt	Gray	GPCPD1	48	0.08
1-01557_AtrSpt	Gray	TRMT6	49	0.53
1-01557_AtrSpt	Gray	CRLS1	50	0.4
1-01557_AtrSpt	Gray	TMX4	51	-0.64
1-01557_AtrSpt	Gray	PLCB4	52	0.2
1-01557_AtrSpt	Gray	MKKS	53	-0.12
1-01557_AtrSpt	Gray	JAG1	54	0.36
1-01557_AtrSpt	Gray	BTBD3	55	-0.3
1-01557_AtrSpt	Gray	TASP1	56	0.35
1-01557_AtrSpt	Gray	ESF1	57	0.58
1-01557_AtrSpt	Gray	C20orf7	58	-0.11
1-01557_AtrSpt	Gray	KIF16B	59	0.28
1-01557_AtrSpt	Gray	SNRPB2	60	0.23
1-01557_AtrSpt	Gray	DSTN	61	0.14
1-01557_AtrSpt	Gray	RRBP1	62	0.67
1-01557_AtrSpt	Gray	SNX5	63	-0.16
1-01557_AtrSpt	Gray	C20orf72	64	-0.21
1-01557_AtrSpt	Gray	PET117	65	-0.29
1-01557_AtrSpt	Gray	CSRP2BP	66	-0.22
1-01557_AtrSpt	Gray	ZNF133	67	-0.32
1-01557_AtrSpt	Gray	POLR3F	68	-0.06
1-01557_AtrSpt	Gray	RBBP9	69	-0.38
1-01557_AtrSpt	Gray	SEC23B	70	-0.29
1-01557_AtrSpt	Gray	LINC00493	71	-0.03
1-01557_AtrSpt	Gray	DTD1	72	-0.32
1-01557_AtrSpt	Gray	RIN2	73	-0.07
1-01557_AtrSpt	Gray	CRNKL1	74	0.07
1-01557_AtrSpt	Gray	RALGAPA2	75	-0.11
1-01557_AtrSpt	Gray	PLK1S1	76	-0.33
1-01557_AtrSpt	Gray	XRN2	77	0.2
1-01557_AtrSpt	Gray	THBD	78	-0.3
1-01557_AtrSpt	Gray	AX747264	79	-0.21
1-01557_AtrSpt	Gray	CD93	80	-0.05
1-01557_AtrSpt	Gray	NXT1	81	-0.27
1-01557_AtrSpt	Gray	GZF1	82	0.27
1-01557_AtrSpt	Gray	CST3	83	-0.95
1-01557_AtrSpt	Gray	SYNDIG1	84	-0.35
1-01557_AtrSpt	Gray	C20orf3	85	-0.44
1-01557_AtrSpt	Gray	ACSS1	86	0.11
1-01557_AtrSpt	Gray	ENTPD6	87	-0.06
1-01557_AtrSpt	Gray	PYGB	88	-0.18
1-01557_AtrSpt	Gray	BC128043	89	-0.3
1-01557_AtrSpt	Gray	ABHD12	90	-0.44
1-01557_AtrSpt	Gray	NINL	91	-0.11
1-01557_AtrSpt	Gray	ZNF337chr20+	92	-0.18
1-01557_AtrSpt	Gray	ZNF337chr20-	93	-0.2
1-01557_AtrSpt	Gray	FRG1B	94	0.03
1-01557_AtrSpt	Gray	REM1	95	-0.75
1-01557_AtrSpt	Gray	HM13	96	-0.23
1-01557_AtrSpt	Gray	PSIMCT-1	97	-0.31
1-01557_AtrSpt	Gray	ID1	98	-0.42
1-01557_AtrSpt	Gray	BCL2L1	99	-0.24
1-01557_AtrSpt	Gray	FOXS1	100	0.44
1-01557_AtrSpt	Gray	PDRG1	101	-0.28
1-01557_AtrSpt	Gray	TM9SF4	102	0.08
1-01557_AtrSpt	Gray	PLAGL2	103	-0.02
1-01557_AtrSpt	Gray	POFUT1	104	-0.25
1-01557_AtrSpt	Gray	KIF3B	105	0.06
1-01557_AtrSpt	Gray	ASXL1	106	-0.15
1-01557_AtrSpt	Gray	C20orf112	107	0.03
1-01557_AtrSpt	Gray	COMMD7	108	-0.2
1-01557_AtrSpt	Gray	MAPRE1	109	0.43
1-01557_AtrSpt	Gray	CDK5RAP1	110	0.08
1-01557_AtrSpt	Gray	SNTA1	111	-0.04
1-01557_AtrSpt	Gray	CBFA2T2	112	-0.22
1-01557_AtrSpt	Gray	NECAB3	113	-0.26
1-01557_AtrSpt	Gray	PXMP4	114	-0.52
1-01557_AtrSpt	Gray	CHMP4B	115	-0.05
1-01557_AtrSpt	Gray	RALY	116	-0.46
1-01557_AtrSpt	Gray	EIF2S2	117	0.03
1-01557_AtrSpt	Gray	AHCY	118	-0.25
1-01557_AtrSpt	Gray	ITCH	119	0.04
1-01557_AtrSpt	Gray	DYNLRB1	120	-0.44
1-01557_AtrSpt	Gray	MAP1LC3A	121	-0.33
1-01557_AtrSpt	Gray	PIGU	122	0.28
1-01557_AtrSpt	Gray	TP53INP2	123	0.51
1-01557_AtrSpt	Gray	AL122050	124	0.59
1-01557_AtrSpt	Gray	NCOA6	125	-0.07
1-01557_AtrSpt	Gray	GGT7	126	0.03
1-01557_AtrSpt	Gray	ACSS2	127	-0.3
1-01557_AtrSpt	Gray	GSS	128	0.04
1-01557_AtrSpt	Gray	MYH7B	129	0.34
1-01557_AtrSpt	Gray	TRPC4AP	130	-0.27
1-01557_AtrSpt	Gray	EDEM2	131	-0.23
1-01557_AtrSpt	Gray	PROCR	132	-0.82
1-01557_AtrSpt	Gray	MMP24	133	-0.01
1-01557_AtrSpt	Gray	EIF6	134	-0.33
1-01557_AtrSpt	Gray	UQCC	135	-0.1
1-01557_AtrSpt	Gray	AK128252	136	-0.17
1-01557_AtrSpt	Gray	CEP250	137	0.08
1-01557_AtrSpt	Gray	ERGIC3	138	-0.47
1-01557_AtrSpt	Gray	CPNE1	139	-0.1
1-01557_AtrSpt	Gray	RBM12	140	0.01
1-01557_AtrSpt	Gray	NFS1	141	-0.42
1-01557_AtrSpt	Gray	ROMO1	142	0.19
1-01557_AtrSpt	Gray	RBM39	143	0.12
1-01557_AtrSpt	Gray	PHF20	144	0.25
1-01557_AtrSpt	Gray	SCAND1	145	-0.17
1-01557_AtrSpt	Gray	LOC647979	146	-0.18
1-01557_AtrSpt	Gray	EPB41L1	147	0.3
1-01557_AtrSpt	Gray	C20orf4	148	-0.05
1-01557_AtrSpt	Gray	DLGAP4	149	0.15
1-01557_AtrSpt	Gray	MYL9	150	0.08
1-01557_AtrSpt	Gray	TGIF2	151	-0.04
1-01557_AtrSpt	Gray	TGIF2-C20ORF24	152	-0.26
1-01557_AtrSpt	Gray	C20orf24	153	-0.23
1-01557_AtrSpt	Gray	NDRG3	154	-0.18
1-01557_AtrSpt	Gray	DSN1	155	-0.53
1-01557_AtrSpt	Gray	KIAA0889	156	0.06
1-01557_AtrSpt	Gray	SAMHD1	157	-0.52
1-01557_AtrSpt	Gray	RPN2	158	-0.25
1-01557_AtrSpt	Gray	MANBAL	159	-0.83
1-01557_AtrSpt	Gray	SRC	160	-0.34
1-01557_AtrSpt	Gray	AX747164	161	-0.27
1-01557_AtrSpt	Gray	BLCAP	162	-0.13
1-01557_AtrSpt	Gray	CTNNBL1	163	-0.13
1-01557_AtrSpt	Gray	TTI1	164	-0.18
1-01557_AtrSpt	Gray	RPRD1B	165	-0.1
1-01557_AtrSpt	Gray	TGM2	166	0.11
1-01557_AtrSpt	Gray	DJ417906	167	0.22
1-01557_AtrSpt	Gray	DJ417913	168	0.36
1-01557_AtrSpt	Gray	KIAA1755	169	-0.17
1-01557_AtrSpt	Gray	SNHG11	170	-0.1
1-01557_AtrSpt	Gray	SNORA39	171	-0.25
1-01557_AtrSpt	Gray	RALGAPB	172	0.17
1-01557_AtrSpt	Gray	ACTR5	173	-0.42
1-01557_AtrSpt	Gray	DHX35	174	-0.11
1-01557_AtrSpt	Gray	MAFB	175	-0.95
1-01557_AtrSpt	Gray	TOP1	176	0.42
1-01557_AtrSpt	Gray	BC035080	177	0.38
1-01557_AtrSpt	Gray	PLCG1	178	0.27
1-01557_AtrSpt	Gray	ZHX3	179	-0.39
1-01557_AtrSpt	Gray	LPIN3	180	-0.78
1-01557_AtrSpt	Gray	EMILIN3	181	-0.88
1-01557_AtrSpt	Gray	CHD6	182	0
1-01557_AtrSpt	Gray	SRSF6	183	0.38
1-01557_AtrSpt	Gray	L3MBTL1	184	-0.04
1-01557_AtrSpt	Gray	IFT52	185	-0.37
1-01557_AtrSpt	Gray	C20orf111	186	-0.11
1-01557_AtrSpt	Gray	LOC100505783	187	-0.58
1-01557_AtrSpt	Gray	SERINC3	188	-0.13
1-01557_AtrSpt	Gray	PKIG	189	0.01
1-01557_AtrSpt	Gray	ADA	190	-0.62
1-01557_AtrSpt	Gray	YWHAB	191	0.21
1-01557_AtrSpt	Gray	PABPC1L	192	0.35
1-01557_AtrSpt	Gray	TOMM34	193	-0.04
1-01557_AtrSpt	Gray	STK4	194	-0.66
1-01557_AtrSpt	Gray	AB209315	195	-0.65
1-01557_AtrSpt	Gray	SDC4	196	0.07
1-01557_AtrSpt	Gray	SYS1	197	-0.38
1-01557_AtrSpt	Gray	DBNDD2	198	-0.25
1-01557_AtrSpt	Gray	PIGT	199	-0.46
1-01557_AtrSpt	Gray	DNTTIP1	200	-0.12
1-01557_AtrSpt	Gray	SNX21	201	-0.16
1-01557_AtrSpt	Gray	ACOT8	202	-0.12
1-01557_AtrSpt	Gray	ZSWIM1	203	-0.19
1-01557_AtrSpt	Gray	SPATA25	204	-0.15
1-01557_AtrSpt	Gray	NEURL2	205	-0.41
1-01557_AtrSpt	Gray	CTSA	206	-0.06
1-01557_AtrSpt	Gray	PLTP	207	-0.68
1-01557_AtrSpt	Gray	PCIF1	208	0.08
1-01557_AtrSpt	Gray	ZNF335	209	0.03
1-01557_AtrSpt	Gray	NCOA5	210	-0.05
1-01557_AtrSpt	Gray	CD40	211	-0.75
1-01557_AtrSpt	Gray	SLC35C2	212	-0.45
1-01557_AtrSpt	Gray	ELMO2	213	-0.39
1-01557_AtrSpt	Gray	TP53RK	214	-0.16
1-01557_AtrSpt	Gray	SLC2A10	215	-0.54
1-01557_AtrSpt	Gray	ZMYND8	216	-0.11
1-01557_AtrSpt	Gray	NCOA3	217	-0.06
1-01557_AtrSpt	Gray	SULF2	218	-0.21
1-01557_AtrSpt	Gray	AX746653	219	0.28
1-01557_AtrSpt	Gray	PREX1	220	0.19
1-01557_AtrSpt	Gray	ARFGEF2	221	0.05
1-01557_AtrSpt	Gray	CSE1L	222	0.38
1-01557_AtrSpt	Gray	STAU1	223	0.21
1-01557_AtrSpt	Gray	DDX27	224	0.09
1-01557_AtrSpt	Gray	ZNFX1	225	-0.1
1-01557_AtrSpt	Gray	ZNFX1-AS1	226	-0.5
1-01557_AtrSpt	Gray	PTGIS	227	-1.22
1-01557_AtrSpt	Gray	B4GALT5	228	0.13
1-01557_AtrSpt	Gray	SLC9A8	229	-0.25
1-01557_AtrSpt	Gray	SPATA2	230	-0.14
1-01557_AtrSpt	Gray	RNF114	231	-0.25
1-01557_AtrSpt	Gray	TMEM189-UBE2V1	232	0.33
1-01557_AtrSpt	Gray	UBE2V1	233	0.35
1-01557_AtrSpt	Gray	TMEM189	234	0.14
1-01557_AtrSpt	Gray	CEBPB	235	0.14
1-01557_AtrSpt	Gray	PTPN1	236	0.01
1-01557_AtrSpt	Gray	ADNP	237	-0.05
1-01557_AtrSpt	Gray	DPM1	238	0.08
1-01557_AtrSpt	Gray	ATP9A	239	-0.02
1-01557_AtrSpt	Gray	PFDN4	240	0.59
1-01557_AtrSpt	Gray	DOK5	241	-0.82
1-01557_AtrSpt	Gray	FAM210B	242	-0.09
1-01557_AtrSpt	Gray	CSTF1	243	0.13
1-01557_AtrSpt	Gray	C20orf43	244	-0.2
1-01557_AtrSpt	Gray	RAE1	245	0.06
1-01557_AtrSpt	Gray	RBM38	246	0.11
1-01557_AtrSpt	Gray	PMEPA1	247	0.59
1-01557_AtrSpt	Gray	RAB22A	248	0.15
1-01557_AtrSpt	Gray	VAPB	249	0.1
1-01557_AtrSpt	Gray	STX16	250	0.06
1-01557_AtrSpt	Gray	NPEPL1	251	0.2
1-01557_AtrSpt	Gray	AK093534	252	0.13
1-01557_AtrSpt	Gray	TH1L	253	-0.11
1-01557_AtrSpt	Gray	CTSZ	254	-0.43
1-01557_AtrSpt	Gray	AK310046	255	-0.47
1-01557_AtrSpt	Gray	ATP5E	256	-0.22
1-01557_AtrSpt	Gray	SLMO2-ATP5E	257	-0.19
1-01557_AtrSpt	Gray	SLMO2	258	-0.08
1-01557_AtrSpt	Gray	C20orf177	259	-0.51
1-01557_AtrSpt	Gray	PPP1R3D	260	-0.8
1-01557_AtrSpt	Gray	TAF4	261	0.23
1-01557_AtrSpt	Gray	LSM14B	262	-0.25
1-01557_AtrSpt	Gray	PSMA7	263	-0.28
1-01557_AtrSpt	Gray	SS18L1	264	-0.01
1-01557_AtrSpt	Gray	GTPBP5	265	-0.18
1-01557_AtrSpt	Gray	OSBPL2	266	-0.03
1-01557_AtrSpt	Gray	ADRM1	267	-0.14
1-01557_AtrSpt	Gray	LAMA5	268	0.63
1-01557_AtrSpt	Gray	RPS21	269	-0.03
1-01557_AtrSpt	Gray	CABLES2	270	0.23
1-01557_AtrSpt	Gray	C20orf20	271	-0.23
1-01557_AtrSpt	Gray	OGFR	272	-0.5
1-01557_AtrSpt	Gray	COL9A3	273	0.4
1-01557_AtrSpt	Gray	TCFL5	274	-0.18
1-01557_AtrSpt	Gray	DIDO1	275	-0.07
1-01557_AtrSpt	Gray	C20orf11	276	-0.2
1-01557_AtrSpt	Gray	YTHDF1	277	0.13
1-01557_AtrSpt	Gray	ARFGAP1	278	0.11
1-01557_AtrSpt	Gray	PPDPF	279	-0.02
1-01557_AtrSpt	Gray	PRIC285	280	0.24
1-01557_AtrSpt	Gray	GMEB2	281	-0.19
1-01557_AtrSpt	Gray	STMN3	282	-0.23
1-01557_AtrSpt	Gray	RTEL1	283	0.06
1-01557_AtrSpt	Gray	RTEL1-TNFRSF6B	284	0.04
1-01557_AtrSpt	Gray	TNFRSF6B	285	0.13
1-01557_AtrSpt	Gray	ARFRP1	286	0.02
1-01557_AtrSpt	Gray	ZGPAT	287	-0.16
1-01557_AtrSpt	Gray	LIME1	288	-0.13
1-01557_AtrSpt	Gray	SLC2A4RG	289	-0.36
1-01557_AtrSpt	Gray	ZBTB46	290	-0.29
1-01557_AtrSpt	Gray	ABHD16B	291	-0.09
1-01557_AtrSpt	Gray	TPD52L2	292	-0.05
1-01557_AtrSpt	Gray	UCKL1	293	0.36
1-01557_AtrSpt	Gray	MIR647	294	0.46
1-01557_AtrSpt	Gray	UCKL1-AS1	295	0.53
1-01557_AtrSpt	Gray	ZNF512B	296	0.17
1-01557_AtrSpt	Gray	PRPF6	297	-0.03
1-01557_AtrSpt	Gray	SOX18	298	-0.48
1-01557_AtrSpt	Gray	TCEA2	299	0.04
1-01557_AtrSpt	Gray	BC056407	300	0.05
1-01557_AtrSpt	Gray	PCMTD2	301	-0.08
1-01557_AtrSpt	Gray	TEKT4P2	302	-0.53
1-01557_AtrSpt	Gray	HSPA13	303	0.45
1-01557_AtrSpt	Gray	NRIP1	304	0.49
1-01557_AtrSpt	Gray	USP25	305	0.33
1-01557_AtrSpt	Gray	BTG3	306	0.03
1-01557_AtrSpt	Gray	MRPL39	307	-0.05
1-01557_AtrSpt	Gray	JAM2	308	-0.51
1-01557_AtrSpt	Gray	ATP5J	309	-0.09
1-01557_AtrSpt	Gray	GABPA	310	0.06
1-01557_AtrSpt	Gray	APP	311	0.05
1-01557_AtrSpt	Gray	CYYR1	312	0.16
1-01557_AtrSpt	Gray	ADAMTS1	313	-0.31
1-01557_AtrSpt	Gray	N6AMT1	314	-0.59
1-01557_AtrSpt	Gray	LTN1	315	0.4
1-01557_AtrSpt	Gray	RWDD2B	316	-0.65
1-01557_AtrSpt	Gray	USP16	317	0.11
1-01557_AtrSpt	Gray	CCT8	318	0.21
1-01557_AtrSpt	Gray	BACH1	319	-0.21
1-01557_AtrSpt	Gray	SOD1	320	-0.17
1-01557_AtrSpt	Gray	SCAF4	321	-0.03
1-01557_AtrSpt	Gray	MRAP	322	-0.28
1-01557_AtrSpt	Gray	URB1	323	-0.22
1-01557_AtrSpt	Gray	C21orf63	324	0.28
1-01557_AtrSpt	Gray	TCP10L	325	0.16
1-01557_AtrSpt	Gray	C21orf59	326	0.19
1-01557_AtrSpt	Gray	SYNJ1	327	0.11
1-01557_AtrSpt	Gray	GCFC1	328	0.42
1-01557_AtrSpt	Gray	IL10RB	329	-0.3
1-01557_AtrSpt	Gray	IFNGR2	330	-0.11
1-01557_AtrSpt	Gray	TMEM50B	331	-0.02
1-01557_AtrSpt	Gray	GART	332	0.06
1-01557_AtrSpt	Gray	SON	333	0.1
1-01557_AtrSpt	Gray	DONSON	334	-0.18
1-01557_AtrSpt	Gray	CRYZL1	335	0.05
1-01557_AtrSpt	Gray	AK057604	336	-0.19
1-01557_AtrSpt	Gray	ITSN1	337	0.1
1-01557_AtrSpt	Gray	ATP5O	338	-0.35
1-01557_AtrSpt	Gray	MRPS6	339	-0.18
1-01557_AtrSpt	Gray	FAM165B	340	-0.05
1-01557_AtrSpt	Gray	RCAN1	341	-0.4
1-01557_AtrSpt	Gray	SETD4	342	-0.15
1-01557_AtrSpt	Gray	LOC100133286	343	-0.84
1-01557_AtrSpt	Gray	CBR1	344	-0.79
1-01557_AtrSpt	Gray	CBR3	345	-0.52
1-01557_AtrSpt	Gray	MORC3	346	0.25
1-01557_AtrSpt	Gray	PIGP	347	-0.03
1-01557_AtrSpt	Gray	TTC3	348	0.47
1-01557_AtrSpt	Gray	DSCR3	349	0
1-01557_AtrSpt	Gray	DYRK1A	350	0.26
1-01557_AtrSpt	Gray	ERG	351	-0.13
1-01557_AtrSpt	Gray	ETS2	352	0.48
1-01557_AtrSpt	Gray	PSMG1	353	0.14
1-01557_AtrSpt	Gray	BRWD1	354	0.25
1-01557_AtrSpt	Gray	HMGN1	355	0.42
1-01557_AtrSpt	Gray	WRB	356	-0.08
1-01557_AtrSpt	Gray	SH3BGR	357	0.55
1-01557_AtrSpt	Gray	BACE2	358	-0.08
1-01557_AtrSpt	Gray	MX1	359	0.72
1-01557_AtrSpt	Gray	C2CD2	360	-0.41
1-01557_AtrSpt	Gray	WDR4	361	-0.53
1-01557_AtrSpt	Gray	NDUFV3	362	-0.22
1-01557_AtrSpt	Gray	PKNOX1	363	-0.13
1-01557_AtrSpt	Gray	CBS	364	-0.14
1-01557_AtrSpt	Gray	U2AF1	365	0.07
1-01557_AtrSpt	Gray	SIK1	366	0.76
1-01557_AtrSpt	Gray	RRP1B	367	-0.03
1-01557_AtrSpt	Gray	PDXK	368	0.03
1-01557_AtrSpt	Gray	CSTB	369	0.05
1-01557_AtrSpt	Gray	RRP1	370	0.18
1-01557_AtrSpt	Gray	AGPAT3	371	-0.02
1-01557_AtrSpt	Gray	TRAPPC10	372	-0.01
1-01557_AtrSpt	Gray	PWP2	373	-0.35
1-01557_AtrSpt	Gray	C21orf33	374	-0.2
1-01557_AtrSpt	Gray	PFKL	375	-0.22
1-01557_AtrSpt	Gray	C21orf2	376	-0.04
1-01557_AtrSpt	Gray	UBE2G2	377	0.06
1-01557_AtrSpt	Gray	SUMO3	378	-0.13
1-01557_AtrSpt	Gray	PTTG1IP	379	0.08
1-01557_AtrSpt	Gray	ITGB2	380	-1.84
1-01557_AtrSpt	Gray	FAM207A	381	-0.41
1-01557_AtrSpt	Gray	ADARB1	382	0.33
1-01557_AtrSpt	Gray	POFUT2	383	0.06
1-01557_AtrSpt	Gray	LOC642852	384	-0.29
1-01557_AtrSpt	Gray	COL18A1	385	0.38
1-01557_AtrSpt	Gray	COL6A1	386	-0.05
1-01557_AtrSpt	Gray	COL6A2	387	-0.17
1-01557_AtrSpt	Gray	DKFZp586E1322	388	-0.17
1-01557_AtrSpt	Gray	LSS	389	-0.34
1-01557_AtrSpt	Gray	MCM3AP-AS1	390	-0.12
1-01557_AtrSpt	Gray	MCM3AP	391	-0.17
1-01557_AtrSpt	Gray	YBEY	392	-0.52
1-01557_AtrSpt	Gray	PCNT	393	0.59
1-01557_AtrSpt	Gray	DIP2A	394	-0.02
1-01557_AtrSpt	Gray	S100B	395	-2.08
1-01557_AtrSpt	Gray	PRMT2	396	-0.19
1-01557_AtrSpt	Gray	IL17RA	397	-0.99
1-01557_AtrSpt	Gray	CECR5	398	-0.32
1-01557_AtrSpt	Gray	CECR1	399	0.88
1-01557_AtrSpt	Gray	ATP6V1E1	400	-0.19
1-01557_AtrSpt	Gray	BCL2L13	401	-0.28
1-01557_AtrSpt	Gray	DQ570096	402	0
1-01557_AtrSpt	Gray	BID	403	-0.23
1-01557_AtrSpt	Gray	MICAL3	404	0.26
1-01557_AtrSpt	Gray	BC064400	405	0.58
1-01557_AtrSpt	Gray	PEX26	406	-0.86
1-01557_AtrSpt	Gray	Em:AC008101.5	407	-0.21
1-01557_AtrSpt	Gray	DGCR6	408	-0.11
1-01557_AtrSpt	Gray	DGCR2	409	-0.15
1-01557_AtrSpt	Gray	DGCR14	410	-0.42
1-01557_AtrSpt	Gray	SLC25A1	411	-0.3
1-01557_AtrSpt	Gray	HIRA	412	-0.07
1-01557_AtrSpt	Gray	MRPL40	413	-0.31
1-01557_AtrSpt	Gray	C22orf39	414	-0.4
1-01557_AtrSpt	Gray	BX648073	415	-0.45
1-01557_AtrSpt	Gray	UFD1L	416	-0.11
1-01557_AtrSpt	Gray	CLDN5	417	-0.38
1-01557_AtrSpt	Gray	SEPT5	418	0.2
1-01557_AtrSpt	Gray	SEPT5-GP1BB	419	0.17
1-01557_AtrSpt	Gray	GP1BB	420	0.17
1-01557_AtrSpt	Gray	C22orf29	421	-0.48
1-01557_AtrSpt	Gray	TXNRD2	422	-0.14
1-01557_AtrSpt	Gray	COMT	423	-0.25
1-01557_AtrSpt	Gray	ARVCF	424	0.18
1-01557_AtrSpt	Gray	C22orf25	425	-0.13
1-01557_AtrSpt	Gray	DGCR8	426	0.13
1-01557_AtrSpt	Gray	MIR1306	427	-0.16
1-01557_AtrSpt	Gray	TRMT2A	428	0.05
1-01557_AtrSpt	Gray	RANBP1	429	-0.1
1-01557_AtrSpt	Gray	ZDHHC8	430	0.16
1-01557_AtrSpt	Gray	DGCR6L	431	-0.4
1-01557_AtrSpt	Gray	ZNF74	432	-0.38
1-01557_AtrSpt	Gray	SCARF2	433	-0.37
1-01557_AtrSpt	Gray	KLHL22	434	-0.13
1-01557_AtrSpt	Gray	MED15	435	0.03
1-01557_AtrSpt	Gray	PI4KA	436	0.09
1-01557_AtrSpt	Gray	CRKL	437	-0.12
1-01557_AtrSpt	Gray	BC033281	438	-0.08
1-01557_AtrSpt	Gray	LZTR1	439	-0.19
1-01557_AtrSpt	Gray	THAP7	440	-0.17
1-01557_AtrSpt	Gray	UBE2L3	441	-0.16
1-01557_AtrSpt	Gray	YDJC	442	-0.93
1-01557_AtrSpt	Gray	SDF2L1	443	-0.56
1-01557_AtrSpt	Gray	PPIL2	444	-0.13
1-01557_AtrSpt	Gray	YPEL1	445	-0.27
1-01557_AtrSpt	Gray	MAPK1	446	-0.09
1-01557_AtrSpt	Gray	PPM1F	447	-0.31
1-01557_AtrSpt	Gray	TOP3B	448	-0.35
1-01557_AtrSpt	Gray	LOC96610	449	-0.04
1-01557_AtrSpt	Gray	BCRchr22+	450	0.08
1-01557_AtrSpt	Gray	GUSBP11	451	0.2
1-01557_AtrSpt	Gray	RGL4	452	0.21
1-01557_AtrSpt	Gray	ZNF70	453	0
1-01557_AtrSpt	Gray	CHCHD10	454	-0.24
1-01557_AtrSpt	Gray	SMARCB1	455	-0.03
1-01557_AtrSpt	Gray	SLC2A11	456	-0.06
1-01557_AtrSpt	Gray	LOC284889	457	-0.02
1-01557_AtrSpt	Gray	MIF	458	-0.07
1-01557_AtrSpt	Gray	DDTchr22-	459	0.03
1-01557_AtrSpt	Gray	DDTL	460	0.28
1-01557_AtrSpt	Gray	GSTT1	461	0.67
1-01557_AtrSpt	Gray	CABIN1	462	0.21
1-01557_AtrSpt	Gray	SUSD2	463	0.59
1-01557_AtrSpt	Gray	GGT5	464	-0.35
1-01557_AtrSpt	Gray	SPECC1L	465	0.11
1-01557_AtrSpt	Gray	C22orf13	466	-0.36
1-01557_AtrSpt	Gray	SNRPD3	467	-0.4
1-01557_AtrSpt	Gray	FAM211B	468	-0.08
1-01557_AtrSpt	Gray	KIAA1671	469	0.38
1-01557_AtrSpt	Gray	CRYBB2P1	470	-0.02
1-01557_AtrSpt	Gray	HPS4	471	-0.08
1-01557_AtrSpt	Gray	SRRD	472	-0.2
1-01557_AtrSpt	Gray	TFIP11	473	-0.12
1-01557_AtrSpt	Gray	TPST2	474	-0.42
1-01557_AtrSpt	Gray	MN1	475	0.06
1-01557_AtrSpt	Gray	PITPNB	476	0.2
1-01557_AtrSpt	Gray	TTC28-AS1	477	0.25
1-01557_AtrSpt	Gray	TTC28	478	0.11
1-01557_AtrSpt	Gray	HSCB	479	-0.2
1-01557_AtrSpt	Gray	CCDC117	480	0.25
1-01557_AtrSpt	Gray	XBP1	481	-0.03
1-01557_AtrSpt	Gray	ZNRF3	482	-0.04
1-01557_AtrSpt	Gray	KREMEN1	483	-0.04
1-01557_AtrSpt	Gray	RHBDD3	484	-0.33
1-01557_AtrSpt	Gray	EWSR1	485	-0.07
1-01557_AtrSpt	Gray	GAS2L1	486	0.02
1-01557_AtrSpt	Gray	AP1B1	487	-0.34
1-01557_AtrSpt	Gray	THOC5	488	0
1-01557_AtrSpt	Gray	NF2	489	0.01
1-01557_AtrSpt	Gray	CABP7	490	-0.44
1-01557_AtrSpt	Gray	ZMAT5	491	-0.39
1-01557_AtrSpt	Gray	UQCR10	492	-0.09
1-01557_AtrSpt	Gray	ASCC2	493	0.24
1-01557_AtrSpt	Gray	MTMR3	494	-0.18
1-01557_AtrSpt	Gray	GATSL3	495	-0.27
1-01557_AtrSpt	Gray	TBC1D10A	496	-0.35
1-01557_AtrSpt	Gray	SF3A1	497	0.31
1-01557_AtrSpt	Gray	RNF215	498	0.29
1-01557_AtrSpt	Gray	PES1	499	0.02
1-01557_AtrSpt	Gray	TCN2	500	-0.56
1-01557_AtrSpt	Gray	MORC2-AS1	501	0.13
1-01557_AtrSpt	Gray	MORC2	502	-0.2
1-01557_AtrSpt	Gray	TUG1	503	0.2
1-01557_AtrSpt	Gray	SMTN	504	-0.18
1-01557_AtrSpt	Gray	AX747817	505	-0.26
1-01557_AtrSpt	Gray	SELM	506	-0.43
1-01557_AtrSpt	Gray	INPP5J	507	0
1-01557_AtrSpt	Gray	RNF185	508	-0.32
1-01557_AtrSpt	Gray	BC069815	509	0.02
1-01557_AtrSpt	Gray	LIMK2	510	-0.1
1-01557_AtrSpt	Gray	PIK3IP1	511	-1.18
1-01557_AtrSpt	Gray	PATZ1	512	-0.18
1-01557_AtrSpt	Gray	DRG1	513	-0.41
1-01557_AtrSpt	Gray	EIF4ENIF1	514	-0.03
1-01557_AtrSpt	Gray	SFI1	515	0.05
1-01557_AtrSpt	Gray	PISD	516	0.09
1-01557_AtrSpt	Gray	PRR14L	517	-0.11
1-01557_AtrSpt	Gray	DEPDC5	518	0.01
1-01557_AtrSpt	Gray	YWHAH	519	-0.37
1-01557_AtrSpt	Gray	C22orf28	520	-0.12
1-01557_AtrSpt	Gray	FBXO7	521	-0.27
1-01557_AtrSpt	Gray	TIMP3	522	-0.54
1-01557_AtrSpt	Gray	LARGE	523	-0.71
1-01557_AtrSpt	Gray	HMGXB4	524	0.3
1-01557_AtrSpt	Gray	TOM1	525	-0.04
1-01557_AtrSpt	Gray	HMOX1	526	-2.32
1-01557_AtrSpt	Gray	MCM5	527	-0.19
1-01557_AtrSpt	Gray	RBFOX2	528	-0.22
1-01557_AtrSpt	Gray	APOL3	529	-0.5
1-01557_AtrSpt	Gray	APOL4	530	0.45
1-01557_AtrSpt	Gray	APOL2	531	0.18
1-01557_AtrSpt	Gray	APOL1	532	-1.08
1-01557_AtrSpt	Gray	MYH9	533	0.32
1-01557_AtrSpt	Gray	TXN2	534	-0.42
1-01557_AtrSpt	Gray	FOXRED2	535	-0.03
1-01557_AtrSpt	Gray	EIF3D	536	-0.28
1-01557_AtrSpt	Gray	IFT27	537	-0.16
1-01557_AtrSpt	Gray	BX537634	538	-0.18
1-01557_AtrSpt	Gray	TST	539	-0.75
1-01557_AtrSpt	Gray	MPST	540	-0.38
1-01557_AtrSpt	Gray	KCTD17	541	-0.18
1-01557_AtrSpt	Gray	RAC2	542	-2.47
1-01557_AtrSpt	Gray	MFNG	543	-1.01
1-01557_AtrSpt	Gray	CDC42EP1	544	-0.15
1-01557_AtrSpt	Gray	GGA1	545	-0.19
1-01557_AtrSpt	Gray	SH3BP1	546	0.21
1-01557_AtrSpt	Gray	PDXP	547	0.29
1-01557_AtrSpt	Gray	LGALS1	548	-0.52
1-01557_AtrSpt	Gray	DM074112	549	0.17
1-01557_AtrSpt	Gray	NOL12	550	-0.17
1-01557_AtrSpt	Gray	TRIOBP	551	0.03
1-01557_AtrSpt	Gray	H1F0	552	-0.11
1-01557_AtrSpt	Gray	GCAT	553	0.18
1-01557_AtrSpt	Gray	ANKRD54	554	-0.14
1-01557_AtrSpt	Gray	EIF3L	555	-0.26
1-01557_AtrSpt	Gray	MICALL1	556	-0.11
1-01557_AtrSpt	Gray	C22orf23	557	-0.3
1-01557_AtrSpt	Gray	POLR2F	558	-0.29
1-01557_AtrSpt	Gray	PICK1	559	0.08
1-01557_AtrSpt	Gray	PLA2G6	560	0.04
1-01557_AtrSpt	Gray	MAFF	561	-0.15
1-01557_AtrSpt	Gray	DKFZp686N1150	562	-0.23
1-01557_AtrSpt	Gray	TMEM184B	563	-0.17
1-01557_AtrSpt	Gray	BC127823	564	0.05
1-01557_AtrSpt	Gray	CSNK1E	565	0.03
1-01557_AtrSpt	Gray	LOC400927	566	0.16
1-01557_AtrSpt	Gray	KDELR3	567	0.04
1-01557_AtrSpt	Gray	DDX17	568	0.14
1-01557_AtrSpt	Gray	CBY1	569	0.02
1-01557_AtrSpt	Gray	BC036921	570	0.35
1-01557_AtrSpt	Gray	TOMM22	571	-0.07
1-01557_AtrSpt	Gray	JOSD1	572	0.04
1-01557_AtrSpt	Gray	GTPBP1	573	-0.16
1-01557_AtrSpt	Gray	SUN2	574	-0.37
1-01557_AtrSpt	Gray	NPTXR	575	0.22
1-01557_AtrSpt	Gray	CBX6	576	-0.07
1-01557_AtrSpt	Gray	APOBEC3C	577	-0.02
1-01557_AtrSpt	Gray	CBX7	578	-0.02
1-01557_AtrSpt	Gray	PDGFB	579	0.01
1-01557_AtrSpt	Gray	RPL3	580	-0.16
1-01557_AtrSpt	Gray	SYNGR1	581	-0.35
1-01557_AtrSpt	Gray	TAB1	582	-0.38
1-01557_AtrSpt	Gray	SMCR7L	583	-0.06
1-01557_AtrSpt	Gray	ATF4	584	-0.01
1-01557_AtrSpt	Gray	DQ589665	585	0.34
1-01557_AtrSpt	Gray	DQ601415	586	0.03
1-01557_AtrSpt	Gray	RPS19BP1	587	-0.23
1-01557_AtrSpt	Gray	TNRC6B	588	0.17
1-01557_AtrSpt	Gray	ADSL	589	-0.24
1-01557_AtrSpt	Gray	SGSM3	590	-0.02
1-01557_AtrSpt	Gray	MKL1	591	-0.06
1-01557_AtrSpt	Gray	SLC25A17	592	-0.01
1-01557_AtrSpt	Gray	ST13	593	-0.23
1-01557_AtrSpt	Gray	XPNPEP3	594	-0.02
1-01557_AtrSpt	Gray	RBX1	595	0.18
1-01557_AtrSpt	Gray	EP300	596	-0.01
1-01557_AtrSpt	Gray	L3MBTL2	597	-0.1
1-01557_AtrSpt	Gray	AK057177	598	-0.35
1-01557_AtrSpt	Gray	CHADL	599	-0.45
1-01557_AtrSpt	Gray	RANGAP1	600	-0.44
1-01557_AtrSpt	Gray	ZC3H7B	601	-0.21
1-01557_AtrSpt	Gray	TEF	602	-0.06
1-01557_AtrSpt	Gray	TOB2	603	0.39
1-01557_AtrSpt	Gray	PHF5A	604	-0.48
1-01557_AtrSpt	Gray	ACO2	605	0.02
1-01557_AtrSpt	Gray	POLR3H	606	-0.04
1-01557_AtrSpt	Gray	CSDC2	607	0.37
1-01557_AtrSpt	Gray	PMM1	608	-0.24
1-01557_AtrSpt	Gray	PPPDE2	609	-0.11
1-01557_AtrSpt	Gray	XRCC6	610	-0.09
1-01557_AtrSpt	Gray	NHP2L1	611	-0.18
1-01557_AtrSpt	Gray	C22orf46	612	-0.01
1-01557_AtrSpt	Gray	FLJ23584	613	-0.03
1-01557_AtrSpt	Gray	SREBF2	614	-0.28
1-01557_AtrSpt	Gray	FAM109B	615	-0.31
1-01557_AtrSpt	Gray	C22orf32	616	-0.37
1-01557_AtrSpt	Gray	NDUFA6	617	-0.21
1-01557_AtrSpt	Gray	CYP2D6	618	-0.48
1-01557_AtrSpt	Gray	TCF20	619	-0.12
1-01557_AtrSpt	Gray	SERHL	620	-0.25
1-01557_AtrSpt	Gray	RRP7A	621	-0.87
1-01557_AtrSpt	Gray	SERHL2	622	0.44
1-01557_AtrSpt	Gray	RRP7B	623	0.12
1-01557_AtrSpt	Gray	POLDIP3	624	-0.42
1-01557_AtrSpt	Gray	CYB5R3	625	-0.16
1-01557_AtrSpt	Gray	DL490307	626	-0.39
1-01557_AtrSpt	Gray	A4GALT	627	0.48
1-01557_AtrSpt	Gray	ARFGAP3	628	0.17
1-01557_AtrSpt	Gray	PACSIN2	629	-0.2
1-01557_AtrSpt	Gray	TTLL1	630	-0.16
1-01557_AtrSpt	Gray	MCAT	631	-0.34
1-01557_AtrSpt	Gray	TSPO	632	-0.32
1-01557_AtrSpt	Gray	TTLL12	633	-0.57
1-01557_AtrSpt	Gray	SAMM50	634	-0.16
1-01557_AtrSpt	Gray	AX747952	635	-0.22
1-01557_AtrSpt	Gray	PARVB	636	-0.97
1-01557_AtrSpt	Gray	LDOC1L	637	0.02
1-01557_AtrSpt	Gray	LOC100506714	638	-0.63
1-01557_AtrSpt	Gray	NUP50	639	-0.05
1-01557_AtrSpt	Gray	KIAA0930	640	-0.24
1-01557_AtrSpt	Gray	FAM118A	641	-0.85
1-01557_AtrSpt	Gray	FBLN1	642	-1.11
1-01557_AtrSpt	Gray	AK095988	643	-0.59
1-01557_AtrSpt	Gray	ATXN10	644	-0.02
1-01557_AtrSpt	Gray	LOC100271722	645	-0.86
1-01557_AtrSpt	Gray	MIRLET7BHG	646	0.27
1-01557_AtrSpt	Gray	PPARA	647	-0.05
1-01557_AtrSpt	Gray	C22orf40	648	-0.34
1-01557_AtrSpt	Gray	TTC38	649	-0.07
1-01557_AtrSpt	Gray	TRMU	650	-0.07
1-01557_AtrSpt	Gray	GRAMD4	651	0.52
1-01557_AtrSpt	Gray	CERK	652	0.25
1-01557_AtrSpt	Gray	TBC1D22A	653	-0.35
1-01557_AtrSpt	Gray	BRD1	654	-0.07
1-01557_AtrSpt	Gray	ZBED4	655	-0.1
1-01557_AtrSpt	Gray	ALG12	656	-0.35
1-01557_AtrSpt	Gray	CRELD2	657	-0.3
1-01557_AtrSpt	Gray	PIM3	658	-0.17
1-01557_AtrSpt	Gray	TRABD	659	-0.14
1-01557_AtrSpt	Gray	SELO	660	-0.14
1-01557_AtrSpt	Gray	TUBGCP6	661	-0.12
1-01557_AtrSpt	Gray	HDAC10	662	0.04
1-01557_AtrSpt	Gray	MAPK12	663	-0.1
1-01557_AtrSpt	Gray	MAPK11	664	-0.12
1-01557_AtrSpt	Gray	PLXNB2	665	0.01
1-01557_AtrSpt	Gray	FAM116B	666	-0.04
1-01557_AtrSpt	Gray	PPP6R2	667	-0.02
1-01557_AtrSpt	Gray	SBF1	668	-0.22
1-01557_AtrSpt	Gray	LMF2	669	-0.21
1-01557_AtrSpt	Gray	NCAPH2	670	-0.36
1-01557_AtrSpt	Gray	SCO2	671	-0.28
1-01557_AtrSpt	Gray	TYMP	672	-0.28
1-01557_AtrSpt	Gray	ODF3B	673	-0.86
1-01557_AtrSpt	Gray	CHKB	674	-0.37
1-01557_AtrSpt	Gray	CHKB-CPT1B	675	-0.4
1-01557_AtrSpt	Gray	CPT1B	676	-0.42
1-01557_AtrSpt	Gray	BC048192	677	-0.36
1-01557_AtrSpt	Gray	ARSA	678	-0.31
1-01557_AtrSpt	Gray	SHANK3	679	0.17
1-01557_AtrSpt	Gray	RABL2B	680	-0.22
1-02064_AtrSpt	Gray	C20orf96	1	-0.01
1-02064_AtrSpt	Gray	ZCCHC3	2	0.23
1-02064_AtrSpt	Gray	SOX12	3	0.44
1-02064_AtrSpt	Gray	NRSN2	4	0.07
1-02064_AtrSpt	Gray	RBCK1	5	0.03
1-02064_AtrSpt	Gray	TBC1D20	6	-0.32
1-02064_AtrSpt	Gray	DQ588114	7	-0.41
1-02064_AtrSpt	Gray	CSNK2A1chr20-	8	-0.14
1-02064_AtrSpt	Gray	SRXN1	9	-0.61
1-02064_AtrSpt	Gray	PSMF1	10	-0.31
1-02064_AtrSpt	Gray	SDCBP2	11	-0.07
1-02064_AtrSpt	Gray	FKBP1A-SDCBP2	12	-0.21
1-02064_AtrSpt	Gray	FKBP1A	13	0.12
1-02064_AtrSpt	Gray	NSFL1C	14	-0.39
1-02064_AtrSpt	Gray	SIRPA	15	0.21
1-02064_AtrSpt	Gray	STK35	16	0.05
1-02064_AtrSpt	Gray	SNRPB	17	0.26
1-02064_AtrSpt	Gray	ZNF343	18	-0.11
1-02064_AtrSpt	Gray	NOP56	19	-0.3
1-02064_AtrSpt	Gray	IDH3B	20	-0.13
1-02064_AtrSpt	Gray	EBF4	21	0.6
1-02064_AtrSpt	Gray	CPXM1	22	-0.04
1-02064_AtrSpt	Gray	FAM113A	23	0.16
1-02064_AtrSpt	Gray	VPS16	24	-0.08
1-02064_AtrSpt	Gray	PTPRA	25	-0.06
1-02064_AtrSpt	Gray	MRPS26	26	-0.13
1-02064_AtrSpt	Gray	UBOX5	27	0.04
1-02064_AtrSpt	Gray	FASTKD5	28	0.07
1-02064_AtrSpt	Gray	ProSAPiP1	29	-0.46
1-02064_AtrSpt	Gray	DDRGK1	30	-0.17
1-02064_AtrSpt	Gray	ITPA	31	-0.05
1-02064_AtrSpt	Gray	C20orf194	32	-0.26
1-02064_AtrSpt	Gray	ATRN	33	-0.22
1-02064_AtrSpt	Gray	ADAM33	34	0.2
1-02064_AtrSpt	Gray	SIGLEC1	35	-0.24
1-02064_AtrSpt	Gray	HSPA12B	36	-0.46
1-02064_AtrSpt	Gray	C20orf27	37	-0.09
1-02064_AtrSpt	Gray	CENPB	38	0.46
1-02064_AtrSpt	Gray	CDC25B	39	0.69
1-02064_AtrSpt	Gray	C20orf29	40	0.21
1-02064_AtrSpt	Gray	MAVS	41	0.29
1-02064_AtrSpt	Gray	PANK2	42	-0.18
1-02064_AtrSpt	Gray	SMOX	43	-0.27
1-02064_AtrSpt	Gray	PRNP	44	-0.18
1-02064_AtrSpt	Gray	SLC23A2	45	-0.26
1-02064_AtrSpt	Gray	C20orf30	46	-0.22
1-02064_AtrSpt	Gray	CDS2	47	-0.31
1-02064_AtrSpt	Gray	GPCPD1	48	-0.65
1-02064_AtrSpt	Gray	TRMT6	49	-0.45
1-02064_AtrSpt	Gray	CRLS1	50	-0.29
1-02064_AtrSpt	Gray	TMX4	51	0.13
1-02064_AtrSpt	Gray	PLCB4	52	-0.45
1-02064_AtrSpt	Gray	MKKS	53	-0.33
1-02064_AtrSpt	Gray	JAG1	54	-0.56
1-02064_AtrSpt	Gray	BTBD3	55	-0.74
1-02064_AtrSpt	Gray	TASP1	56	0.06
1-02064_AtrSpt	Gray	ESF1	57	-0.46
1-02064_AtrSpt	Gray	C20orf7	58	-0.04
1-02064_AtrSpt	Gray	KIF16B	59	-0.42
1-02064_AtrSpt	Gray	SNRPB2	60	-0.19
1-02064_AtrSpt	Gray	DSTN	61	-0.24
1-02064_AtrSpt	Gray	RRBP1	62	0.34
1-02064_AtrSpt	Gray	SNX5	63	-0.2
1-02064_AtrSpt	Gray	C20orf72	64	0.02
1-02064_AtrSpt	Gray	PET117	65	0.08
1-02064_AtrSpt	Gray	CSRP2BP	66	-0.36
1-02064_AtrSpt	Gray	ZNF133	67	-0.3
1-02064_AtrSpt	Gray	POLR3F	68	-0.62
1-02064_AtrSpt	Gray	RBBP9	69	-0.4
1-02064_AtrSpt	Gray	SEC23B	70	0.07
1-02064_AtrSpt	Gray	LINC00493	71	-0.03
1-02064_AtrSpt	Gray	DTD1	72	-0.19
1-02064_AtrSpt	Gray	RIN2	73	-0.51
1-02064_AtrSpt	Gray	CRNKL1	74	-0.26
1-02064_AtrSpt	Gray	RALGAPA2	75	0.15
1-02064_AtrSpt	Gray	PLK1S1	76	-0.74
1-02064_AtrSpt	Gray	XRN2	77	-0.22
1-02064_AtrSpt	Gray	THBD	78	-0.08
1-02064_AtrSpt	Gray	AX747264	79	-0.26
1-02064_AtrSpt	Gray	CD93	80	-0.37
1-02064_AtrSpt	Gray	NXT1	81	0.04
1-02064_AtrSpt	Gray	GZF1	82	-0.05
1-02064_AtrSpt	Gray	CST3	83	-0.23
1-02064_AtrSpt	Gray	SYNDIG1	84	0.03
1-02064_AtrSpt	Gray	C20orf3	85	0.37
1-02064_AtrSpt	Gray	ACSS1	86	0.14
1-02064_AtrSpt	Gray	ENTPD6	87	0.62
1-02064_AtrSpt	Gray	PYGB	88	0.2
1-02064_AtrSpt	Gray	BC128043	89	0.07
1-02064_AtrSpt	Gray	ABHD12	90	0.17
1-02064_AtrSpt	Gray	NINL	91	0.03
1-02064_AtrSpt	Gray	ZNF337chr20+	92	-1.16
1-02064_AtrSpt	Gray	ZNF337chr20-	93	-1.16
1-02064_AtrSpt	Gray	FRG1B	94	-0.1
1-02064_AtrSpt	Gray	REM1	95	-0.63
1-02064_AtrSpt	Gray	HM13	96	0.07
1-02064_AtrSpt	Gray	PSIMCT-1	97	0.03
1-02064_AtrSpt	Gray	ID1	98	0.4
1-02064_AtrSpt	Gray	BCL2L1	99	0.24
1-02064_AtrSpt	Gray	FOXS1	100	-0.22
1-02064_AtrSpt	Gray	PDRG1	101	0.1
1-02064_AtrSpt	Gray	TM9SF4	102	-0.02
1-02064_AtrSpt	Gray	PLAGL2	103	-0.24
1-02064_AtrSpt	Gray	POFUT1	104	-0.11
1-02064_AtrSpt	Gray	KIF3B	105	0.08
1-02064_AtrSpt	Gray	ASXL1	106	-0.05
1-02064_AtrSpt	Gray	C20orf112	107	0.03
1-02064_AtrSpt	Gray	COMMD7	108	0.05
1-02064_AtrSpt	Gray	MAPRE1	109	0.18
1-02064_AtrSpt	Gray	CDK5RAP1	110	-0.25
1-02064_AtrSpt	Gray	SNTA1	111	0.34
1-02064_AtrSpt	Gray	CBFA2T2	112	-0.12
1-02064_AtrSpt	Gray	NECAB3	113	0.33
1-02064_AtrSpt	Gray	PXMP4	114	-0.14
1-02064_AtrSpt	Gray	CHMP4B	115	0.02
1-02064_AtrSpt	Gray	RALY	116	0.12
1-02064_AtrSpt	Gray	EIF2S2	117	0.02
1-02064_AtrSpt	Gray	AHCY	118	-0.03
1-02064_AtrSpt	Gray	ITCH	119	-0.25
1-02064_AtrSpt	Gray	DYNLRB1	120	0.06
1-02064_AtrSpt	Gray	MAP1LC3A	121	-0.13
1-02064_AtrSpt	Gray	PIGU	122	-0.15
1-02064_AtrSpt	Gray	TP53INP2	123	0.5
1-02064_AtrSpt	Gray	AL122050	124	0.5
1-02064_AtrSpt	Gray	NCOA6	125	-0.27
1-02064_AtrSpt	Gray	GGT7	126	0.33
1-02064_AtrSpt	Gray	ACSS2	127	-0.08
1-02064_AtrSpt	Gray	GSS	128	-0.05
1-02064_AtrSpt	Gray	MYH7B	129	1.05
1-02064_AtrSpt	Gray	TRPC4AP	130	0.12
1-02064_AtrSpt	Gray	EDEM2	131	0.06
1-02064_AtrSpt	Gray	PROCR	132	0.66
1-02064_AtrSpt	Gray	MMP24	133	0.51
1-02064_AtrSpt	Gray	EIF6	134	-0.01
1-02064_AtrSpt	Gray	UQCC	135	-0.12
1-02064_AtrSpt	Gray	AK128252	136	-0.24
1-02064_AtrSpt	Gray	CEP250	137	0.3
1-02064_AtrSpt	Gray	ERGIC3	138	-0.19
1-02064_AtrSpt	Gray	CPNE1	139	-0.04
1-02064_AtrSpt	Gray	RBM12	140	-0.04
1-02064_AtrSpt	Gray	NFS1	141	0
1-02064_AtrSpt	Gray	ROMO1	142	-0.11
1-02064_AtrSpt	Gray	RBM39	143	-0.3
1-02064_AtrSpt	Gray	PHF20	144	-0.29
1-02064_AtrSpt	Gray	SCAND1	145	0.29
1-02064_AtrSpt	Gray	LOC647979	146	-0.62
1-02064_AtrSpt	Gray	EPB41L1	147	-0.35
1-02064_AtrSpt	Gray	C20orf4	148	-0.02
1-02064_AtrSpt	Gray	DLGAP4	149	0.36
1-02064_AtrSpt	Gray	MYL9	150	0.41
1-02064_AtrSpt	Gray	TGIF2	151	0
1-02064_AtrSpt	Gray	TGIF2-C20ORF24	152	-0.12
1-02064_AtrSpt	Gray	C20orf24	153	-0.21
1-02064_AtrSpt	Gray	NDRG3	154	-0.53
1-02064_AtrSpt	Gray	DSN1	155	0.18
1-02064_AtrSpt	Gray	KIAA0889	156	0.63
1-02064_AtrSpt	Gray	SAMHD1	157	0.17
1-02064_AtrSpt	Gray	RPN2	158	0.28
1-02064_AtrSpt	Gray	MANBAL	159	-0.29
1-02064_AtrSpt	Gray	SRC	160	0.01
1-02064_AtrSpt	Gray	AX747164	161	-0.15
1-02064_AtrSpt	Gray	BLCAP	162	-0.09
1-02064_AtrSpt	Gray	CTNNBL1	163	-0.51
1-02064_AtrSpt	Gray	TTI1	164	0.04
1-02064_AtrSpt	Gray	RPRD1B	165	0.21
1-02064_AtrSpt	Gray	TGM2	166	0.43
1-02064_AtrSpt	Gray	DJ417906	167	0.37
1-02064_AtrSpt	Gray	DJ417913	168	0.51
1-02064_AtrSpt	Gray	KIAA1755	169	-0.91
1-02064_AtrSpt	Gray	SNHG11	170	-0.4
1-02064_AtrSpt	Gray	SNORA39	171	-0.64
1-02064_AtrSpt	Gray	RALGAPB	172	-0.45
1-02064_AtrSpt	Gray	ACTR5	173	-0.39
1-02064_AtrSpt	Gray	DHX35	174	-0.68
1-02064_AtrSpt	Gray	MAFB	175	-0.46
1-02064_AtrSpt	Gray	TOP1	176	0.01
1-02064_AtrSpt	Gray	BC035080	177	-0.36
1-02064_AtrSpt	Gray	PLCG1	178	0.11
1-02064_AtrSpt	Gray	ZHX3	179	-0.45
1-02064_AtrSpt	Gray	LPIN3	180	-0.2
1-02064_AtrSpt	Gray	EMILIN3	181	-0.9
1-02064_AtrSpt	Gray	CHD6	182	-0.56
1-02064_AtrSpt	Gray	SRSF6	183	-0.48
1-02064_AtrSpt	Gray	L3MBTL1	184	-0.24
1-02064_AtrSpt	Gray	IFT52	185	-0.53
1-02064_AtrSpt	Gray	C20orf111	186	-0.15
1-02064_AtrSpt	Gray	LOC100505783	187	-0.38
1-02064_AtrSpt	Gray	SERINC3	188	-0.37
1-02064_AtrSpt	Gray	PKIG	189	-0.1
1-02064_AtrSpt	Gray	ADA	190	-0.65
1-02064_AtrSpt	Gray	YWHAB	191	-0.01
1-02064_AtrSpt	Gray	PABPC1L	192	0.28
1-02064_AtrSpt	Gray	TOMM34	193	0.18
1-02064_AtrSpt	Gray	STK4	194	-0.43
1-02064_AtrSpt	Gray	AB209315	195	0.16
1-02064_AtrSpt	Gray	SDC4	196	0.21
1-02064_AtrSpt	Gray	SYS1	197	-0.19
1-02064_AtrSpt	Gray	DBNDD2	198	-0.39
1-02064_AtrSpt	Gray	PIGT	199	-0.15
1-02064_AtrSpt	Gray	DNTTIP1	200	0.29
1-02064_AtrSpt	Gray	SNX21	201	-0.24
1-02064_AtrSpt	Gray	ACOT8	202	-0.32
1-02064_AtrSpt	Gray	ZSWIM1	203	-0.39
1-02064_AtrSpt	Gray	SPATA25	204	-0.24
1-02064_AtrSpt	Gray	NEURL2	205	0.38
1-02064_AtrSpt	Gray	CTSA	206	0.22
1-02064_AtrSpt	Gray	PLTP	207	0.71
1-02064_AtrSpt	Gray	PCIF1	208	-0.1
1-02064_AtrSpt	Gray	ZNF335	209	-0.24
1-02064_AtrSpt	Gray	NCOA5	210	-0.31
1-02064_AtrSpt	Gray	CD40	211	-0.92
1-02064_AtrSpt	Gray	SLC35C2	212	-0.29
1-02064_AtrSpt	Gray	ELMO2	213	-0.09
1-02064_AtrSpt	Gray	TP53RK	214	-0.26
1-02064_AtrSpt	Gray	SLC2A10	215	-0.17
1-02064_AtrSpt	Gray	ZMYND8	216	-0.08
1-02064_AtrSpt	Gray	NCOA3	217	-0.7
1-02064_AtrSpt	Gray	SULF2	218	-0.03
1-02064_AtrSpt	Gray	AX746653	219	0.23
1-02064_AtrSpt	Gray	PREX1	220	0.15
1-02064_AtrSpt	Gray	ARFGEF2	221	-0.56
1-02064_AtrSpt	Gray	CSE1L	222	-0.13
1-02064_AtrSpt	Gray	STAU1	223	0.13
1-02064_AtrSpt	Gray	DDX27	224	-0.3
1-02064_AtrSpt	Gray	ZNFX1	225	-0.56
1-02064_AtrSpt	Gray	ZNFX1-AS1	226	-0.23
1-02064_AtrSpt	Gray	PTGIS	227	-1.03
1-02064_AtrSpt	Gray	B4GALT5	228	-0.26
1-02064_AtrSpt	Gray	SLC9A8	229	-0.18
1-02064_AtrSpt	Gray	SPATA2	230	-0.25
1-02064_AtrSpt	Gray	RNF114	231	-0.13
1-02064_AtrSpt	Gray	TMEM189-UBE2V1	232	0.05
1-02064_AtrSpt	Gray	UBE2V1	233	-0.02
1-02064_AtrSpt	Gray	TMEM189	234	0.3
1-02064_AtrSpt	Gray	CEBPB	235	0.46
1-02064_AtrSpt	Gray	PTPN1	236	0.37
1-02064_AtrSpt	Gray	ADNP	237	-0.51
1-02064_AtrSpt	Gray	DPM1	238	-0.23
1-02064_AtrSpt	Gray	ATP9A	239	-0.58
1-02064_AtrSpt	Gray	PFDN4	240	-0.15
1-02064_AtrSpt	Gray	DOK5	241	-0.87
1-02064_AtrSpt	Gray	FAM210B	242	-0.59
1-02064_AtrSpt	Gray	CSTF1	243	-0.29
1-02064_AtrSpt	Gray	C20orf43	244	-0.2
1-02064_AtrSpt	Gray	RAE1	245	-0.19
1-02064_AtrSpt	Gray	RBM38	246	0.14
1-02064_AtrSpt	Gray	PMEPA1	247	-0.48
1-02064_AtrSpt	Gray	RAB22A	248	-0.26
1-02064_AtrSpt	Gray	VAPB	249	-0.13
1-02064_AtrSpt	Gray	STX16	250	-0.41
1-02064_AtrSpt	Gray	NPEPL1	251	0.3
1-02064_AtrSpt	Gray	AK093534	252	0.13
1-02064_AtrSpt	Gray	TH1L	253	0.12
1-02064_AtrSpt	Gray	CTSZ	254	0.28
1-02064_AtrSpt	Gray	AK310046	255	0.23
1-02064_AtrSpt	Gray	ATP5E	256	0.17
1-02064_AtrSpt	Gray	SLMO2-ATP5E	257	0.18
1-02064_AtrSpt	Gray	SLMO2	258	0.18
1-02064_AtrSpt	Gray	C20orf177	259	-1.1
1-02064_AtrSpt	Gray	PPP1R3D	260	-0.23
1-02064_AtrSpt	Gray	TAF4	261	0.45
1-02064_AtrSpt	Gray	LSM14B	262	0.19
1-02064_AtrSpt	Gray	PSMA7	263	-0.01
1-02064_AtrSpt	Gray	SS18L1	264	-0.12
1-02064_AtrSpt	Gray	GTPBP5	265	-0.43
1-02064_AtrSpt	Gray	OSBPL2	266	0.09
1-02064_AtrSpt	Gray	ADRM1	267	-0.02
1-02064_AtrSpt	Gray	LAMA5	268	0.83
1-02064_AtrSpt	Gray	RPS21	269	-0.15
1-02064_AtrSpt	Gray	CABLES2	270	0.32
1-02064_AtrSpt	Gray	C20orf20	271	0
1-02064_AtrSpt	Gray	OGFR	272	0.11
1-02064_AtrSpt	Gray	COL9A3	273	0
1-02064_AtrSpt	Gray	TCFL5	274	-0.05
1-02064_AtrSpt	Gray	DIDO1	275	-0.27
1-02064_AtrSpt	Gray	C20orf11	276	-0.17
1-02064_AtrSpt	Gray	YTHDF1	277	-0.16
1-02064_AtrSpt	Gray	ARFGAP1	278	0.66
1-02064_AtrSpt	Gray	PPDPF	279	0.02
1-02064_AtrSpt	Gray	PRIC285	280	0.3
1-02064_AtrSpt	Gray	GMEB2	281	0.17
1-02064_AtrSpt	Gray	STMN3	282	-0.4
1-02064_AtrSpt	Gray	RTEL1	283	0.26
1-02064_AtrSpt	Gray	RTEL1-TNFRSF6B	284	0.36
1-02064_AtrSpt	Gray	TNFRSF6B	285	0.41
1-02064_AtrSpt	Gray	ARFRP1	286	0.08
1-02064_AtrSpt	Gray	ZGPAT	287	0.06
1-02064_AtrSpt	Gray	LIME1	288	0.12
1-02064_AtrSpt	Gray	SLC2A4RG	289	-0.07
1-02064_AtrSpt	Gray	ZBTB46	290	0.25
1-02064_AtrSpt	Gray	ABHD16B	291	0.25
1-02064_AtrSpt	Gray	TPD52L2	292	0.2
1-02064_AtrSpt	Gray	UCKL1	293	-0.12
1-02064_AtrSpt	Gray	MIR647	294	-0.81
1-02064_AtrSpt	Gray	UCKL1-AS1	295	0.01
1-02064_AtrSpt	Gray	ZNF512B	296	0.13
1-02064_AtrSpt	Gray	PRPF6	297	-0.14
1-02064_AtrSpt	Gray	SOX18	298	0.93
1-02064_AtrSpt	Gray	TCEA2	299	-0.2
1-02064_AtrSpt	Gray	BC056407	300	-0.51
1-02064_AtrSpt	Gray	PCMTD2	301	-0.79
1-02064_AtrSpt	Gray	TEKT4P2	302	-0.88
1-02064_AtrSpt	Gray	HSPA13	303	0.03
1-02064_AtrSpt	Gray	NRIP1	304	-1.33
1-02064_AtrSpt	Gray	USP25	305	-0.43
1-02064_AtrSpt	Gray	BTG3	306	0.35
1-02064_AtrSpt	Gray	MRPL39	307	0.13
1-02064_AtrSpt	Gray	JAM2	308	-1.19
1-02064_AtrSpt	Gray	ATP5J	309	0
1-02064_AtrSpt	Gray	GABPA	310	-0.78
1-02064_AtrSpt	Gray	APP	311	0.07
1-02064_AtrSpt	Gray	CYYR1	312	-0.71
1-02064_AtrSpt	Gray	ADAMTS1	313	0.69
1-02064_AtrSpt	Gray	N6AMT1	314	-0.76
1-02064_AtrSpt	Gray	LTN1	315	-0.63
1-02064_AtrSpt	Gray	RWDD2B	316	-0.38
1-02064_AtrSpt	Gray	USP16	317	-0.34
1-02064_AtrSpt	Gray	CCT8	318	0.23
1-02064_AtrSpt	Gray	BACH1	319	-0.57
1-02064_AtrSpt	Gray	SOD1	320	-0.29
1-02064_AtrSpt	Gray	SCAF4	321	-0.02
1-02064_AtrSpt	Gray	MRAP	322	-0.12
1-02064_AtrSpt	Gray	URB1	323	-0.19
1-02064_AtrSpt	Gray	C21orf63	324	-0.05
1-02064_AtrSpt	Gray	TCP10L	325	-0.5
1-02064_AtrSpt	Gray	C21orf59	326	-0.45
1-02064_AtrSpt	Gray	SYNJ1	327	-0.69
1-02064_AtrSpt	Gray	GCFC1	328	-0.59
1-02064_AtrSpt	Gray	IL10RB	329	-0.09
1-02064_AtrSpt	Gray	IFNGR2	330	-0.12
1-02064_AtrSpt	Gray	TMEM50B	331	-0.57
1-02064_AtrSpt	Gray	GART	332	-0.3
1-02064_AtrSpt	Gray	SON	333	-0.38
1-02064_AtrSpt	Gray	DONSON	334	0.1
1-02064_AtrSpt	Gray	CRYZL1	335	-0.56
1-02064_AtrSpt	Gray	AK057604	336	-0.23
1-02064_AtrSpt	Gray	ITSN1	337	-0.29
1-02064_AtrSpt	Gray	ATP5O	338	0.17
1-02064_AtrSpt	Gray	MRPS6	339	0.29
1-02064_AtrSpt	Gray	FAM165B	340	-0.19
1-02064_AtrSpt	Gray	RCAN1	341	1.73
1-02064_AtrSpt	Gray	SETD4	342	-0.72
1-02064_AtrSpt	Gray	LOC100133286	343	-0.19
1-02064_AtrSpt	Gray	CBR1	344	-0.3
1-02064_AtrSpt	Gray	CBR3	345	-0.69
1-02064_AtrSpt	Gray	MORC3	346	-0.66
1-02064_AtrSpt	Gray	PIGP	347	-0.33
1-02064_AtrSpt	Gray	TTC3	348	-0.48
1-02064_AtrSpt	Gray	DSCR3	349	0.17
1-02064_AtrSpt	Gray	DYRK1A	350	-0.28
1-02064_AtrSpt	Gray	ERG	351	-0.3
1-02064_AtrSpt	Gray	ETS2	352	-0.16
1-02064_AtrSpt	Gray	PSMG1	353	-0.12
1-02064_AtrSpt	Gray	BRWD1	354	-0.38
1-02064_AtrSpt	Gray	HMGN1	355	-0.47
1-02064_AtrSpt	Gray	WRB	356	-0.21
1-02064_AtrSpt	Gray	SH3BGR	357	0.09
1-02064_AtrSpt	Gray	BACE2	358	0.29
1-02064_AtrSpt	Gray	MX1	359	-1.77
1-02064_AtrSpt	Gray	C2CD2	360	-0.61
1-02064_AtrSpt	Gray	WDR4	361	-0.07
1-02064_AtrSpt	Gray	NDUFV3	362	0.01
1-02064_AtrSpt	Gray	PKNOX1	363	-0.04
1-02064_AtrSpt	Gray	CBS	364	0.01
1-02064_AtrSpt	Gray	U2AF1	365	-0.2
1-02064_AtrSpt	Gray	SIK1	366	1.79
1-02064_AtrSpt	Gray	RRP1B	367	-0.5
1-02064_AtrSpt	Gray	PDXK	368	0.08
1-02064_AtrSpt	Gray	CSTB	369	-0.49
1-02064_AtrSpt	Gray	RRP1	370	-0.22
1-02064_AtrSpt	Gray	AGPAT3	371	0.03
1-02064_AtrSpt	Gray	TRAPPC10	372	-0.51
1-02064_AtrSpt	Gray	PWP2	373	0.1
1-02064_AtrSpt	Gray	C21orf33	374	0.18
1-02064_AtrSpt	Gray	PFKL	375	0.33
1-02064_AtrSpt	Gray	C21orf2	376	0.1
1-02064_AtrSpt	Gray	UBE2G2	377	-0.32
1-02064_AtrSpt	Gray	SUMO3	378	0.01
1-02064_AtrSpt	Gray	PTTG1IP	379	0.4
1-02064_AtrSpt	Gray	ITGB2	380	-0.04
1-02064_AtrSpt	Gray	FAM207A	381	0.37
1-02064_AtrSpt	Gray	ADARB1	382	-0.39
1-02064_AtrSpt	Gray	POFUT2	383	0.27
1-02064_AtrSpt	Gray	LOC642852	384	0.26
1-02064_AtrSpt	Gray	COL18A1	385	0.7
1-02064_AtrSpt	Gray	COL6A1	386	0.54
1-02064_AtrSpt	Gray	COL6A2	387	0.39
1-02064_AtrSpt	Gray	DKFZp586E1322	388	0.32
1-02064_AtrSpt	Gray	LSS	389	0.17
1-02064_AtrSpt	Gray	MCM3AP-AS1	390	0.03
1-02064_AtrSpt	Gray	MCM3AP	391	-0.11
1-02064_AtrSpt	Gray	YBEY	392	-0.47
1-02064_AtrSpt	Gray	PCNT	393	0.15
1-02064_AtrSpt	Gray	DIP2A	394	-0.28
1-02064_AtrSpt	Gray	S100B	395	-1.98
1-02064_AtrSpt	Gray	PRMT2	396	-0.43
1-02064_AtrSpt	Gray	IL17RA	397	0.09
1-02064_AtrSpt	Gray	CECR5	398	0.15
1-02064_AtrSpt	Gray	CECR1	399	0.48
1-02064_AtrSpt	Gray	ATP6V1E1	400	0.12
1-02064_AtrSpt	Gray	BCL2L13	401	-0.2
1-02064_AtrSpt	Gray	DQ570096	402	-0.34
1-02064_AtrSpt	Gray	BID	403	-0.21
1-02064_AtrSpt	Gray	MICAL3	404	0.12
1-02064_AtrSpt	Gray	BC064400	405	0.4
1-02064_AtrSpt	Gray	PEX26	406	0.68
1-02064_AtrSpt	Gray	Em:AC008101.5	407	0.42
1-02064_AtrSpt	Gray	DGCR6	408	-0.38
1-02064_AtrSpt	Gray	DGCR2	409	0.32
1-02064_AtrSpt	Gray	DGCR14	410	-0.04
1-02064_AtrSpt	Gray	SLC25A1	411	0.18
1-02064_AtrSpt	Gray	HIRA	412	0.05
1-02064_AtrSpt	Gray	MRPL40	413	-0.32
1-02064_AtrSpt	Gray	C22orf39	414	-0.31
1-02064_AtrSpt	Gray	BX648073	415	-0.4
1-02064_AtrSpt	Gray	UFD1L	416	-0.06
1-02064_AtrSpt	Gray	CLDN5	417	0.07
1-02064_AtrSpt	Gray	SEPT5	418	0.04
1-02064_AtrSpt	Gray	SEPT5-GP1BB	419	0.07
1-02064_AtrSpt	Gray	GP1BB	420	0.07
1-02064_AtrSpt	Gray	C22orf29	421	0.15
1-02064_AtrSpt	Gray	TXNRD2	422	0.08
1-02064_AtrSpt	Gray	COMT	423	-0.08
1-02064_AtrSpt	Gray	ARVCF	424	0.38
1-02064_AtrSpt	Gray	C22orf25	425	0.31
1-02064_AtrSpt	Gray	DGCR8	426	-0.07
1-02064_AtrSpt	Gray	MIR1306	427	-0.6
1-02064_AtrSpt	Gray	TRMT2A	428	0
1-02064_AtrSpt	Gray	RANBP1	429	0.1
1-02064_AtrSpt	Gray	ZDHHC8	430	0.26
1-02064_AtrSpt	Gray	DGCR6L	431	-0.49
1-02064_AtrSpt	Gray	ZNF74	432	-0.21
1-02064_AtrSpt	Gray	SCARF2	433	0.7
1-02064_AtrSpt	Gray	KLHL22	434	-0.01
1-02064_AtrSpt	Gray	MED15	435	0.16
1-02064_AtrSpt	Gray	PI4KA	436	0.26
1-02064_AtrSpt	Gray	CRKL	437	-0.15
1-02064_AtrSpt	Gray	BC033281	438	-0.08
1-02064_AtrSpt	Gray	LZTR1	439	0.29
1-02064_AtrSpt	Gray	THAP7	440	-0.55
1-02064_AtrSpt	Gray	UBE2L3	441	-0.08
1-02064_AtrSpt	Gray	YDJC	442	0.33
1-02064_AtrSpt	Gray	SDF2L1	443	0.33
1-02064_AtrSpt	Gray	PPIL2	444	0.01
1-02064_AtrSpt	Gray	YPEL1	445	0.09
1-02064_AtrSpt	Gray	MAPK1	446	-0.1
1-02064_AtrSpt	Gray	PPM1F	447	-0.02
1-02064_AtrSpt	Gray	TOP3B	448	0.06
1-02064_AtrSpt	Gray	LOC96610	449	-0.37
1-02064_AtrSpt	Gray	BCRchr22+	450	0.12
1-02064_AtrSpt	Gray	GUSBP11	451	-0.14
1-02064_AtrSpt	Gray	RGL4	452	-0.17
1-02064_AtrSpt	Gray	ZNF70	453	-0.33
1-02064_AtrSpt	Gray	CHCHD10	454	0.04
1-02064_AtrSpt	Gray	SMARCB1	455	0.11
1-02064_AtrSpt	Gray	SLC2A11	456	-0.25
1-02064_AtrSpt	Gray	LOC284889	457	0.61
1-02064_AtrSpt	Gray	MIF	458	0.67
1-02064_AtrSpt	Gray	DDTchr22-	459	0.53
1-02064_AtrSpt	Gray	DDTL	460	-0.06
1-02064_AtrSpt	Gray	GSTT1	461	-0.78
1-02064_AtrSpt	Gray	CABIN1	462	0.14
1-02064_AtrSpt	Gray	SUSD2	463	-0.24
1-02064_AtrSpt	Gray	GGT5	464	0.92
1-02064_AtrSpt	Gray	SPECC1L	465	0.25
1-02064_AtrSpt	Gray	C22orf13	466	0.08
1-02064_AtrSpt	Gray	SNRPD3	467	0.1
1-02064_AtrSpt	Gray	FAM211B	468	0.15
1-02064_AtrSpt	Gray	KIAA1671	469	-0.41
1-02064_AtrSpt	Gray	CRYBB2P1	470	0.03
1-02064_AtrSpt	Gray	HPS4	471	-0.29
1-02064_AtrSpt	Gray	SRRD	472	-0.35
1-02064_AtrSpt	Gray	TFIP11	473	-0.13
1-02064_AtrSpt	Gray	TPST2	474	0.34
1-02064_AtrSpt	Gray	MN1	475	-0.24
1-02064_AtrSpt	Gray	PITPNB	476	-0.3
1-02064_AtrSpt	Gray	TTC28-AS1	477	-0.15
1-02064_AtrSpt	Gray	TTC28	478	-0.44
1-02064_AtrSpt	Gray	HSCB	479	-0.28
1-02064_AtrSpt	Gray	CCDC117	480	0.09
1-02064_AtrSpt	Gray	XBP1	481	-0.13
1-02064_AtrSpt	Gray	ZNRF3	482	0
1-02064_AtrSpt	Gray	KREMEN1	483	0.35
1-02064_AtrSpt	Gray	RHBDD3	484	0.04
1-02064_AtrSpt	Gray	EWSR1	485	-0.11
1-02064_AtrSpt	Gray	GAS2L1	486	0.39
1-02064_AtrSpt	Gray	AP1B1	487	0.55
1-02064_AtrSpt	Gray	THOC5	488	-0.36
1-02064_AtrSpt	Gray	NF2	489	0.32
1-02064_AtrSpt	Gray	CABP7	490	0.32
1-02064_AtrSpt	Gray	ZMAT5	491	0.25
1-02064_AtrSpt	Gray	UQCR10	492	0.27
1-02064_AtrSpt	Gray	ASCC2	493	0.04
1-02064_AtrSpt	Gray	MTMR3	494	-0.33
1-02064_AtrSpt	Gray	GATSL3	495	0.28
1-02064_AtrSpt	Gray	TBC1D10A	496	0.26
1-02064_AtrSpt	Gray	SF3A1	497	-0.07
1-02064_AtrSpt	Gray	RNF215	498	0.08
1-02064_AtrSpt	Gray	PES1	499	-0.17
1-02064_AtrSpt	Gray	TCN2	500	0.15
1-02064_AtrSpt	Gray	MORC2-AS1	501	-0.24
1-02064_AtrSpt	Gray	MORC2	502	-0.04
1-02064_AtrSpt	Gray	TUG1	503	-0.64
1-02064_AtrSpt	Gray	SMTN	504	0.15
1-02064_AtrSpt	Gray	AX747817	505	0.05
1-02064_AtrSpt	Gray	SELM	506	-0.54
1-02064_AtrSpt	Gray	INPP5J	507	-0.25
1-02064_AtrSpt	Gray	RNF185	508	-0.32
1-02064_AtrSpt	Gray	BC069815	509	-0.49
1-02064_AtrSpt	Gray	LIMK2	510	-0.29
1-02064_AtrSpt	Gray	PIK3IP1	511	-0.83
1-02064_AtrSpt	Gray	PATZ1	512	-0.19
1-02064_AtrSpt	Gray	DRG1	513	0.04
1-02064_AtrSpt	Gray	EIF4ENIF1	514	-0.2
1-02064_AtrSpt	Gray	SFI1	515	0.06
1-02064_AtrSpt	Gray	PISD	516	0.17
1-02064_AtrSpt	Gray	PRR14L	517	-0.26
1-02064_AtrSpt	Gray	DEPDC5	518	0.07
1-02064_AtrSpt	Gray	YWHAH	519	0.29
1-02064_AtrSpt	Gray	C22orf28	520	-0.15
1-02064_AtrSpt	Gray	FBXO7	521	-0.05
1-02064_AtrSpt	Gray	TIMP3	522	0.11
1-02064_AtrSpt	Gray	LARGE	523	0.44
1-02064_AtrSpt	Gray	HMGXB4	524	-0.11
1-02064_AtrSpt	Gray	TOM1	525	0.28
1-02064_AtrSpt	Gray	HMOX1	526	-1.23
1-02064_AtrSpt	Gray	MCM5	527	0.49
1-02064_AtrSpt	Gray	RBFOX2	528	-0.39
1-02064_AtrSpt	Gray	APOL3	529	-1.04
1-02064_AtrSpt	Gray	APOL4	530	-0.91
1-02064_AtrSpt	Gray	APOL2	531	0.11
1-02064_AtrSpt	Gray	APOL1	532	-1.16
1-02064_AtrSpt	Gray	MYH9	533	0.52
1-02064_AtrSpt	Gray	TXN2	534	-0.18
1-02064_AtrSpt	Gray	FOXRED2	535	-0.07
1-02064_AtrSpt	Gray	EIF3D	536	-0.18
1-02064_AtrSpt	Gray	IFT27	537	-0.51
1-02064_AtrSpt	Gray	BX537634	538	-0.66
1-02064_AtrSpt	Gray	TST	539	0.02
1-02064_AtrSpt	Gray	MPST	540	0.14
1-02064_AtrSpt	Gray	KCTD17	541	0.87
1-02064_AtrSpt	Gray	RAC2	542	-0.67
1-02064_AtrSpt	Gray	MFNG	543	0.11
1-02064_AtrSpt	Gray	CDC42EP1	544	0.06
1-02064_AtrSpt	Gray	GGA1	545	0.3
1-02064_AtrSpt	Gray	SH3BP1	546	0.33
1-02064_AtrSpt	Gray	PDXP	547	0.42
1-02064_AtrSpt	Gray	LGALS1	548	0.5
1-02064_AtrSpt	Gray	DM074112	549	0.45
1-02064_AtrSpt	Gray	NOL12	550	-0.36
1-02064_AtrSpt	Gray	TRIOBP	551	0.1
1-02064_AtrSpt	Gray	H1F0	552	0.13
1-02064_AtrSpt	Gray	GCAT	553	0.06
1-02064_AtrSpt	Gray	ANKRD54	554	-0.26
1-02064_AtrSpt	Gray	EIF3L	555	-0.24
1-02064_AtrSpt	Gray	MICALL1	556	0.52
1-02064_AtrSpt	Gray	C22orf23	557	0.56
1-02064_AtrSpt	Gray	POLR2F	558	-0.47
1-02064_AtrSpt	Gray	PICK1	559	0.14
1-02064_AtrSpt	Gray	PLA2G6	560	0.14
1-02064_AtrSpt	Gray	MAFF	561	1.36
1-02064_AtrSpt	Gray	DKFZp686N1150	562	0.09
1-02064_AtrSpt	Gray	TMEM184B	563	0.1
1-02064_AtrSpt	Gray	BC127823	564	-0.01
1-02064_AtrSpt	Gray	CSNK1E	565	-0.03
1-02064_AtrSpt	Gray	LOC400927	566	-0.17
1-02064_AtrSpt	Gray	KDELR3	567	0.17
1-02064_AtrSpt	Gray	DDX17	568	-0.48
1-02064_AtrSpt	Gray	CBY1	569	-0.18
1-02064_AtrSpt	Gray	BC036921	570	-0.4
1-02064_AtrSpt	Gray	TOMM22	571	-0.03
1-02064_AtrSpt	Gray	JOSD1	572	0.22
1-02064_AtrSpt	Gray	GTPBP1	573	0.32
1-02064_AtrSpt	Gray	SUN2	574	0.48
1-02064_AtrSpt	Gray	NPTXR	575	0.67
1-02064_AtrSpt	Gray	CBX6	576	0.47
1-02064_AtrSpt	Gray	APOBEC3C	577	-0.11
1-02064_AtrSpt	Gray	CBX7	578	-0.58
1-02064_AtrSpt	Gray	PDGFB	579	0.04
1-02064_AtrSpt	Gray	RPL3	580	0.04
1-02064_AtrSpt	Gray	SYNGR1	581	-0.08
1-02064_AtrSpt	Gray	TAB1	582	0.24
1-02064_AtrSpt	Gray	SMCR7L	583	-0.47
1-02064_AtrSpt	Gray	ATF4	584	-0.13
1-02064_AtrSpt	Gray	DQ589665	585	-0.61
1-02064_AtrSpt	Gray	DQ601415	586	-0.31
1-02064_AtrSpt	Gray	RPS19BP1	587	-0.56
1-02064_AtrSpt	Gray	TNRC6B	588	-0.52
1-02064_AtrSpt	Gray	ADSL	589	0.21
1-02064_AtrSpt	Gray	SGSM3	590	0.3
1-02064_AtrSpt	Gray	MKL1	591	0.39
1-02064_AtrSpt	Gray	SLC25A17	592	-0.15
1-02064_AtrSpt	Gray	ST13	593	-0.41
1-02064_AtrSpt	Gray	XPNPEP3	594	0.22
1-02064_AtrSpt	Gray	RBX1	595	0.17
1-02064_AtrSpt	Gray	EP300	596	-0.62
1-02064_AtrSpt	Gray	L3MBTL2	597	-0.35
1-02064_AtrSpt	Gray	AK057177	598	-0.4
1-02064_AtrSpt	Gray	CHADL	599	-0.37
1-02064_AtrSpt	Gray	RANGAP1	600	0.66
1-02064_AtrSpt	Gray	ZC3H7B	601	0.3
1-02064_AtrSpt	Gray	TEF	602	-0.84
1-02064_AtrSpt	Gray	TOB2	603	-0.39
1-02064_AtrSpt	Gray	PHF5A	604	-0.18
1-02064_AtrSpt	Gray	ACO2	605	0.06
1-02064_AtrSpt	Gray	POLR3H	606	0.1
1-02064_AtrSpt	Gray	CSDC2	607	-0.49
1-02064_AtrSpt	Gray	PMM1	608	0.16
1-02064_AtrSpt	Gray	PPPDE2	609	0.11
1-02064_AtrSpt	Gray	XRCC6	610	0.14
1-02064_AtrSpt	Gray	NHP2L1	611	-0.17
1-02064_AtrSpt	Gray	C22orf46	612	-0.37
1-02064_AtrSpt	Gray	FLJ23584	613	-0.35
1-02064_AtrSpt	Gray	SREBF2	614	0.36
1-02064_AtrSpt	Gray	FAM109B	615	-0.04
1-02064_AtrSpt	Gray	C22orf32	616	-0.08
1-02064_AtrSpt	Gray	NDUFA6	617	-0.06
1-02064_AtrSpt	Gray	CYP2D6	618	-1.25
1-02064_AtrSpt	Gray	TCF20	619	-0.38
1-02064_AtrSpt	Gray	SERHL	620	-0.5
1-02064_AtrSpt	Gray	RRP7A	621	-0.24
1-02064_AtrSpt	Gray	SERHL2	622	-0.43
1-02064_AtrSpt	Gray	RRP7B	623	-0.1
1-02064_AtrSpt	Gray	POLDIP3	624	-0.13
1-02064_AtrSpt	Gray	CYB5R3	625	0.08
1-02064_AtrSpt	Gray	DL490307	626	0.23
1-02064_AtrSpt	Gray	A4GALT	627	0.57
1-02064_AtrSpt	Gray	ARFGAP3	628	0.02
1-02064_AtrSpt	Gray	PACSIN2	629	0.05
1-02064_AtrSpt	Gray	TTLL1	630	0.05
1-02064_AtrSpt	Gray	MCAT	631	0.05
1-02064_AtrSpt	Gray	TSPO	632	-0.01
1-02064_AtrSpt	Gray	TTLL12	633	0.22
1-02064_AtrSpt	Gray	SAMM50	634	0.13
1-02064_AtrSpt	Gray	AX747952	635	-0.01
1-02064_AtrSpt	Gray	PARVB	636	0.13
1-02064_AtrSpt	Gray	LDOC1L	637	0.24
1-02064_AtrSpt	Gray	LOC100506714	638	-0.21
1-02064_AtrSpt	Gray	NUP50	639	-0.6
1-02064_AtrSpt	Gray	KIAA0930	640	-0.16
1-02064_AtrSpt	Gray	FAM118A	641	-1
1-02064_AtrSpt	Gray	FBLN1	642	-0.53
1-02064_AtrSpt	Gray	AK095988	643	-0.9
1-02064_AtrSpt	Gray	ATXN10	644	0.23
1-02064_AtrSpt	Gray	LOC100271722	645	-0.48
1-02064_AtrSpt	Gray	MIRLET7BHG	646	0.17
1-02064_AtrSpt	Gray	PPARA	647	-0.32
1-02064_AtrSpt	Gray	C22orf40	648	-0.02
1-02064_AtrSpt	Gray	TTC38	649	-0.11
1-02064_AtrSpt	Gray	TRMU	650	0.21
1-02064_AtrSpt	Gray	GRAMD4	651	0.14
1-02064_AtrSpt	Gray	CERK	652	0.21
1-02064_AtrSpt	Gray	TBC1D22A	653	-0.03
1-02064_AtrSpt	Gray	BRD1	654	-0.03
1-02064_AtrSpt	Gray	ZBED4	655	-0.07
1-02064_AtrSpt	Gray	ALG12	656	-0.2
1-02064_AtrSpt	Gray	CRELD2	657	0.01
1-02064_AtrSpt	Gray	PIM3	658	0.16
1-02064_AtrSpt	Gray	TRABD	659	-0.07
1-02064_AtrSpt	Gray	SELO	660	0.23
1-02064_AtrSpt	Gray	TUBGCP6	661	-0.01
1-02064_AtrSpt	Gray	HDAC10	662	0.35
1-02064_AtrSpt	Gray	MAPK12	663	0.85
1-02064_AtrSpt	Gray	MAPK11	664	0.3
1-02064_AtrSpt	Gray	PLXNB2	665	0.04
1-02064_AtrSpt	Gray	FAM116B	666	0.26
1-02064_AtrSpt	Gray	PPP6R2	667	0.07
1-02064_AtrSpt	Gray	SBF1	668	0.62
1-02064_AtrSpt	Gray	LMF2	669	0.14
1-02064_AtrSpt	Gray	NCAPH2	670	0.05
1-02064_AtrSpt	Gray	SCO2	671	-0.22
1-02064_AtrSpt	Gray	TYMP	672	-0.06
1-02064_AtrSpt	Gray	ODF3B	673	-0.46
1-02064_AtrSpt	Gray	CHKB	674	0.25
1-02064_AtrSpt	Gray	CHKB-CPT1B	675	0.26
1-02064_AtrSpt	Gray	CPT1B	676	0.28
1-02064_AtrSpt	Gray	BC048192	677	0.19
1-02064_AtrSpt	Gray	ARSA	678	0.53
1-02064_AtrSpt	Gray	SHANK3	679	0.38
1-02064_AtrSpt	Gray	RABL2B	680	-0.06
1-02906_AtrSpt	Gray	C20orf96	1	0.02
1-02906_AtrSpt	Gray	ZCCHC3	2	-0.17
1-02906_AtrSpt	Gray	SOX12	3	-0.08
1-02906_AtrSpt	Gray	NRSN2	4	-0.27
1-02906_AtrSpt	Gray	RBCK1	5	0.1
1-02906_AtrSpt	Gray	TBC1D20	6	-0.18
1-02906_AtrSpt	Gray	DQ588114	7	-0.65
1-02906_AtrSpt	Gray	CSNK2A1chr20-	8	0.26
1-02906_AtrSpt	Gray	SRXN1	9	-0.03
1-02906_AtrSpt	Gray	PSMF1	10	0.11
1-02906_AtrSpt	Gray	SDCBP2	11	0.3
1-02906_AtrSpt	Gray	FKBP1A-SDCBP2	12	0.39
1-02906_AtrSpt	Gray	FKBP1A	13	-0.18
1-02906_AtrSpt	Gray	NSFL1C	14	-0.22
1-02906_AtrSpt	Gray	SIRPA	15	-0.22
1-02906_AtrSpt	Gray	STK35	16	0.23
1-02906_AtrSpt	Gray	SNRPB	17	-0.58
1-02906_AtrSpt	Gray	ZNF343	18	-0.48
1-02906_AtrSpt	Gray	NOP56	19	-0.12
1-02906_AtrSpt	Gray	IDH3B	20	0.11
1-02906_AtrSpt	Gray	EBF4	21	-0.48
1-02906_AtrSpt	Gray	CPXM1	22	-0.85
1-02906_AtrSpt	Gray	FAM113A	23	-0.19
1-02906_AtrSpt	Gray	VPS16	24	-0.25
1-02906_AtrSpt	Gray	PTPRA	25	-0.34
1-02906_AtrSpt	Gray	MRPS26	26	-0.35
1-02906_AtrSpt	Gray	UBOX5	27	0.04
1-02906_AtrSpt	Gray	FASTKD5	28	0.14
1-02906_AtrSpt	Gray	ProSAPiP1	29	-0.27
1-02906_AtrSpt	Gray	DDRGK1	30	-0.2
1-02906_AtrSpt	Gray	ITPA	31	-0.77
1-02906_AtrSpt	Gray	C20orf194	32	0.23
1-02906_AtrSpt	Gray	ATRN	33	0.01
1-02906_AtrSpt	Gray	ADAM33	34	-0.45
1-02906_AtrSpt	Gray	SIGLEC1	35	0.33
1-02906_AtrSpt	Gray	HSPA12B	36	0.31
1-02906_AtrSpt	Gray	C20orf27	37	-0.64
1-02906_AtrSpt	Gray	CENPB	38	-0.7
1-02906_AtrSpt	Gray	CDC25B	39	-0.51
1-02906_AtrSpt	Gray	C20orf29	40	-0.24
1-02906_AtrSpt	Gray	MAVS	41	-0.19
1-02906_AtrSpt	Gray	PANK2	42	-0.11
1-02906_AtrSpt	Gray	SMOX	43	-0.35
1-02906_AtrSpt	Gray	PRNP	44	0.4
1-02906_AtrSpt	Gray	SLC23A2	45	-0.15
1-02906_AtrSpt	Gray	C20orf30	46	-0.16
1-02906_AtrSpt	Gray	CDS2	47	0
1-02906_AtrSpt	Gray	GPCPD1	48	0.23
1-02906_AtrSpt	Gray	TRMT6	49	0.05
1-02906_AtrSpt	Gray	CRLS1	50	0.36
1-02906_AtrSpt	Gray	TMX4	51	-0.16
1-02906_AtrSpt	Gray	PLCB4	52	0.11
1-02906_AtrSpt	Gray	MKKS	53	0.18
1-02906_AtrSpt	Gray	JAG1	54	0.08
1-02906_AtrSpt	Gray	BTBD3	55	0.17
1-02906_AtrSpt	Gray	TASP1	56	-0.36
1-02906_AtrSpt	Gray	ESF1	57	0.28
1-02906_AtrSpt	Gray	C20orf7	58	-0.43
1-02906_AtrSpt	Gray	KIF16B	59	0.28
1-02906_AtrSpt	Gray	SNRPB2	60	-0.35
1-02906_AtrSpt	Gray	DSTN	61	-0.12
1-02906_AtrSpt	Gray	RRBP1	62	0.15
1-02906_AtrSpt	Gray	SNX5	63	-0.13
1-02906_AtrSpt	Gray	C20orf72	64	-0.24
1-02906_AtrSpt	Gray	PET117	65	-0.2
1-02906_AtrSpt	Gray	CSRP2BP	66	-0.47
1-02906_AtrSpt	Gray	ZNF133	67	-0.62
1-02906_AtrSpt	Gray	POLR3F	68	-0.21
1-02906_AtrSpt	Gray	RBBP9	69	-0.1
1-02906_AtrSpt	Gray	SEC23B	70	-0.17
1-02906_AtrSpt	Gray	LINC00493	71	-0.21
1-02906_AtrSpt	Gray	DTD1	72	-0.39
1-02906_AtrSpt	Gray	RIN2	73	0.13
1-02906_AtrSpt	Gray	CRNKL1	74	0.13
1-02906_AtrSpt	Gray	RALGAPA2	75	-0.25
1-02906_AtrSpt	Gray	PLK1S1	76	0.05
1-02906_AtrSpt	Gray	XRN2	77	0.04
1-02906_AtrSpt	Gray	THBD	78	-0.63
1-02906_AtrSpt	Gray	AX747264	79	-0.71
1-02906_AtrSpt	Gray	CD93	80	0.44
1-02906_AtrSpt	Gray	NXT1	81	-0.89
1-02906_AtrSpt	Gray	GZF1	82	0.41
1-02906_AtrSpt	Gray	CST3	83	-0.91
1-02906_AtrSpt	Gray	SYNDIG1	84	-0.39
1-02906_AtrSpt	Gray	C20orf3	85	-0.68
1-02906_AtrSpt	Gray	ACSS1	86	0.36
1-02906_AtrSpt	Gray	ENTPD6	87	-0.35
1-02906_AtrSpt	Gray	PYGB	88	0.21
1-02906_AtrSpt	Gray	BC128043	89	0.66
1-02906_AtrSpt	Gray	ABHD12	90	-0.47
1-02906_AtrSpt	Gray	NINL	91	-0.22
1-02906_AtrSpt	Gray	ZNF337chr20+	92	-0.03
1-02906_AtrSpt	Gray	ZNF337chr20-	93	-0.01
1-02906_AtrSpt	Gray	FRG1B	94	0.52
1-02906_AtrSpt	Gray	REM1	95	-0.09
1-02906_AtrSpt	Gray	HM13	96	-0.48
1-02906_AtrSpt	Gray	PSIMCT-1	97	-0.42
1-02906_AtrSpt	Gray	ID1	98	0.07
1-02906_AtrSpt	Gray	BCL2L1	99	-0.71
1-02906_AtrSpt	Gray	FOXS1	100	-1
1-02906_AtrSpt	Gray	PDRG1	101	-0.18
1-02906_AtrSpt	Gray	TM9SF4	102	0.25
1-02906_AtrSpt	Gray	PLAGL2	103	0.21
1-02906_AtrSpt	Gray	POFUT1	104	-0.11
1-02906_AtrSpt	Gray	KIF3B	105	-0.6
1-02906_AtrSpt	Gray	ASXL1	106	-0.34
1-02906_AtrSpt	Gray	C20orf112	107	0.22
1-02906_AtrSpt	Gray	COMMD7	108	-0.82
1-02906_AtrSpt	Gray	MAPRE1	109	-0.2
1-02906_AtrSpt	Gray	CDK5RAP1	110	-0.12
1-02906_AtrSpt	Gray	SNTA1	111	-0.11
1-02906_AtrSpt	Gray	CBFA2T2	112	-0.23
1-02906_AtrSpt	Gray	NECAB3	113	0.02
1-02906_AtrSpt	Gray	PXMP4	114	-0.39
1-02906_AtrSpt	Gray	CHMP4B	115	-0.4
1-02906_AtrSpt	Gray	RALY	116	-0.56
1-02906_AtrSpt	Gray	EIF2S2	117	-0.38
1-02906_AtrSpt	Gray	AHCY	118	-0.53
1-02906_AtrSpt	Gray	ITCH	119	0.15
1-02906_AtrSpt	Gray	DYNLRB1	120	-0.65
1-02906_AtrSpt	Gray	MAP1LC3A	121	-0.41
1-02906_AtrSpt	Gray	PIGU	122	0.09
1-02906_AtrSpt	Gray	TP53INP2	123	0.34
1-02906_AtrSpt	Gray	AL122050	124	0.2
1-02906_AtrSpt	Gray	NCOA6	125	0.32
1-02906_AtrSpt	Gray	GGT7	126	0.42
1-02906_AtrSpt	Gray	ACSS2	127	0.12
1-02906_AtrSpt	Gray	GSS	128	-0.23
1-02906_AtrSpt	Gray	MYH7B	129	1.2
1-02906_AtrSpt	Gray	TRPC4AP	130	-0.47
1-02906_AtrSpt	Gray	EDEM2	131	-0.72
1-02906_AtrSpt	Gray	PROCR	132	-1.52
1-02906_AtrSpt	Gray	MMP24	133	-0.59
1-02906_AtrSpt	Gray	EIF6	134	-0.9
1-02906_AtrSpt	Gray	UQCC	135	0.21
1-02906_AtrSpt	Gray	AK128252	136	0.04
1-02906_AtrSpt	Gray	CEP250	137	0.33
1-02906_AtrSpt	Gray	ERGIC3	138	-0.82
1-02906_AtrSpt	Gray	CPNE1	139	-0.19
1-02906_AtrSpt	Gray	RBM12	140	0.27
1-02906_AtrSpt	Gray	NFS1	141	0.13
1-02906_AtrSpt	Gray	ROMO1	142	0.03
1-02906_AtrSpt	Gray	RBM39	143	0.08
1-02906_AtrSpt	Gray	PHF20	144	-0.21
1-02906_AtrSpt	Gray	SCAND1	145	-0.37
1-02906_AtrSpt	Gray	LOC647979	146	0.03
1-02906_AtrSpt	Gray	EPB41L1	147	0.42
1-02906_AtrSpt	Gray	C20orf4	148	-0.25
1-02906_AtrSpt	Gray	DLGAP4	149	0.38
1-02906_AtrSpt	Gray	MYL9	150	-0.05
1-02906_AtrSpt	Gray	TGIF2	151	-0.2
1-02906_AtrSpt	Gray	TGIF2-C20ORF24	152	-0.6
1-02906_AtrSpt	Gray	C20orf24	153	-0.64
1-02906_AtrSpt	Gray	NDRG3	154	0.28
1-02906_AtrSpt	Gray	DSN1	155	-0.59
1-02906_AtrSpt	Gray	KIAA0889	156	0.46
1-02906_AtrSpt	Gray	SAMHD1	157	-0.66
1-02906_AtrSpt	Gray	RPN2	158	-0.62
1-02906_AtrSpt	Gray	MANBAL	159	-0.66
1-02906_AtrSpt	Gray	SRC	160	-0.48
1-02906_AtrSpt	Gray	AX747164	161	-0.37
1-02906_AtrSpt	Gray	BLCAP	162	0.24
1-02906_AtrSpt	Gray	CTNNBL1	163	-0.22
1-02906_AtrSpt	Gray	TTI1	164	-0.03
1-02906_AtrSpt	Gray	RPRD1B	165	0.32
1-02906_AtrSpt	Gray	TGM2	166	0.1
1-02906_AtrSpt	Gray	DJ417906	167	0.44
1-02906_AtrSpt	Gray	DJ417913	168	0.72
1-02906_AtrSpt	Gray	KIAA1755	169	-0.2
1-02906_AtrSpt	Gray	SNHG11	170	-0.43
1-02906_AtrSpt	Gray	SNORA39	171	-0.51
1-02906_AtrSpt	Gray	RALGAPB	172	0.19
1-02906_AtrSpt	Gray	ACTR5	173	-0.3
1-02906_AtrSpt	Gray	DHX35	174	0.25
1-02906_AtrSpt	Gray	MAFB	175	-0.8
1-02906_AtrSpt	Gray	TOP1	176	0.1
1-02906_AtrSpt	Gray	BC035080	177	0.1
1-02906_AtrSpt	Gray	PLCG1	178	-0.14
1-02906_AtrSpt	Gray	ZHX3	179	-0.78
1-02906_AtrSpt	Gray	LPIN3	180	-0.6
1-02906_AtrSpt	Gray	EMILIN3	181	-0.45
1-02906_AtrSpt	Gray	CHD6	182	-0.02
1-02906_AtrSpt	Gray	SRSF6	183	0.05
1-02906_AtrSpt	Gray	L3MBTL1	184	0.22
1-02906_AtrSpt	Gray	IFT52	185	-0.67
1-02906_AtrSpt	Gray	C20orf111	186	-0.56
1-02906_AtrSpt	Gray	LOC100505783	187	-0.98
1-02906_AtrSpt	Gray	SERINC3	188	0.23
1-02906_AtrSpt	Gray	PKIG	189	0.08
1-02906_AtrSpt	Gray	ADA	190	0.09
1-02906_AtrSpt	Gray	YWHAB	191	-0.06
1-02906_AtrSpt	Gray	PABPC1L	192	-0.81
1-02906_AtrSpt	Gray	TOMM34	193	-0.62
1-02906_AtrSpt	Gray	STK4	194	-0.62
1-02906_AtrSpt	Gray	AB209315	195	-1.52
1-02906_AtrSpt	Gray	SDC4	196	-0.26
1-02906_AtrSpt	Gray	SYS1	197	-0.43
1-02906_AtrSpt	Gray	DBNDD2	198	0.14
1-02906_AtrSpt	Gray	PIGT	199	-0.26
1-02906_AtrSpt	Gray	DNTTIP1	200	-0.75
1-02906_AtrSpt	Gray	SNX21	201	-0.31
1-02906_AtrSpt	Gray	ACOT8	202	0.1
1-02906_AtrSpt	Gray	ZSWIM1	203	0.19
1-02906_AtrSpt	Gray	SPATA25	204	-0.45
1-02906_AtrSpt	Gray	NEURL2	205	-0.72
1-02906_AtrSpt	Gray	CTSA	206	-0.07
1-02906_AtrSpt	Gray	PLTP	207	-0.64
1-02906_AtrSpt	Gray	PCIF1	208	0.09
1-02906_AtrSpt	Gray	ZNF335	209	0.01
1-02906_AtrSpt	Gray	NCOA5	210	0.14
1-02906_AtrSpt	Gray	CD40	211	0.02
1-02906_AtrSpt	Gray	SLC35C2	212	-0.22
1-02906_AtrSpt	Gray	ELMO2	213	-0.14
1-02906_AtrSpt	Gray	TP53RK	214	-0.18
1-02906_AtrSpt	Gray	SLC2A10	215	-0.21
1-02906_AtrSpt	Gray	ZMYND8	216	-0.24
1-02906_AtrSpt	Gray	NCOA3	217	0.15
1-02906_AtrSpt	Gray	SULF2	218	-0.81
1-02906_AtrSpt	Gray	AX746653	219	-0.36
1-02906_AtrSpt	Gray	PREX1	220	-0.31
1-02906_AtrSpt	Gray	ARFGEF2	221	0.31
1-02906_AtrSpt	Gray	CSE1L	222	0.63
1-02906_AtrSpt	Gray	STAU1	223	-0.03
1-02906_AtrSpt	Gray	DDX27	224	-0.08
1-02906_AtrSpt	Gray	ZNFX1	225	-0.16
1-02906_AtrSpt	Gray	ZNFX1-AS1	226	-1.3
1-02906_AtrSpt	Gray	PTGIS	227	-0.69
1-02906_AtrSpt	Gray	B4GALT5	228	0.02
1-02906_AtrSpt	Gray	SLC9A8	229	0.02
1-02906_AtrSpt	Gray	SPATA2	230	0.26
1-02906_AtrSpt	Gray	RNF114	231	-0.09
1-02906_AtrSpt	Gray	TMEM189-UBE2V1	232	0.04
1-02906_AtrSpt	Gray	UBE2V1	233	0.06
1-02906_AtrSpt	Gray	TMEM189	234	-0.25
1-02906_AtrSpt	Gray	CEBPB	235	-0.98
1-02906_AtrSpt	Gray	PTPN1	236	-0.31
1-02906_AtrSpt	Gray	ADNP	237	0
1-02906_AtrSpt	Gray	DPM1	238	0.24
1-02906_AtrSpt	Gray	ATP9A	239	-0.15
1-02906_AtrSpt	Gray	PFDN4	240	0.17
1-02906_AtrSpt	Gray	DOK5	241	-1.13
1-02906_AtrSpt	Gray	FAM210B	242	-0.29
1-02906_AtrSpt	Gray	CSTF1	243	0.02
1-02906_AtrSpt	Gray	C20orf43	244	-0.55
1-02906_AtrSpt	Gray	RAE1	245	-0.23
1-02906_AtrSpt	Gray	RBM38	246	0.27
1-02906_AtrSpt	Gray	PMEPA1	247	-0.42
1-02906_AtrSpt	Gray	RAB22A	248	-0.28
1-02906_AtrSpt	Gray	VAPB	249	0.32
1-02906_AtrSpt	Gray	STX16	250	0.26
1-02906_AtrSpt	Gray	NPEPL1	251	0.06
1-02906_AtrSpt	Gray	AK093534	252	0.39
1-02906_AtrSpt	Gray	TH1L	253	-0.15
1-02906_AtrSpt	Gray	CTSZ	254	-0.62
1-02906_AtrSpt	Gray	AK310046	255	-0.69
1-02906_AtrSpt	Gray	ATP5E	256	-0.23
1-02906_AtrSpt	Gray	SLMO2-ATP5E	257	-0.2
1-02906_AtrSpt	Gray	SLMO2	258	-0.15
1-02906_AtrSpt	Gray	C20orf177	259	0.63
1-02906_AtrSpt	Gray	PPP1R3D	260	0.49
1-02906_AtrSpt	Gray	TAF4	261	0.19
1-02906_AtrSpt	Gray	LSM14B	262	-0.05
1-02906_AtrSpt	Gray	PSMA7	263	-0.53
1-02906_AtrSpt	Gray	SS18L1	264	0.24
1-02906_AtrSpt	Gray	GTPBP5	265	0.02
1-02906_AtrSpt	Gray	OSBPL2	266	0.06
1-02906_AtrSpt	Gray	ADRM1	267	0.17
1-02906_AtrSpt	Gray	LAMA5	268	0.23
1-02906_AtrSpt	Gray	RPS21	269	-0.58
1-02906_AtrSpt	Gray	CABLES2	270	0.17
1-02906_AtrSpt	Gray	C20orf20	271	-0.28
1-02906_AtrSpt	Gray	OGFR	272	-0.55
1-02906_AtrSpt	Gray	COL9A3	273	-0.79
1-02906_AtrSpt	Gray	TCFL5	274	-0.03
1-02906_AtrSpt	Gray	DIDO1	275	0.17
1-02906_AtrSpt	Gray	C20orf11	276	-0.46
1-02906_AtrSpt	Gray	YTHDF1	277	0.08
1-02906_AtrSpt	Gray	ARFGAP1	278	-0.64
1-02906_AtrSpt	Gray	PPDPF	279	-0.38
1-02906_AtrSpt	Gray	PRIC285	280	0.27
1-02906_AtrSpt	Gray	GMEB2	281	0
1-02906_AtrSpt	Gray	STMN3	282	-1.19
1-02906_AtrSpt	Gray	RTEL1	283	0.21
1-02906_AtrSpt	Gray	RTEL1-TNFRSF6B	284	0.02
1-02906_AtrSpt	Gray	TNFRSF6B	285	-0.07
1-02906_AtrSpt	Gray	ARFRP1	286	-0.02
1-02906_AtrSpt	Gray	ZGPAT	287	-0.15
1-02906_AtrSpt	Gray	LIME1	288	-0.08
1-02906_AtrSpt	Gray	SLC2A4RG	289	-0.13
1-02906_AtrSpt	Gray	ZBTB46	290	0.09
1-02906_AtrSpt	Gray	ABHD16B	291	0.39
1-02906_AtrSpt	Gray	TPD52L2	292	-0.26
1-02906_AtrSpt	Gray	UCKL1	293	0.98
1-02906_AtrSpt	Gray	MIR647	294	1.56
1-02906_AtrSpt	Gray	UCKL1-AS1	295	1.15
1-02906_AtrSpt	Gray	ZNF512B	296	0.01
1-02906_AtrSpt	Gray	PRPF6	297	-0.01
1-02906_AtrSpt	Gray	SOX18	298	0.34
1-02906_AtrSpt	Gray	TCEA2	299	-0.19
1-02906_AtrSpt	Gray	BC056407	300	0.28
1-02906_AtrSpt	Gray	PCMTD2	301	0.44
1-02906_AtrSpt	Gray	TEKT4P2	302	-0.88
1-02906_AtrSpt	Gray	HSPA13	303	0.19
1-02906_AtrSpt	Gray	NRIP1	304	0.44
1-02906_AtrSpt	Gray	USP25	305	0.33
1-02906_AtrSpt	Gray	BTG3	306	-1.05
1-02906_AtrSpt	Gray	MRPL39	307	-0.19
1-02906_AtrSpt	Gray	JAM2	308	0.7
1-02906_AtrSpt	Gray	ATP5J	309	-0.08
1-02906_AtrSpt	Gray	GABPA	310	0.56
1-02906_AtrSpt	Gray	APP	311	0.33
1-02906_AtrSpt	Gray	CYYR1	312	0.74
1-02906_AtrSpt	Gray	ADAMTS1	313	-0.18
1-02906_AtrSpt	Gray	N6AMT1	314	0.34
1-02906_AtrSpt	Gray	LTN1	315	0.72
1-02906_AtrSpt	Gray	RWDD2B	316	0.11
1-02906_AtrSpt	Gray	USP16	317	0.29
1-02906_AtrSpt	Gray	CCT8	318	-0.04
1-02906_AtrSpt	Gray	BACH1	319	-0.47
1-02906_AtrSpt	Gray	SOD1	320	-0.2
1-02906_AtrSpt	Gray	SCAF4	321	0.13
1-02906_AtrSpt	Gray	MRAP	322	-0.6
1-02906_AtrSpt	Gray	URB1	323	-0.3
1-02906_AtrSpt	Gray	C21orf63	324	-0.68
1-02906_AtrSpt	Gray	TCP10L	325	0.03
1-02906_AtrSpt	Gray	C21orf59	326	0.09
1-02906_AtrSpt	Gray	SYNJ1	327	0.53
1-02906_AtrSpt	Gray	GCFC1	328	0.51
1-02906_AtrSpt	Gray	IL10RB	329	-0.46
1-02906_AtrSpt	Gray	IFNGR2	330	-0.43
1-02906_AtrSpt	Gray	TMEM50B	331	0.15
1-02906_AtrSpt	Gray	GART	332	-0.06
1-02906_AtrSpt	Gray	SON	333	0
1-02906_AtrSpt	Gray	DONSON	334	-0.07
1-02906_AtrSpt	Gray	CRYZL1	335	-0.44
1-02906_AtrSpt	Gray	AK057604	336	-0.63
1-02906_AtrSpt	Gray	ITSN1	337	-0.08
1-02906_AtrSpt	Gray	ATP5O	338	-0.05
1-02906_AtrSpt	Gray	MRPS6	339	-0.43
1-02906_AtrSpt	Gray	FAM165B	340	0.26
1-02906_AtrSpt	Gray	RCAN1	341	-0.4
1-02906_AtrSpt	Gray	SETD4	342	0.13
1-02906_AtrSpt	Gray	LOC100133286	343	-0.2
1-02906_AtrSpt	Gray	CBR1	344	-0.53
1-02906_AtrSpt	Gray	CBR3	345	-0.64
1-02906_AtrSpt	Gray	MORC3	346	0.26
1-02906_AtrSpt	Gray	PIGP	347	-0.13
1-02906_AtrSpt	Gray	TTC3	348	-0.15
1-02906_AtrSpt	Gray	DSCR3	349	-0.15
1-02906_AtrSpt	Gray	DYRK1A	350	-0.08
1-02906_AtrSpt	Gray	ERG	351	0.25
1-02906_AtrSpt	Gray	ETS2	352	-0.07
1-02906_AtrSpt	Gray	PSMG1	353	-0.63
1-02906_AtrSpt	Gray	BRWD1	354	0.34
1-02906_AtrSpt	Gray	HMGN1	355	0.73
1-02906_AtrSpt	Gray	WRB	356	-0.18
1-02906_AtrSpt	Gray	SH3BGR	357	0
1-02906_AtrSpt	Gray	BACE2	358	-0.51
1-02906_AtrSpt	Gray	MX1	359	1.2
1-02906_AtrSpt	Gray	C2CD2	360	0.22
1-02906_AtrSpt	Gray	WDR4	361	0.12
1-02906_AtrSpt	Gray	NDUFV3	362	0.07
1-02906_AtrSpt	Gray	PKNOX1	363	-0.28
1-02906_AtrSpt	Gray	CBS	364	-1.1
1-02906_AtrSpt	Gray	U2AF1	365	-0.28
1-02906_AtrSpt	Gray	SIK1	366	-0.61
1-02906_AtrSpt	Gray	RRP1B	367	0.2
1-02906_AtrSpt	Gray	PDXK	368	-0.25
1-02906_AtrSpt	Gray	CSTB	369	-0.58
1-02906_AtrSpt	Gray	RRP1	370	-0.02
1-02906_AtrSpt	Gray	AGPAT3	371	0.25
1-02906_AtrSpt	Gray	TRAPPC10	372	-0.14
1-02906_AtrSpt	Gray	PWP2	373	0.03
1-02906_AtrSpt	Gray	C21orf33	374	-0.26
1-02906_AtrSpt	Gray	PFKL	375	-0.62
1-02906_AtrSpt	Gray	C21orf2	376	-0.5
1-02906_AtrSpt	Gray	UBE2G2	377	-0.09
1-02906_AtrSpt	Gray	SUMO3	378	-0.05
1-02906_AtrSpt	Gray	PTTG1IP	379	-0.38
1-02906_AtrSpt	Gray	ITGB2	380	-1.24
1-02906_AtrSpt	Gray	FAM207A	381	-0.42
1-02906_AtrSpt	Gray	ADARB1	382	0.23
1-02906_AtrSpt	Gray	POFUT2	383	-0.74
1-02906_AtrSpt	Gray	LOC642852	384	-0.48
1-02906_AtrSpt	Gray	COL18A1	385	-0.96
1-02906_AtrSpt	Gray	COL6A1	386	-0.37
1-02906_AtrSpt	Gray	COL6A2	387	-0.58
1-02906_AtrSpt	Gray	DKFZp586E1322	388	-0.94
1-02906_AtrSpt	Gray	LSS	389	-0.5
1-02906_AtrSpt	Gray	MCM3AP-AS1	390	-0.14
1-02906_AtrSpt	Gray	MCM3AP	391	-0.34
1-02906_AtrSpt	Gray	YBEY	392	0.76
1-02906_AtrSpt	Gray	PCNT	393	-0.23
1-02906_AtrSpt	Gray	DIP2A	394	0.34
1-02906_AtrSpt	Gray	S100B	395	-0.43
1-02906_AtrSpt	Gray	PRMT2	396	-0.37
1-02906_AtrSpt	Gray	IL17RA	397	-0.48
1-02906_AtrSpt	Gray	CECR5	398	-0.39
1-02906_AtrSpt	Gray	CECR1	399	0.46
1-02906_AtrSpt	Gray	ATP6V1E1	400	-0.19
1-02906_AtrSpt	Gray	BCL2L13	401	-0.08
1-02906_AtrSpt	Gray	DQ570096	402	-0.73
1-02906_AtrSpt	Gray	BID	403	-1.23
1-02906_AtrSpt	Gray	MICAL3	404	0.03
1-02906_AtrSpt	Gray	BC064400	405	-0.53
1-02906_AtrSpt	Gray	PEX26	406	-0.43
1-02906_AtrSpt	Gray	Em:AC008101.5	407	0.33
1-02906_AtrSpt	Gray	DGCR6	408	-0.45
1-02906_AtrSpt	Gray	DGCR2	409	-0.08
1-02906_AtrSpt	Gray	DGCR14	410	-0.21
1-02906_AtrSpt	Gray	SLC25A1	411	-0.61
1-02906_AtrSpt	Gray	HIRA	412	-0.2
1-02906_AtrSpt	Gray	MRPL40	413	-0.75
1-02906_AtrSpt	Gray	C22orf39	414	-0.39
1-02906_AtrSpt	Gray	BX648073	415	-0.28
1-02906_AtrSpt	Gray	UFD1L	416	-0.52
1-02906_AtrSpt	Gray	CLDN5	417	0.57
1-02906_AtrSpt	Gray	SEPT5	418	0.2
1-02906_AtrSpt	Gray	SEPT5-GP1BB	419	0.16
1-02906_AtrSpt	Gray	GP1BB	420	0.16
1-02906_AtrSpt	Gray	C22orf29	421	0.03
1-02906_AtrSpt	Gray	TXNRD2	422	-0.11
1-02906_AtrSpt	Gray	COMT	423	-0.79
1-02906_AtrSpt	Gray	ARVCF	424	-0.05
1-02906_AtrSpt	Gray	C22orf25	425	-0.31
1-02906_AtrSpt	Gray	DGCR8	426	0.06
1-02906_AtrSpt	Gray	MIR1306	427	0.2
1-02906_AtrSpt	Gray	TRMT2A	428	-0.01
1-02906_AtrSpt	Gray	RANBP1	429	-0.39
1-02906_AtrSpt	Gray	ZDHHC8	430	0.31
1-02906_AtrSpt	Gray	DGCR6L	431	-0.37
1-02906_AtrSpt	Gray	ZNF74	432	-0.51
1-02906_AtrSpt	Gray	SCARF2	433	-1
1-02906_AtrSpt	Gray	KLHL22	434	-0.2
1-02906_AtrSpt	Gray	MED15	435	-0.21
1-02906_AtrSpt	Gray	PI4KA	436	0
1-02906_AtrSpt	Gray	CRKL	437	-0.16
1-02906_AtrSpt	Gray	BC033281	438	-0.25
1-02906_AtrSpt	Gray	LZTR1	439	-0.4
1-02906_AtrSpt	Gray	THAP7	440	-0.35
1-02906_AtrSpt	Gray	UBE2L3	441	-0.02
1-02906_AtrSpt	Gray	YDJC	442	-1.14
1-02906_AtrSpt	Gray	SDF2L1	443	-1.3
1-02906_AtrSpt	Gray	PPIL2	444	0.16
1-02906_AtrSpt	Gray	YPEL1	445	-0.28
1-02906_AtrSpt	Gray	MAPK1	446	-0.25
1-02906_AtrSpt	Gray	PPM1F	447	-0.29
1-02906_AtrSpt	Gray	TOP3B	448	-0.01
1-02906_AtrSpt	Gray	LOC96610	449	0.26
1-02906_AtrSpt	Gray	BCRchr22+	450	-0.45
1-02906_AtrSpt	Gray	GUSBP11	451	0.39
1-02906_AtrSpt	Gray	RGL4	452	0.59
1-02906_AtrSpt	Gray	ZNF70	453	0.19
1-02906_AtrSpt	Gray	CHCHD10	454	0.15
1-02906_AtrSpt	Gray	SMARCB1	455	-0.2
1-02906_AtrSpt	Gray	SLC2A11	456	0.52
1-02906_AtrSpt	Gray	LOC284889	457	-1.02
1-02906_AtrSpt	Gray	MIF	458	-1.2
1-02906_AtrSpt	Gray	DDTchr22-	459	-0.86
1-02906_AtrSpt	Gray	DDTL	460	-0.26
1-02906_AtrSpt	Gray	GSTT1	461	1.11
1-02906_AtrSpt	Gray	CABIN1	462	0.16
1-02906_AtrSpt	Gray	SUSD2	463	-0.27
1-02906_AtrSpt	Gray	GGT5	464	-1.06
1-02906_AtrSpt	Gray	SPECC1L	465	-0.17
1-02906_AtrSpt	Gray	C22orf13	466	-0.28
1-02906_AtrSpt	Gray	SNRPD3	467	-0.39
1-02906_AtrSpt	Gray	FAM211B	468	-0.28
1-02906_AtrSpt	Gray	KIAA1671	469	0.19
1-02906_AtrSpt	Gray	CRYBB2P1	470	-0.24
1-02906_AtrSpt	Gray	HPS4	471	-0.08
1-02906_AtrSpt	Gray	SRRD	472	-0.21
1-02906_AtrSpt	Gray	TFIP11	473	-0.09
1-02906_AtrSpt	Gray	TPST2	474	-1.22
1-02906_AtrSpt	Gray	MN1	475	-0.22
1-02906_AtrSpt	Gray	PITPNB	476	0.14
1-02906_AtrSpt	Gray	TTC28-AS1	477	-0.09
1-02906_AtrSpt	Gray	TTC28	478	0.07
1-02906_AtrSpt	Gray	HSCB	479	-0.86
1-02906_AtrSpt	Gray	CCDC117	480	-0.02
1-02906_AtrSpt	Gray	XBP1	481	-0.5
1-02906_AtrSpt	Gray	ZNRF3	482	0.08
1-02906_AtrSpt	Gray	KREMEN1	483	-0.41
1-02906_AtrSpt	Gray	RHBDD3	484	-0.57
1-02906_AtrSpt	Gray	EWSR1	485	0.1
1-02906_AtrSpt	Gray	GAS2L1	486	-0.66
1-02906_AtrSpt	Gray	AP1B1	487	-0.31
1-02906_AtrSpt	Gray	THOC5	488	-0.14
1-02906_AtrSpt	Gray	NF2	489	-0.05
1-02906_AtrSpt	Gray	CABP7	490	-0.97
1-02906_AtrSpt	Gray	ZMAT5	491	-0.95
1-02906_AtrSpt	Gray	UQCR10	492	-0.12
1-02906_AtrSpt	Gray	ASCC2	493	-0.11
1-02906_AtrSpt	Gray	MTMR3	494	-0.13
1-02906_AtrSpt	Gray	GATSL3	495	-0.85
1-02906_AtrSpt	Gray	TBC1D10A	496	-0.62
1-02906_AtrSpt	Gray	SF3A1	497	0.37
1-02906_AtrSpt	Gray	RNF215	498	-0.14
1-02906_AtrSpt	Gray	PES1	499	-0.49
1-02906_AtrSpt	Gray	TCN2	500	-0.51
1-02906_AtrSpt	Gray	MORC2-AS1	501	-0.81
1-02906_AtrSpt	Gray	MORC2	502	-0.08
1-02906_AtrSpt	Gray	TUG1	503	0.18
1-02906_AtrSpt	Gray	SMTN	504	0.64
1-02906_AtrSpt	Gray	AX747817	505	0.42
1-02906_AtrSpt	Gray	SELM	506	-0.33
1-02906_AtrSpt	Gray	INPP5J	507	1.15
1-02906_AtrSpt	Gray	RNF185	508	-0.23
1-02906_AtrSpt	Gray	BC069815	509	-0.09
1-02906_AtrSpt	Gray	LIMK2	510	-0.12
1-02906_AtrSpt	Gray	PIK3IP1	511	-0.89
1-02906_AtrSpt	Gray	PATZ1	512	0
1-02906_AtrSpt	Gray	DRG1	513	-0.68
1-02906_AtrSpt	Gray	EIF4ENIF1	514	-0.03
1-02906_AtrSpt	Gray	SFI1	515	-0.05
1-02906_AtrSpt	Gray	PISD	516	0.04
1-02906_AtrSpt	Gray	PRR14L	517	-0.12
1-02906_AtrSpt	Gray	DEPDC5	518	0.13
1-02906_AtrSpt	Gray	YWHAH	519	-0.28
1-02906_AtrSpt	Gray	C22orf28	520	-0.3
1-02906_AtrSpt	Gray	FBXO7	521	-0.24
1-02906_AtrSpt	Gray	TIMP3	522	0.08
1-02906_AtrSpt	Gray	LARGE	523	-0.73
1-02906_AtrSpt	Gray	HMGXB4	524	0.15
1-02906_AtrSpt	Gray	TOM1	525	-0.58
1-02906_AtrSpt	Gray	HMOX1	526	-2.45
1-02906_AtrSpt	Gray	MCM5	527	-0.21
1-02906_AtrSpt	Gray	RBFOX2	528	-0.09
1-02906_AtrSpt	Gray	APOL3	529	0.13
1-02906_AtrSpt	Gray	APOL4	530	0.82
1-02906_AtrSpt	Gray	APOL2	531	-0.1
1-02906_AtrSpt	Gray	APOL1	532	-0.02
1-02906_AtrSpt	Gray	MYH9	533	0.12
1-02906_AtrSpt	Gray	TXN2	534	0.08
1-02906_AtrSpt	Gray	FOXRED2	535	0.1
1-02906_AtrSpt	Gray	EIF3D	536	-0.35
1-02906_AtrSpt	Gray	IFT27	537	0.17
1-02906_AtrSpt	Gray	BX537634	538	0.23
1-02906_AtrSpt	Gray	TST	539	-0.68
1-02906_AtrSpt	Gray	MPST	540	-0.98
1-02906_AtrSpt	Gray	KCTD17	541	-1.35
1-02906_AtrSpt	Gray	RAC2	542	-0.67
1-02906_AtrSpt	Gray	MFNG	543	-0.34
1-02906_AtrSpt	Gray	CDC42EP1	544	-0.01
1-02906_AtrSpt	Gray	GGA1	545	-0.23
1-02906_AtrSpt	Gray	SH3BP1	546	-0.31
1-02906_AtrSpt	Gray	PDXP	547	-0.34
1-02906_AtrSpt	Gray	LGALS1	548	-0.79
1-02906_AtrSpt	Gray	DM074112	549	-0.51
1-02906_AtrSpt	Gray	NOL12	550	-0.09
1-02906_AtrSpt	Gray	TRIOBP	551	0.07
1-02906_AtrSpt	Gray	H1F0	552	0.1
1-02906_AtrSpt	Gray	GCAT	553	-0.45
1-02906_AtrSpt	Gray	ANKRD54	554	-0.2
1-02906_AtrSpt	Gray	EIF3L	555	-0.24
1-02906_AtrSpt	Gray	MICALL1	556	0.07
1-02906_AtrSpt	Gray	C22orf23	557	-0.09
1-02906_AtrSpt	Gray	POLR2F	558	-0.29
1-02906_AtrSpt	Gray	PICK1	559	-0.07
1-02906_AtrSpt	Gray	PLA2G6	560	0.09
1-02906_AtrSpt	Gray	MAFF	561	-2.08
1-02906_AtrSpt	Gray	DKFZp686N1150	562	-0.31
1-02906_AtrSpt	Gray	TMEM184B	563	-0.19
1-02906_AtrSpt	Gray	BC127823	564	-0.26
1-02906_AtrSpt	Gray	CSNK1E	565	0.12
1-02906_AtrSpt	Gray	LOC400927	566	0.22
1-02906_AtrSpt	Gray	KDELR3	567	-1.05
1-02906_AtrSpt	Gray	DDX17	568	0.49
1-02906_AtrSpt	Gray	CBY1	569	-0.34
1-02906_AtrSpt	Gray	BC036921	570	-0.2
1-02906_AtrSpt	Gray	TOMM22	571	-0.24
1-02906_AtrSpt	Gray	JOSD1	572	-0.02
1-02906_AtrSpt	Gray	GTPBP1	573	-0.03
1-02906_AtrSpt	Gray	SUN2	574	-0.64
1-02906_AtrSpt	Gray	NPTXR	575	0.24
1-02906_AtrSpt	Gray	CBX6	576	-0.22
1-02906_AtrSpt	Gray	APOBEC3C	577	0.11
1-02906_AtrSpt	Gray	CBX7	578	0.33
1-02906_AtrSpt	Gray	PDGFB	579	0.3
1-02906_AtrSpt	Gray	RPL3	580	-0.57
1-02906_AtrSpt	Gray	SYNGR1	581	0.12
1-02906_AtrSpt	Gray	TAB1	582	-0.08
1-02906_AtrSpt	Gray	SMCR7L	583	0.18
1-02906_AtrSpt	Gray	ATF4	584	-0.55
1-02906_AtrSpt	Gray	DQ589665	585	-0.05
1-02906_AtrSpt	Gray	DQ601415	586	-0.41
1-02906_AtrSpt	Gray	RPS19BP1	587	-0.95
1-02906_AtrSpt	Gray	TNRC6B	588	0.27
1-02906_AtrSpt	Gray	ADSL	589	-0.39
1-02906_AtrSpt	Gray	SGSM3	590	-0.18
1-02906_AtrSpt	Gray	MKL1	591	-0.24
1-02906_AtrSpt	Gray	SLC25A17	592	-0.51
1-02906_AtrSpt	Gray	ST13	593	-0.16
1-02906_AtrSpt	Gray	XPNPEP3	594	-0.16
1-02906_AtrSpt	Gray	RBX1	595	-0.27
1-02906_AtrSpt	Gray	EP300	596	0.42
1-02906_AtrSpt	Gray	L3MBTL2	597	0.5
1-02906_AtrSpt	Gray	AK057177	598	0.83
1-02906_AtrSpt	Gray	CHADL	599	0.32
1-02906_AtrSpt	Gray	RANGAP1	600	-0.61
1-02906_AtrSpt	Gray	ZC3H7B	601	-0.02
1-02906_AtrSpt	Gray	TEF	602	0.42
1-02906_AtrSpt	Gray	TOB2	603	0.38
1-02906_AtrSpt	Gray	PHF5A	604	-0.72
1-02906_AtrSpt	Gray	ACO2	605	0.44
1-02906_AtrSpt	Gray	POLR3H	606	0.17
1-02906_AtrSpt	Gray	CSDC2	607	-1.35
1-02906_AtrSpt	Gray	PMM1	608	-0.72
1-02906_AtrSpt	Gray	PPPDE2	609	-0.23
1-02906_AtrSpt	Gray	XRCC6	610	-0.35
1-02906_AtrSpt	Gray	NHP2L1	611	-0.21
1-02906_AtrSpt	Gray	C22orf46	612	0.43
1-02906_AtrSpt	Gray	FLJ23584	613	0.39
1-02906_AtrSpt	Gray	SREBF2	614	-0.2
1-02906_AtrSpt	Gray	FAM109B	615	-1.02
1-02906_AtrSpt	Gray	C22orf32	616	-0.72
1-02906_AtrSpt	Gray	NDUFA6	617	-0.02
1-02906_AtrSpt	Gray	CYP2D6	618	1.73
1-02906_AtrSpt	Gray	TCF20	619	0.1
1-02906_AtrSpt	Gray	SERHL	620	0.5
1-02906_AtrSpt	Gray	RRP7A	621	0.31
1-02906_AtrSpt	Gray	SERHL2	622	-1.45
1-02906_AtrSpt	Gray	RRP7B	623	-0.8
1-02906_AtrSpt	Gray	POLDIP3	624	-0.24
1-02906_AtrSpt	Gray	CYB5R3	625	-0.28
1-02906_AtrSpt	Gray	DL490307	626	-0.7
1-02906_AtrSpt	Gray	A4GALT	627	-0.72
1-02906_AtrSpt	Gray	ARFGAP3	628	-0.4
1-02906_AtrSpt	Gray	PACSIN2	629	-0.06
1-02906_AtrSpt	Gray	TTLL1	630	-0.27
1-02906_AtrSpt	Gray	MCAT	631	-0.34
1-02906_AtrSpt	Gray	TSPO	632	-0.52
1-02906_AtrSpt	Gray	TTLL12	633	-0.4
1-02906_AtrSpt	Gray	SAMM50	634	-0.19
1-02906_AtrSpt	Gray	AX747952	635	-0.21
1-02906_AtrSpt	Gray	PARVB	636	-1.09
1-02906_AtrSpt	Gray	LDOC1L	637	-0.05
1-02906_AtrSpt	Gray	LOC100506714	638	-0.36
1-02906_AtrSpt	Gray	NUP50	639	0.34
[truncated: 138,761 more rows]

## Sheet: Fig1D
Supplementary Table S10: Right atrial SOST and ZNF467 expression
ID	Genotype	SOST (RPKM)
1-11881	eCHD	2.0942
1-06748	eCHD	1.6195
1-06991	eCHD	1.6078
1-12925	eCHD	0.9947
1-12601	eCHD	0.9674
1-05966	eCHD	0.7351
1-04652	eCHD	0.7157
1-07229	eCHD	0.7015
1-06740	eCHD	0.6259
1-07017	eCHD	0.6036
1-10724	eCHD	0.5078
1-02090	eCHD	0.499
1-01024	eCHD	0.4919
1-06391	eCHD	0.4784
1-01337	eCHD	0.4571
1-01509	eCHD	0.4543
1-02920	eCHD	0.4481
1-04006	eCHD	0.4475
1-02945	eCHD	0.3849
1-14024	eCHD	0.3708
1-07546	eCHD	0.3627
1-06577	eCHD	0.3413
1-13349	eCHD	0.3357
1-06425	eCHD	0.3266
1-12665	eCHD	0.3186
1-02803	eCHD	0.3085
1-01676	eCHD	0.3007
1-07417	eCHD	0.2983
1-03784	eCHD	0.2804
1-13404	eCHD	0.2748
1-04061	eCHD	0.2709
1-04438	eCHD	0.2607
1-09366	eCHD	0.2515
1-06604	eCHD	0.2351
1-00842	eCHD	0.234
1-04943	eCHD	0.2211
1-06267	eCHD	0.211
1-03897	eCHD	0.2064
1-07003	eCHD	0.1851
1-07545	eCHD	0.1813
1-07537	eCHD	0.1616
1-02058	eCHD	0.1428
1-02259	eCHD	0.1347
1-07405	eCHD	0.129
1-06936	eCHD	0.1241
1-03015	eCHD	0.114
1-01382	eCHD	0.1105
1-11984	eCHD	0.1098
1-03072	eCHD	0.1054
1-09998	eCHD	0.1038
1-07912	eCHD	0.0954
1-02969	eCHD	0.0905
1-12729	eCHD	0.0866
1-02285	eCHD	0.0774
1-06915	eCHD	0.0705
1-04641	eCHD	0.0683
1-02031	eCHD	0.0672
1-07271	eCHD	0.0653
1-06207	eCHD	0.0629
1-05254	eCHD	0.0625
1-04606	eCHD	0.061
1-08063	eCHD	0.0608
1-03040	eCHD	0.0584
1-03059	eCHD	0.0576
1-04333	eCHD	0.0519
1-03014	eCHD	0.0509
1-07015	eCHD	0.0481
1-12597	eCHD	0.0448
1-02618	eCHD	0.0384
1-06596	eCHD	0.0288
1-01013	eCHD	0
1-02726	eCHD	0
1-02812	eCHD	0
1-02845	eCHD	0
1-03805	eCHD	0
1-04537	eCHD	0
1-04737	eCHD	0
1-05673	eCHD	0
1-06807	eCHD	0
1-07016	eCHD	0
1-07079	eCHD	0
1-08867	eCHD	0
1-11125	eCHD	0
1-15068	Trisomy 21	11.2126
1-16485	Trisomy 21	7.7115
1-07842	Trisomy 21	6.5589
1-03247	Trisomy 21	6.5199
1-03946	Trisomy 21	6.4628
1-04273	Trisomy 21	5.391
1-14340	Trisomy 21	5.3563
1-10444	Trisomy 21	5.1018
1-15978	Trisomy 21	4.9083
1-11920	Trisomy 21	4.7111
1-03828	Trisomy 21	4.1962
1-06905	Trisomy 21	4.1741
1-12785	Trisomy 21	4.0752
1-01601	Trisomy 21	3.9421
1-01127	Trisomy 21	3.7931
1-15536	Trisomy 21	3.7684
1-02456	Trisomy 21	3.6697
1-02802	Trisomy 21	3.3005
1-01506	Trisomy 21	2.9918
1-10589	Trisomy 21	2.7923
1-01338	Trisomy 21	2.7748
1-08839	Trisomy 21	2.5332
1-02086	Trisomy 21	2.5279
1-15419	Trisomy 21	1.9183
1-05548	Trisomy 21	1.8623
1-02948	Trisomy 21	1.7054
1-08311	Trisomy 21	1.7022
1-07580	Trisomy 21	1.5541
1-07455	Trisomy 21	1.3996
1-03890	Trisomy 21	1.2113
1-08102	Trisomy 21	0.7297
1-02257	Trisomy 21	0.5
1-04034	Trisomy 21	0.4263
1-01358	Trisomy 21	0.2805
1-07830	Trisomy 21	0.1755
1-14466	Trisomy 21	0.1499
1-05367	Trisomy 21	0.0664
Abbreviations: ND, no data
1Age (in years) on day of heart surgery
2Age (in years) on day of child's surgery

## Sheet: Fig1E
Supplementary Table S10: Right atrial SOST and ZNF467 expression
ID	Genotype	SOST (RPKM)	rs6503474 eQTL
1-11881	eCHD	2.0942	AA
1-06991	eCHD	1.6078	AA
1-07017	eCHD	0.6036	AA
1-10724	eCHD	0.5078	AA
1-01024	eCHD	0.4919	AA
1-02945	eCHD	0.3849	AA
1-07546	eCHD	0.3627	AA
1-06577	eCHD	0.3413	AA
1-13349	eCHD	0.3357	AA
1-06604	eCHD	0.2351	AA
1-07003	eCHD	0.1851	AA
1-05673	eCHD	0	AA
1-06748	eCHD	1.6195	AG
1-12925	eCHD	0.9947	AG
1-04652	eCHD	0.7157	AG
1-07229	eCHD	0.7015	AG
1-06740	eCHD	0.6259	AG
1-04006	eCHD	0.4475	AG
1-14024	eCHD	0.3708	AG
1-06425	eCHD	0.3266	AG
1-02803	eCHD	0.3085	AG
1-13404	eCHD	0.2748	AG
1-04438	eCHD	0.2607	AG
1-09366	eCHD	0.2515	AG
1-03897	eCHD	0.2064	AG
1-07545	eCHD	0.1813	AG
1-07537	eCHD	0.1616	AG
1-07405	eCHD	0.129	AG
1-06936	eCHD	0.1241	AG
1-11984	eCHD	0.1098	AG
1-02969	eCHD	0.0905	AG
1-12729	eCHD	0.0866	AG
1-02285	eCHD	0.0774	AG
1-07271	eCHD	0.0653	AG
1-08063	eCHD	0.0608	AG
1-02812	eCHD	0	AG
1-03805	eCHD	0	AG
1-04537	eCHD	0	AG
1-08867	eCHD	0	AG
1-12601	eCHD	0.9674	GG
1-06391	eCHD	0.4784	GG
1-02920	eCHD	0.4481	GG
1-12665	eCHD	0.3186	GG
1-07417	eCHD	0.2983	GG
1-06267	eCHD	0.211	GG
1-09998	eCHD	0.1038	GG
1-07912	eCHD	0.0954	GG
1-06915	eCHD	0.0705	GG
1-04641	eCHD	0.0683	GG
1-06207	eCHD	0.0629	GG
1-03059	eCHD	0.0576	GG
1-04333	eCHD	0.0519	GG
1-07015	eCHD	0.0481	GG
1-12597	eCHD	0.0448	GG
1-02618	eCHD	0.0384	GG
1-06596	eCHD	0.0288	GG
1-01013	eCHD	0	GG
1-06807	eCHD	0	GG
1-07016	eCHD	0	GG
1-07079	eCHD	0	GG
1-11125	eCHD	0	GG
1-05966	eCHD	0.7351	n/a
1-02090	eCHD	0.499	n/a
1-01337	eCHD	0.4571	n/a
1-01509	eCHD	0.4543	n/a
1-01676	eCHD	0.3007	n/a
1-03784	eCHD	0.2804	n/a
1-04061	eCHD	0.2709	n/a
1-00842	eCHD	0.234	n/a
1-04943	eCHD	0.2211	n/a
1-02058	eCHD	0.1428	n/a
1-02259	eCHD	0.1347	n/a
1-03015	eCHD	0.114	n/a
1-01382	eCHD	0.1105	n/a
1-03072	eCHD	0.1054	n/a
1-02031	eCHD	0.0672	n/a
1-05254	eCHD	0.0625	n/a
1-04606	eCHD	0.061	n/a
1-03040	eCHD	0.0584	n/a
1-03014	eCHD	0.0509	n/a
1-02726	eCHD	0	n/a
1-02845	eCHD	0	n/a
1-04737	eCHD	0	n/a
1-15068	Trisomy 21	11.2126	AA
1-04273	Trisomy 21	5.391	AA
1-11920	Trisomy 21	4.7111	AA
1-15419	Trisomy 21	1.9183	AA
1-16485	Trisomy 21	7.7115	AG
1-03247	Trisomy 21	6.5199	AG
1-03946	Trisomy 21	6.4628	AG
1-15978	Trisomy 21	4.9083	AG
1-03828	Trisomy 21	4.1962	AG
1-06905	Trisomy 21	4.1741	AG
1-12785	Trisomy 21	4.0752	AG
1-01127	Trisomy 21	3.7931	AG
1-15536	Trisomy 21	3.7684	AG
1-02456	Trisomy 21	3.6697	AG
1-10589	Trisomy 21	2.7923	AG
1-01338	Trisomy 21	2.7748	AG
1-08839	Trisomy 21	2.5332	AG
1-02086	Trisomy 21	2.5279	AG
1-08311	Trisomy 21	1.7022	AG
1-07455	Trisomy 21	1.3996	AG
1-03890	Trisomy 21	1.2113	AG
1-08102	Trisomy 21	0.7297	AG
1-07842	Trisomy 21	6.5589	GG
1-14340	Trisomy 21	5.3563	GG
1-10444	Trisomy 21	5.1018	GG
1-01601	Trisomy 21	3.9421	GG
1-02802	Trisomy 21	3.3005	GG
1-01506	Trisomy 21	2.9918	GG
1-05548	Trisomy 21	1.8623	GG
1-02948	Trisomy 21	1.7054	GG
1-07580	Trisomy 21	1.5541	GG
1-02257	Trisomy 21	0.5	GG
1-04034	Trisomy 21	0.4263	GG
1-01358	Trisomy 21	0.2805	GG
1-07830	Trisomy 21	0.1755	GG
1-14466	Trisomy 21	0.1499	GG
1-05367	Trisomy 21	0.0664	GG
Abbreviations: ND, no data
1Age (in years) on day of heart surgery
2Age (in years) on day of child's surgery

## Sheet: Fig1F
Supplementary Table S10: Right atrial SOST and ZNF467 expression
ID	Genotype	SOST (RPKM)	ZNF467 (RPKM)
1-11881	eCHD	2.0942	8.3879
1-06991	eCHD	1.6078	5.7099
1-07017	eCHD	0.6036	8.9198
1-10724	eCHD	0.5078	6.447
1-01024	eCHD	0.4919	7.0209
1-02945	eCHD	0.3849	5.2418
1-07546	eCHD	0.3627	8.4311
1-06577	eCHD	0.3413	7.4819
1-13349	eCHD	0.3357	7.2513
1-06604	eCHD	0.2351	6.865
1-07003	eCHD	0.1851	5.3626
1-05673	eCHD	0	5.2313
1-06748	eCHD	1.6195	4.7299
1-12925	eCHD	0.9947	6.304
1-04652	eCHD	0.7157	7.1906
1-07229	eCHD	0.7015	5.9293
1-06740	eCHD	0.6259	4.8256
1-04006	eCHD	0.4475	7.4924
1-14024	eCHD	0.3708	9.357
1-06425	eCHD	0.3266	4.3603
1-02803	eCHD	0.3085	6.9196
1-13404	eCHD	0.2748	4.4308
1-04438	eCHD	0.2607	2.5985
1-09366	eCHD	0.2515	8.6309
1-03897	eCHD	0.2064	4.2045
1-07545	eCHD	0.1813	5.8735
1-07537	eCHD	0.1616	5.5379
1-07405	eCHD	0.129	4.26
1-06936	eCHD	0.1241	6.6578
1-11984	eCHD	0.1098	5.133
1-02969	eCHD	0.0905	5.9199
1-12729	eCHD	0.0866	3.48
1-02285	eCHD	0.0774	5.2821
1-07271	eCHD	0.0653	5.2522
1-08063	eCHD	0.0608	8.4682
1-02812	eCHD	0	6.3009
1-03805	eCHD	0	19.8582
1-04537	eCHD	0	6.6461
1-08867	eCHD	0	7.4366
1-12601	eCHD	0.9674	5.8178
1-06391	eCHD	0.4784	6.674
1-02920	eCHD	0.4481	9.2588
1-12665	eCHD	0.3186	5.9918
1-07417	eCHD	0.2983	6.4967
1-06267	eCHD	0.211	6.3936
1-09998	eCHD	0.1038	10.1399
1-07912	eCHD	0.0954	7.3081
1-06915	eCHD	0.0705	5.9631
1-04641	eCHD	0.0683	6.8342
1-06207	eCHD	0.0629	4.97
1-03059	eCHD	0.0576	6.6175
1-04333	eCHD	0.0519	4.269
1-07015	eCHD	0.0481	6.4341
1-12597	eCHD	0.0448	5.8229
1-02618	eCHD	0.0384	4.7401
1-06596	eCHD	0.0288	5.8226
1-01013	eCHD	0	6.3094
1-06807	eCHD	0	6.2244
1-07016	eCHD	0	7.8022
1-07079	eCHD	0	6.4966
1-11125	eCHD	0	4.5548
1-05966	eCHD	0.7351	5.588
1-02090	eCHD	0.499	8.6606
1-01337	eCHD	0.4571	10.2523
1-01509	eCHD	0.4543	7.2183
1-01676	eCHD	0.3007	7.3072
1-03784	eCHD	0.2804	4.1929
1-04061	eCHD	0.2709	6.938
1-00842	eCHD	0.234	13.5057
1-04943	eCHD	0.2211	5.7847
1-02058	eCHD	0.1428	5.2048
1-02259	eCHD	0.1347	6.9742
1-03015	eCHD	0.114	6.7681
1-01382	eCHD	0.1105	6.4012
1-03072	eCHD	0.1054	2.6585
1-02031	eCHD	0.0672	5.0279
1-05254	eCHD	0.0625	6.0129
1-04606	eCHD	0.061	5.0744
1-03040	eCHD	0.0584	9.6635
1-03014	eCHD	0.0509	5.3795
1-02726	eCHD	0	5.4645
1-02845	eCHD	0	4.3591
1-04737	eCHD	0	2.4711
1-15068	Trisomy 21	11.2126	12.3045
1-04273	Trisomy 21	5.391	8.3806
1-11920	Trisomy 21	4.7111	10.1937
1-15419	Trisomy 21	1.9183	10.1787
1-16485	Trisomy 21	7.7115	9.432
1-03247	Trisomy 21	6.5199	8.4029
1-03946	Trisomy 21	6.4628	14.1211
1-15978	Trisomy 21	4.9083	13.5264
1-03828	Trisomy 21	4.1962	10.381
1-06905	Trisomy 21	4.1741	9.5782
1-12785	Trisomy 21	4.0752	10.345
1-01127	Trisomy 21	3.7931	6.3672
1-15536	Trisomy 21	3.7684	15.1012
1-02456	Trisomy 21	3.6697	5.2764
1-10589	Trisomy 21	2.7923	11.0909
1-01338	Trisomy 21	2.7748	9.5086
1-08839	Trisomy 21	2.5332	7.5923
1-02086	Trisomy 21	2.5279	11.3906
1-08311	Trisomy 21	1.7022	8.7498
1-07455	Trisomy 21	1.3996	8.254
1-03890	Trisomy 21	1.2113	10.4146
1-08102	Trisomy 21	0.7297	7.7117
1-07842	Trisomy 21	6.5589	8.6627
1-14340	Trisomy 21	5.3563	8.8675
1-10444	Trisomy 21	5.1018	12.6253
1-01601	Trisomy 21	3.9421	6.9377
1-02802	Trisomy 21	3.3005	9.7902
1-01506	Trisomy 21	2.9918	10.7104
1-05548	Trisomy 21	1.8623	10.5876
1-02948	Trisomy 21	1.7054	5.9503
1-07580	Trisomy 21	1.5541	6.9482
1-02257	Trisomy 21	0.5	5.2962
1-04034	Trisomy 21	0.4263	6.1749
1-01358	Trisomy 21	0.2805	6.3342
1-07830	Trisomy 21	0.1755	7.9287
1-14466	Trisomy 21	0.1499	7.3553
1-05367	Trisomy 21	0.0664	7.3172
Abbreviations: ND, no data
1Age (in years) on day of heart surgery
2Age (in years) on day of child's surgery

## Sheet: Fig2A
UMAP_1	UMAP_2
-7.99842	2.93786
10.3256	0.3004
4.4548	5.6512
5.05852	5.05125
4.66839	5.06626
11.2941	0.452998
10.9523	0.417912
11.3157	0.110064
1.70128	4.24745
3.98351	-6.94147
-9.89217	-0.807115
6.04684	-8.97535
7.78988	-0.365473
11.1851	5.34641
5.25163	4.63803
-8.67412	3.8173
11.1747	-0.156423
6.56657	-7.31388
11.1479	0.753374
-8.70297	3.81475
3.55276	-6.96502
3.18525	5.34381
10.8419	-0.238083
10.9328	-0.646288
5.18072	5.27736
5.16897	4.94369
5.16123	5.29569
3.9763	-8.17424
11.1255	0.0927124
-10.1196	-0.0601646
9.40613	0.295613
9.54777	-0.164746
11.2491	0.473915
0.517365	5.39817
10.9422	-0.69502
11.0576	0.316231
-8.46731	3.48239
5.33233	4.93965
-8.62008	3.20013
4.41147	-6.76567
3.50964	-9.32465
-6.37736	-2.85368
-1.16732	7.27001
10.4503	0.147723
-8.68116	3.83743
0.859808	13.2563
11.46	0.51501
-7.20828	2.33845
-8.99258	2.61262
-8.73784	0.309356
-6.06972	1.73849
-1.42288	6.59313
5.77338	-6.70648
-1.12898	7.18023
-6.62845	2.84683
4.47408	-8.92453
2.77702	3.77033
5.07833	4.98347
-0.7952	7.40955
2.04354	12.8944
3.19423	-6.88137
1.7555	0.871687
10.6396	0.175855
10.3623	-0.404496
-10.2281	0.146102
10.8018	0.0548711
4.7454	4.91362
3.54978	4.93595
10.9246	0.68814
10.9545	5.33793
-8.50577	3.69676
-8.69241	3.30407
5.14912	4.78272
7.60292	-0.186602
3.49892	-8.6371
-9.28221	-0.492728
-0.295046	-4.06324
4.56116	5.07004
10.9782	-0.609023
10.8208	-0.14722
-10.5488	-0.45779
8.08256	-0.110366
11.2394	0.257681
8.09429	-0.602459
0.354474	13.0574
5.00986	5.27004
5.17182	-9.20249
3.6178	-8.05517
4.23959	5.61756
5.10191	4.9183
11.1342	-0.0234714
-10.4311	-0.569356
0.888182	0.150523
10.4636	-0.0154187
-10.2399	0.464384
3.70466	5.24137
10.2317	-1.09127
-8.61023	3.6148
12.2963	4.0562
11.1865	0.34967
3.97506	5.2681
-3.63163	0.630828
10.4851	-0.454988
3.51143	-8.24737
4.85842	4.58456
-8.91269	3.28869
9.65846	-0.52623
-8.58964	1.06239
5.1223	-9.82912
1.30462	12.0598
10.6335	-0.00173747
-8.87789	3.8166
-8.50717	1.48761
5.15595	4.50803
9.46425	-0.10487
1.74886	4.02628
10.7294	0.409615
4.47201	4.78997
3.91233	4.83922
2.34014	4.93306
9.90746	-1.29372
6.78413	-0.727095
5.04289	5.42323
-10.1523	-1.71696
-7.51404	0.0736468
10.18	-1.0923
10.6965	0.21411
9.41249	-0.985091
10.8687	0.288872
3.72501	-7.57331
10.2851	-1.06282
-8.2585	3.15412
3.7635	5.3816
3.59713	4.69984
-9.33928	-1.64339
2.96318	-8.22188
0.656088	5.2749
10.8399	0.0786507
-10.3393	-1.61823
10.2977	-0.0914543
-8.71001	3.79516
1.7349	4.15642
4.44731	5.51327
-8.64636	3.75545
-9.74025	1.28307
4.32661	5.0748
0.381492	5.43057
6.52795	-1.28083
3.11597	-8.5257
7.26674	-0.38139
4.82161	4.41851
-6.79034	0.0751129
5.88667	11.628
-8.68992	3.76918
4.63703	4.95692
1.89952	12.8913
5.15051	4.66087
0.374089	13.2024
-8.59726	3.72819
0.487116	13.3358
3.19075	-8.74273
9.00121	-0.275094
7.82675	-0.278703
-10.7413	-0.38454
4.28779	-8.31599
7.13607	-7.06055
-8.55357	3.76494
9.52137	-0.395317
3.99657	3.79318
-8.67913	3.55391
10.587	-0.269936
10.5938	-0.50152
1.38014	12.5779
10.1701	0.00346926
3.25524	5.32997
11.2183	5.24311
3.77531	-5.72084
11.0379	0.191047
-7.46528	-2.09911
4.25806	-6.59078
4.98754	-8.51921
4.19579	5.72327
10.3025	-0.930021
-0.983796	7.55094
-8.81714	3.77199
-7.24263	2.39284
5.04755	5.21929
4.19461	5.09673
-9.36885	1.28374
-8.57145	3.55933
8.23048	-0.353005
5.12609	-4.01377
10.5112	0.627647
3.6584	5.73567
7.11375	-8.40043
4.60514	5.0508
4.27266	4.48104
2.99324	-7.57789
-8.44406	2.85312
10.3069	-0.0513847
-8.84036	3.80295
-9.46625	-1.27433
6.47616	-0.756128
4.36028	5.55324
10.5899	0.00449661
4.19386	5.14956
-8.77374	3.84768
-3.41349	0.676782
0.617734	12.9338
3.59611	5.34289
0.624272	7.00449
11.4127	0.100786
4.29717	-6.1582
5.99754	-8.62859
2.52106	4.65033
8.96597	-1.61798
1.45502	0.799763
4.94743	4.19951
3.03346	5.2337
-10.6872	-0.015098
-8.72592	3.47969
-8.70618	3.73683
1.78388	12.7235
4.06985	-9.44056
0.487738	3.72711
10.9977	5.7
10.0917	-1.22385
10.9015	-0.200244
-5.14843	-0.401988
2.97304	-8.45365
10.0082	0.103263
-8.90075	3.83032
3.99407	-9.42064
-8.76006	3.70597
10.8118	-0.046538
1.68963	11.6403
4.40284	5.23003
6.02536	-7.12292
-6.28181	1.8284
3.24763	12.0775
1.05946	0.563526
5.25464	-9.35962
2.677	4.60906
-0.44678	6.97544
10.9246	0.54912
-0.699164	7.40265
-10.5723	0.204018
11.3897	5.19156
10.8329	0.258074
5.51742	-8.61182
9.87347	-0.303561
4.00952	-7.52954
0.664616	12.48
3.49872	3.15537
1.5584	12.0842
4.67262	5.19109
1.55384	12.9598
3.16849	-7.61885
-8.20368	0.583365
3.54415	5.2504
4.71341	-6.72311
10.4302	-0.348593
0.256578	5.53528
5.12298	4.99001
0.966046	12.9061
10.0727	0.469393
11.0347	-0.245526
1.24921	4.25392
5.32459	4.6211
-8.81885	3.71345
10.2379	0.310644
-7.83008	2.93144
4.39168	-6.77425
-8.68717	3.0965
4.80698	-5.68148
5.14701	-7.25091
3.19844	5.25171
10.804	-0.832962
5.36345	5.07698
5.31491	-8.53884
4.5971	4.59635
-8.1636	2.74464
4.59838	-6.8424
3.96377	5.26078
0.834461	0.064515
-8.54138	3.52505
10.8848	0.629768
0.281578	12.8777
-10.5888	-0.270525
10.4983	0.447569
2.60426	4.17567
3.03889	4.88136
10.2753	0.363715
4.86862	4.72286
10.6146	-0.498758
10.8894	0.75541
-8.8503	3.79954
3.49965	5.70078
9.94846	-0.253333
10.6416	-0.470799
-8.78771	3.66516
5.42314	-8.92407
7.06744	-6.95254
10.8743	0.123474
11.4207	-0.0399447
3.06195	5.49162
3.50085	5.14727
11.1314	-0.0636395
-1.39469	7.03045
-7.0926	0.697073
4.92203	5.46491
4.97882	5.24079
4.81857	-6.32682
8.50266	-0.150723
4.46591	-8.97096
10.746	0.769676
-7.97234	2.88325
7.29316	-0.877581
4.71866	-8.02755
-8.66243	3.59356
-9.74456	-1.23747
2.20761	-5.33798
3.76393	3.96382
-8.86988	3.78279
10.4001	-0.276883
-6.84474	2.59591
-10.4733	0.0082824
10.9979	5.34812
10.4371	0.282323
5.77701	-9.00151
-8.7968	3.67899
10.9616	0.689254
3.0179	5.46232
3.47117	5.22894
10.0189	-1.15873
5.34557	-8.72978
-0.522915	6.86669
4.37686	5.15892
4.08084	-4.90132
4.15068	5.40148
-10.4646	0.162972
6.59978	-0.691379
10.6045	-0.181863
-8.67701	3.75638
-9.06077	-2.24691
8.45157	-0.243286
4.46898	3.72817
-8.23267	3.20889
-9.56358	-0.419902
-0.917577	7.42858
4.45901	5.29204
-8.74393	2.60974
7.07138	-8.10999
-8.41337	3.4903
-8.75539	3.86375
-3.53673	0.458243
0.54089	0.252002
7.34817	-0.363622
-5.94779	2.87609
4.74405	5.01154
6.67507	-0.939613
0.269934	5.54158
0.243178	5.6111
3.86752	-6.51629
5.21473	5.1229
7.19572	-1.48292
4.95171	5.45052
-8.61496	3.7808
10.3606	0.366353
10.1476	-0.291661
9.14831	0.360846
10.0761	-1.22531
5.21397	5.41117
3.89829	-8.55977
3.21329	-8.78881
3.83218	-8.99317
-8.83646	3.90669
10.8554	0.557607
10.7131	0.814434
-8.84869	3.58672
10.6077	-0.0477329
-10.265	-0.175615
10.8332	0.45562
5.22294	11.0752
-10.4686	0.0284158
-1.03495	6.95329
-0.688835	6.54204
7.10731	-0.273957
-5.79285	-0.760501
-10.7251	-0.217335
10.5241	-1.11403
1.24378	0.407065
6.43235	-0.846499
7.29351	-0.279029
9.8507	-0.760477
10.3495	-0.387446
6.84485	-8.02235
3.55116	4.95681
7.46384	-6.31016
7.00221	-8.46341
4.43062	4.34801
-7.77532	2.66038
-10.5382	-0.77188
4.39841	-8.0605
4.73826	-7.38358
3.98885	5.29362
-10.0947	-1.48508
-10.1521	0.237649
11.1858	-0.0747518
10.4831	-1.06514
1.91115	12.675
-8.51667	3.68886
4.19194	-5.52233
7.93945	-0.275398
10.7896	-0.26396
4.21822	-8.46999
5.23592	5.00462
10.9654	-0.556876
2.828	4.75655
1.74329	4.30416
3.87886	-7.33708
10.0578	-0.889727
6.45153	-0.774382
5.25009	4.77041
3.69738	-7.37816
-8.73991	3.82843
10.8494	0.0665745
4.55344	5.20748
2.89102	5.3764
7.90519	-0.565815
4.38726	5.34178
11.2458	5.33182
-8.86811	3.86152
6.82571	-0.789127
-0.858954	7.11613
3.47917	4.81771
-1.34241	6.27481
10.6385	-0.996389
-0.869174	7.21764
4.21397	4.93653
-10.3124	-1.2082
-3.86446	0.798292
-7.22785	1.27641
6.45264	-0.862026
3.61459	-8.71824
3.54717	-7.61145
-8.35818	3.21125
2.25582	11.9968
11.3666	-0.0439061
10.1329	-0.0252587
6.1644	-8.05191
-9.45957	1.03011
5.24563	4.91659
-9.2246	0.438996
-10.7052	-0.556247
3.60661	5.18129
1.24348	4.77016
-8.75251	3.80573
11.0106	0.702067
10.7653	-0.865436
9.63446	0.0468546
4.1978	4.22868
11.2772	5.37296
10.5317	-0.0737264
-1.44547	7.14364
4.8124	5.66866
-0.763618	7.06146
8.36618	-0.554646
3.46812	4.96102
4.09807	-4.776
4.66907	4.97479
3.52381	-7.75339
1.12382	12.0098
-10.4099	-0.168218
-8.75616	3.84967
-8.80648	3.69875
-8.85874	3.86228
2.42766	-0.810788
4.6472	-6.45593
-8.53359	3.74952
1.97398	4.18393
-10.09	-0.487304
-9.79513	-1.72126
-6.24716	1.80828
10.0884	-0.0186213
4.38321	-7.71388
3.41224	-7.87865
3.72984	5.4275
10.5872	-0.117885
-9.83512	-0.824089
3.28063	5.164
11.2535	-0.178916
11.2205	5.39368
-10.7435	-0.252032
6.82896	-1.86983
-8.48365	3.30978
-0.523083	6.90437
0.849069	13.0215
-8.80809	3.82922
4.86822	5.62501
-8.69086	0.388788
-10.0824	-1.22913
10.5753	-0.175011
10.6392	0.132877
4.2004	-6.38161
10.1186	-1.26403
3.56509	-9.11598
2.71961	12.3149
7.34142	-0.472197
11.1036	0.523165
5.04038	5.47395
5.258	-7.59976
10.1663	-0.0193973
8.20894	-0.164179
4.58845	5.11997
11.1339	0.0066725
3.2556	-8.22662
1.2801	0.72553
6.63182	-0.605573
-0.694584	6.96172
-8.75711	1.64777
11.4333	0.108141
4.96435	5.63098
11.4708	0.0619216
5.93162	-8.02389
-5.18864	-0.737448
6.87462	-0.942436
10.102	-0.455228
-8.76027	3.86252
11.3801	0.206102
-8.84249	3.45781
3.96382	5.75479
8.62442	-0.430293
11.0675	0.323087
5.27459	5.43423
2.15426	12.9859
10.8332	-0.46177
7.02882	-7.57728
1.42875	0.543091
2.96447	2.9628
5.18885	5.15765
4.22561	3.39711
4.97813	5.64794
-10.5544	-0.17808
1.35594	12.9074
7.08094	-8.27793
1.13086	11.1584
-8.15814	0.806708
10.2921	-0.378249
10.9728	0.0675024
5.61642	-9.57407
-8.77404	3.84353
5.27296	4.94715
-9.80114	0.0396718
-0.652176	7.01994
5.68731	-9.27248
-8.17008	-3.03444
-8.64582	3.70269
0.758228	12.9252
11.0072	-0.354193
-7.24512	2.54567
11.0957	0.103021
6.02287	8.60658
-10.6549	-0.008883
11.0846	5.51906
3.92781	-8.62362
6.29286	-7.25265
-10.0825	-0.260781
-7.54282	0.974837
9.76848	-0.280266
5.24953	5.0022
9.986	-0.843469
5.30073	4.85374
10.976	0.471667
10.1294	0.791975
11.0994	5.34471
4.01265	-8.35832
3.74863	5.22098
-8.61019	3.78033
10.4917	0.20236
-5.62517	2.72513
3.25983	-7.96912
-9.61506	-0.512459
9.88561	0.308253
-7.17453	-2.36829
10.7406	-0.868304
10.5347	0.62415
4.24522	-5.20485
5.54017	-6.87778
-6.87289	-0.282995
10.579	0.294834
3.33664	5.65757
6.35388	-7.21481
11.1906	-0.359386
10.3666	-0.122577
10.3909	0.615782
8.89683	0.360553
-7.62808	-2.46751
3.09414	5.2039
4.77526	4.58453
10.9481	-0.880753
10.0416	0.379599
11.0414	-0.223092
5.8362	-9.31048
10.6767	0.114877
1.64369	12.3953
10.3283	0.497038
2.81381	4.76941
-10.0382	-0.535033
4.95194	4.18911
-8.46323	0.774304
4.59936	-9.15334
7.64401	-0.665452
5.24969	-7.3024
9.74554	-0.554256
7.78264	-0.559885
-8.78896	3.67449
4.62323	5.49602
4.40842	4.23828
5.48085	-8.49521
-8.68329	3.46077
-8.85868	3.71499
-8.75116	3.31353
10.5676	0.556583
6.85661	-0.62613
10.8434	0.45977
4.34682	5.47671
2.69716	5.15446
-8.5774	3.56415
1.28431	0.731952
8.01559	-0.318157
10.6168	0.233147
9.49843	0.669092
2.55315	4.92869
3.91316	-5.50912
11.2573	0.145596
2.40652	10.3521
7.10279	-0.770483
10.9414	0.21958
3.66969	-8.28261
-9.5307	-0.0893076
1.42769	0.784659
9.34027	-0.378392
11.1922	5.35826
3.75137	-8.68169
10.938	-0.0987861
-9.46566	0.4592
7.38464	-0.235616
2.863	4.9827
-8.66047	3.70729
10.7276	0.58136
5.16106	4.99095
4.01357	5.2937
3.49074	-8.13803
5.19015	4.90268
10.1705	0.00930491
4.24572	-4.41214
3.88227	-9.27789
2.46432	4.98418
-8.62735	2.28185
10.7592	-0.183629
-6.42929	0.947342
9.53563	0.424343
10.0587	0.250932
11.0666	0.469811
10.6778	0.178224
6.92488	11.2809
-10.7787	-0.500694
-10.0072	-1.6103
3.02621	5.10816
1.48968	12.7378
-7.28728	1.62814
3.12633	5.39034
4.68552	3.86749
4.14078	5.60498
8.74267	-0.170791
10.322	0.272217
11.1422	5.43316
-0.745991	7.21641
3.86586	-8.48559
4.01573	-5.75365
1.61281	4.26391
3.9	6.04765
-10.1961	-1.38838
-6.5874	-2.91821
9.6298	-0.148903
-8.58032	3.52339
4.11554	6.01544
11.2505	0.227132
1.94888	4.38369
4.38063	4.96387
11.4192	0.225679
-8.64229	-0.214394
4.03168	-8.80714
4.52741	5.02518
2.96674	5.05397
9.75315	0.00332296
11.0313	-0.444648
4.00713	-5.88283
7.0167	-8.16967
10.665	0.323082
10.8916	-0.403784
11.1057	0.0112306
2.54603	4.93405
11.41	0.100788
10.8636	0.457658
-10.7319	-0.612584
-9.22411	0.123493
1.05588	0.122328
12.2766	4.20108
4.11312	-5.04091
0.212875	5.51704
0.214745	5.65033
-5.42438	-0.986674
4.70596	4.7257
11.0724	0.509382
11.0663	0.298588
4.74145	-7.52443
7.05297	-8.02622
-2.32975	-2.7234
-8.81668	3.82724
8.02523	-0.590824
-10.064	0.112131
10.9697	-0.782165
-10.0936	-0.634281
-8.75791	3.77603
4.92171	5.23298
10.9532	-0.257125
-8.64036	3.82311
-8.7378	3.32314
9.25699	-0.400349
1.57558	13.373
-8.56408	-0.958888
-8.4786	3.57663
2.9034	-6.96864
3.81227	-6.88347
-10.2486	-0.66425
-0.763388	7.22014
3.55237	-8.01069
-7.75686	3.1149
-8.33533	3.32668
2.79564	3.50155
11.2231	0.394748
6.35989	-0.865854
3.50999	-8.51606
11.0876	0.309096
-8.57755	3.3808
5.51632	-9.25201
10.9078	-0.316462
3.69819	4.83927
9.21908	-0.340041
10.9808	0.491831
-8.6574	3.799
-8.5619	3.70703
4.43483	5.56987
11.278	0.44373
11.2145	0.00418955
-7.46928	1.26217
10.5839	-0.354004
10.9461	-0.0291904
-10.2063	-0.407694
4.13496	5.50545
10.855	-0.0483921
1.0797	12.5469
-0.969164	7.32422
3.11354	-8.60619
4.39945	-7.13953
3.25522	-8.36145
5.25486	-9.87866
0.443518	13.184
7.77762	-0.619203
3.43954	4.83588
-9.79616	-0.503578
4.45932	5.54365
4.63708	4.56377
-9.30498	-0.165314
10.6045	0.560068
4.43751	5.16873
1.48688	12.8826
10.8817	0.268835
10.4013	-0.35757
0.60865	13.2271
10.4301	-0.203436
5.05495	4.37011
3.42439	-8.39177
1.15348	13.3141
6.40492	-1.09038
3.04051	5.16369
11.3299	5.1286
5.92408	-7.22454
-9.87724	0.792251
9.13064	-1.06522
11.0942	0.118709
6.20912	-1.06168
4.15711	-4.78981
-6.08374	2.83146
2.0179	4.3993
11.0247	-0.273926
6.68449	-0.924744
10.8613	-0.198958
-8.81098	3.7435
-9.04082	1.34514
-8.75522	3.67153
6.74408	-8.91132
1.78021	12.8846
5.36517	-8.57442
10.6371	-0.008479
-9.90254	-0.588336
5.07264	5.04385
7.01057	-0.613606
10.4773	-0.574055
4.48806	-9.30328
5.09221	5.2605
1.48986	0.726586
6.51833	-0.818367
3.98621	5.28494
6.48301	-8.49448
10.289	-0.921718
2.70351	3.44797
4.7455	4.93346
11.1007	0.50542
4.25991	-7.67592
-10.0578	-0.787575
5.16663	-7.87598
6.90182	-8.77599
-7.99962	3.02822
10.7233	0.264581
10.6746	-0.836808
10.141	-1.09757
10.6215	0.802192
-6.85717	-2.50053
3.81028	-8.60186
6.81084	-0.480011
4.70394	4.78326
6.17216	-9.30234
-8.56344	3.56626
3.73385	-5.76875
11.8531	4.77482
11.1299	0.324665
-8.71926	3.76048
10.4518	0.631231
10.8417	0.529117
10.3135	0.743049
10.265	0.0244821
6.52994	-1.07652
-8.61339	3.67053
-0.941657	7.18924
-10.6263	0.11013
-10.0573	0.488183
10.3282	-0.00455913
-0.755625	6.86904
6.43268	-0.767146
-8.78207	3.68497
-8.38089	1.68142
3.72812	-5.34236
5.06001	4.68874
-1.38982	6.22941
9.61233	-0.326924
4.52359	5.63962
3.46294	-8.01
4.12624	-7.86927
-0.531624	7.32936
4.13203	-4.71786
10.8334	0.340158
-10.5034	0.310917
3.58806	-7.48661
-8.27944	3.36241
4.61813	5.18422
6.25782	-0.92709
10.4797	0.185141
0.339822	13.1973
4.27264	5.12275
-8.80298	3.78738
-10.7331	-0.245161
6.40959	-1.0622
6.5471	-8.42268
3.97082	5.38386
4.05523	-7.94589
2.78093	4.91608
-8.47803	3.47605
-8.49078	3.50025
10.2394	-1.06239
10.1889	0.350386
11.134	0.311313
10.5262	-0.814726
10.1376	0.339294
11.0749	5.46258
6.68084	-0.79509
4.01751	-5.21668
4.30652	-8.30304
7.337	-0.585821
10.4577	0.345993
8.81857	-0.183902
-9.01767	2.4873
9.77542	0.454214
11.615	4.90834
4.89886	4.71366
4.09743	-8.48366
3.57428	-7.62345
-3.26257	0.910849
-6.66293	2.32037
11.0829	0.115698
-0.728239	7.01373
10.7297	0.65273
-10.3761	-0.387783
4.9734	5.57462
10.4061	-0.174234
4.01243	5.26829
-8.67337	3.61297
8.81481	-0.349547
10.2822	-1.1692
6.85086	-1.72585
11.1437	0.244046
7.80002	-0.313356
11.2472	0.57571
-1.23421	6.38357
-9.74699	-1.12185
5.28835	4.79295
11.127	-0.195538
3.21809	4.60354
3.93948	-7.78043
6.48103	-8.47393
4.0512	-8.6789
11.0749	0.138268
10.3999	-0.825699
5.56176	-8.48498
4.61504	5.17158
10.7441	0.0326507
10.3959	0.361696
-10.2677	-1.21993
10.365	-0.0239942
-8.54063	1.24208
7.95088	-0.0540378
4.59923	5.47183
11.1359	0.0377411
5.30841	5.31582
0.599519	11.692
9.84819	0.719933
-8.69197	3.82378
10.7253	0.855948
3.50341	4.32928
-10.6086	-0.309203
10.9303	-0.242381
-0.765755	7.07088
4.23014	-4.78193
2.57801	4.92659
4.46728	4.66648
3.63896	4.79107
10.9497	-0.118942
11.2193	5.43279
3.45643	-7.60738
3.50142	-8.7563
-8.87211	3.30571
-9.14519	2.43919
-8.45638	-0.430772
-3.52099	0.468546
10.2499	-0.815193
10.476	0.194933
-3.79884	-3.18213
4.61572	-5.31525
-10.701	-0.383446
10.5212	0.178254
4.29153	-7.34333
5.06176	-7.45014
6.39116	-0.787928
6.9591	-1.51033
5.61582	-8.04899
-8.68737	3.55491
5.2398	5.22826
10.3577	0.185067
8.3056	-0.487138
5.03006	4.89861
4.61594	3.7459
9.74057	-0.148226
5.57821	-9.36071
-10.172	-1.54898
10.8742	0.72462
1.70033	12.4495
3.88236	5.12593
-10.4147	0.186897
9.96223	-0.142807
4.03682	5.03587
11.3358	0.280775
10.097	0.627051
11.443	0.0816932
3.15638	5.16994
5.31973	5.16587
11.513	5.01095
11.0252	0.214073
0.507099	11.3823
6.1585	-8.98567
-0.757082	7.13122
10.9446	0.269486
1.6764	0.882169
-8.718	3.6855
3.34924	4.48702
-9.91062	-0.407477
-8.44812	3.23329
2.30636	-5.49561
-10.5549	-0.0136205
6.01385	-7.16814
-8.53359	3.69503
4.37404	5.32815
4.23951	5.41434
5.62162	-7.60815
10.607	0.501332
4.15313	4.86756
11.1407	-0.255462
5.809	-6.45438
10.7029	0.663729
4.20976	-6.79299
7.0748	-1.27232
10.2435	-0.107443
-8.39505	0.734791
10.5819	-0.0607444
11.2953	0.656753
4.71972	12.3204
7.7583	-0.913432
11.181	0.786999
-7.36305	0.982611
6.51268	-0.784396
4.50775	4.22815
-8.47257	3.51316
-10.4206	-0.136418
2.94807	4.63555
4.24871	-5.2356
3.91545	5.33186
-7.08243	2.42633
9.6317	-0.269359
9.37197	0.37223
4.70815	12.3089
3.36259	5.73273
10.8409	-0.435275
6.59947	-0.692887
4.70412	5.4317
10.7562	0.1775
9.73207	-0.96163
4.32164	4.88197
4.26742	-8.92604
4.03388	-8.74047
7.82613	-0.207128
9.92145	-0.690589
4.55501	5.59619
3.70494	4.92883
2.99385	-8.19028
5.14684	5.07195
2.46614	4.91686
9.94987	-1.20647
10.5601	-0.00689545
4.12909	-9.31966
-10.5379	-0.339802
-1.50533	6.5772
10.5802	0.0664228
0.156195	6.72257
3.46257	-9.19075
-9.14208	0.308332
10.1537	0.491115
1.39518	0.77623
10.5292	0.630775
10.5603	0.00521791
6.33139	-0.774515
5.23522	4.82665
4.35552	5.99361
-8.76875	2.65092
4.40219	4.3809
3.71141	-5.93875
5.18533	4.82506
4.74689	-6.79516
4.5452	11.9893
-9.46295	0.152425
4.55829	-9.35603
10.7668	-0.220441
-5.8873	0.88476
7.71764	-0.335708
4.38772	12.1246
-9.94841	-0.0873861
3.28501	5.30129
3.7768	3.813
0.512139	7.09341
-8.7654	3.84644
4.86995	5.31095
1.32534	12.8591
4.36393	-4.67245
5.33407	4.81457
-8.56468	3.51989
-8.82792	3.83025
8.68466	-1.28709
7.25897	10.603
4.4934	5.11404
-8.49753	3.55949
10.018	0.134574
3.94304	5.19575
4.38335	-7.82079
9.57299	-0.855965
1.38924	0.696485
7.98209	-0.750321
4.73786	-9.75292
-0.864181	6.52425
-8.52507	3.64328
3.84114	5.41194
10.2994	-0.473847
-6.36693	2.91764
4.54372	4.76549
-9.34837	-0.417683
3.08179	-8.01758
1.19876	0.688131
-8.88383	3.78693
-6.41195	2.07178
9.76644	-0.173127
4.54162	4.27162
7.28282	-0.572693
-8.22458	-0.388892
4.50982	5.20978
2.95185	-7.9147
9.87848	-0.150556
7.4392	11.0414
11.5105	5.03642
-8.79086	3.74441
4.57563	-8.93175
-8.71292	3.6409
4.54803	5.20438
3.80062	5.48478
4.75212	-8.78652
-8.35731	0.104556
0.533731	13.16
-9.00314	0.581702
4.15932	-8.60803
6.52241	-0.891059
10.134	-1.17207
10.6065	0.0729711
-8.77162	3.86744
5.07976	5.00964
-8.60786	3.74061
10.3308	0.233687
4.60535	5.83277
9.83083	-0.179372
2.71183	5.00929
-8.73997	3.8593
1.1424	-0.0267957
-10.0179	-2.09609
5.7642	-9.27392
4.07907	-8.63759
4.79189	4.93497
6.38952	-9.11537
-8.76272	3.52261
4.90527	5.15045
-8.73237	3.20349
2.41014	4.52212
4.09248	-9.28104
4.19871	5.27668
-8.62228	3.85439
4.33972	12.2131
4.675	4.89874
3.36315	-7.81545
5.1978	-7.19974
1.28695	12.4621
3.56751	-8.07354
-1.41525	7.14699
10.3898	-0.750366
11.2542	0.0112297
3.46413	-9.11431
4.94653	-7.65333
-0.766484	7.55327
1.73892	12.3022
4.58284	-7.3809
1.03404	12.5205
3.33619	-8.22024
11.16	0.037872
-0.945648	7.24103
1.69647	12.2213
3.79989	-7.07056
11.3048	0.0518193
-8.77934	3.85378
11.2982	-0.0770461
7.06298	-8.14668
5.04188	5.02521
0.819769	3.92811
1.67337	12.8288
10.611	0.18599
10.6961	0.0345011
11.1489	5.37547
-8.72134	3.74158
3.36838	4.38923
10.1526	0.359247
4.07585	-8.95
3.19668	5.2377
10.2354	-0.162939
-8.80597	3.69741
10.1082	-0.107596
0.729334	12.8788
11.4286	-0.0894976
4.30919	-4.82408
10.9854	0.79844
5.68942	-8.43774
7.31735	-1.06071
2.69978	5.28861
9.68683	0.388456
11.4328	0.563014
-5.69051	2.75641
10.291	-0.719349
10.6832	0.228961
5.13784	5.48327
4.60562	4.89614
-8.6339	3.72303
1.83583	12.1378
10.104	-1.13011
-8.79396	3.8125
2.14278	11.9808
11.0257	0.625048
4.32245	5.16698
3.76007	5.57563
4.65264	5.37677
3.89216	5.31373
10.6638	0.627401
10.2477	0.803387
6.47892	-1.10913
-0.551379	7.58439
0.242259	5.64329
10.5334	0.290017
4.03276	-5.69328
-9.47432	0.0783481
10.4711	-0.0336702
4.61146	5.42594
-8.75372	3.87442
-9.4863	-0.309915
4.63608	12.1892
-10.7292	-0.838005
11.2244	0.61337
-7.61596	-0.00389039
2.97416	-7.20101
5.23172	-7.43798
10.7786	0.666463
-8.78873	3.84718
2.60253	5.02447
7.08987	-0.372964
1.6785	4.31716
5.29747	-7.16681
10.415	0.138725
-8.60362	1.75291
10.6083	0.312452
5.96114	-9.32582
-8.46549	3.30167
4.60455	-6.473
11.441	0.155858
-8.48277	3.60788
2.5835	4.8693
6.39947	-0.921419
10.1914	-1.07195
11.1752	5.58191
5.2906	5.3895
-1.48924	6.94533
10.92	0.00891623
-10.4696	-0.324685
4.7621	4.4984
4.82534	4.73896
11.112	-0.0322764
-10.5455	-0.0340968
4.18654	5.1873
10.6456	-0.580373
10.7581	-0.367264
3.5447	-7.29862
-8.74814	3.78007
9.95534	-0.654841
11.3814	0.361329
10.6099	0.866224
10.6333	-0.585165
3.72435	-6.13465
5.26071	11.1189
1.02531	12.5943
4.61162	5.31236
5.0512	4.52072
8.5846	-0.318797
-10.2638	-1.71837
-1.21615	6.90689
10.5715	0.593944
2.89423	5.36615
11.3748	0.34474
0.751553	-0.025021
-8.77008	3.81258
7.79516	-0.362071
10.6431	-0.576886
2.62974	4.91609
4.53351	3.77369
3.87501	-8.90083
6.46224	-0.955808
-10.1816	0.00760716
3.01171	5.20459
6.15399	-9.10257
10.7919	-0.685518
11.1307	-0.520287
10.2939	0.297312
7.26617	-0.672854
10.019	0.723507
-8.81211	3.51115
-10.4923	-0.0194679
3.15471	4.95218
3.9899	-4.88726
10.4216	-0.0917302
10.4579	0.047593
10.0648	-1.02241
10.9153	0.0011279
4.62699	-7.51278
-8.71049	3.50501
3.54701	5.68344
-10.2079	-0.729077
4.19983	-9.23278
10.6309	-0.170779
4.80446	11.2648
-8.33627	-2.57654
0.354326	5.61994
3.00303	5.23173
4.56216	6.01283
-7.38202	-3.58233
3.47108	-8.81662
11.2039	0.448804
6.5565	-0.93646
3.38398	5.68385
-0.847469	7.40044
-8.76123	3.83575
5.59669	-7.30831
-0.759619	7.01015
4.69958	-7.00899
10.4536	-0.888078
4.41879	-4.37154
7.88965	-0.174152
-8.25831	3.15797
10.8022	0.798354
4.38276	5.76851
9.955	0.136735
10.9786	-0.0278408
0.275534	5.55582
11.4614	5.13404
-8.82286	3.80183
-3.8042	0.561771
2.64318	4.77735
4.20117	-7.37812
5.0433	5.62131
-10.3	-0.17005
-0.705007	7.29323
4.56261	5.29334
10.1862	-0.370109
-1.07558	6.9564
7.54328	-0.201794
5.20065	-7.45283
5.18445	-9.1994
9.91959	-0.196851
-8.86058	3.72914
10.3793	0.116766
5.25487	5.4007
10.8903	-0.618704
-6.09534	0.199187
-7.32157	0.820802
11.3046	0.0788658
-7.87583	2.61993
4.41046	5.05796
11.1001	0.609218
10.7515	0.337378
10.1844	0.661647
0.195842	5.47841
3.90366	5.81115
-8.60521	3.69138
5.50663	-6.05733
10.6403	-0.17608
-1.18606	7.20636
-8.71915	1.42856
-1.30352	6.96286
4.97745	4.57261
0.206404	12.5818
2.71227	-7.2311
-1.04011	7.63439
0.354976	3.63898
-8.66324	3.59299
0.16791	5.6232
11.131	0.387391
5.32156	5.00763
4.98284	5.38427
11.2719	0.444533
-9.22345	-0.985759
-8.00787	1.27538
6.69126	-0.955995
-6.50917	0.404885
3.52936	-7.68747
10.8106	0.0963887
10.1068	-1.1712
10.7293	-0.0693108
4.4953	4.91704
11.267	-0.154164
10.4413	0.129998
4.31517	5.34016
1.09413	4.10759
11.315	0.103639
6.59966	-8.74063
10.8368	-0.320604
5.00119	4.39934
1.20642	-0.266143
-9.66329	0.82093
-6.85408	2.66396
4.12527	-8.0186
0.769523	3.87728
11.3395	5.27259
-10.7228	-0.0811266
4.95565	-7.378
10.941	-0.655288
3.55168	4.04153
3.47903	-8.20968
3.45564	-7.45121
0.867735	-0.183436
9.37434	0.319912
6.18138	-9.25288
4.08319	-5.46259
10.7428	-0.463933
3.26885	-8.33184
3.90844	5.81067
5.58904	-8.60781
10.2765	0.504013
10.9671	-0.260717
9.48021	-0.392687
1.31822	11.6263
1.90242	4.29649
4.65057	4.6227
11.2544	5.38425
-0.700802	6.91166
-7.92429	3.0399
9.50513	-0.80439
-8.74099	3.80394
-5.46562	0.366372
-0.313643	-4.00398
10.5691	0.29546
0.761868	6.97271
10.8624	0.373058
1.32573	4.68001
3.63751	5.05817
7.13651	-0.397514
0.837718	5.0839
4.05989	-5.37788
0.963669	13.2755
11.103	0.0964164
-8.85117	3.65014
-10.0657	0.0837901
0.696306	11.6926
10.6809	0.00139556
-8.28796	3.22945
4.37969	-7.62582
4.37655	-8.0608
7.11493	-0.608374
10.6705	-0.560596
10.204	-0.174234
1.35883	12.4979
7.19783	-0.366504
-8.47233	3.49963
-8.57213	3.7211
10.7518	-0.00516552
6.12219	-7.8353
4.37836	5.23003
11.0547	-0.232055
11.0793	-0.135814
5.9006	-8.64337
2.70624	4.94528
-1.25458	6.68819
-1.57616	6.95662
0.202697	12.7556
11.0437	-0.605794
-10.3217	-0.216701
4.29233	-7.87542
11.0596	0.0614416
-8.66726	3.58062
4.54125	-7.01448
-8.13208	0.32644
10.582	0.813686
-3.91398	-2.75507
1.35758	0.642258
10.1053	0.48921
3.89112	4.90639
-10.023	0.0261178
-10.5901	0.0261471
7.50842	-0.594422
10.2746	0.148809
4.98733	-8.57826
4.30156	-9.22459
10.7642	0.672393
6.70984	-0.741298
-6.24246	-0.751102
-0.720161	7.12963
3.70057	-6.9421
-8.7603	2.0333
9.57439	-0.00479555
10.6643	-0.289604
10.3196	-0.664759
11.0725	0.0725665
-8.77513	3.70251
10.8752	-0.502784
10.2785	-0.726465
-8.10116	2.69855
1.21879	12.3496
-9.57484	-0.152208
9.63294	-0.576695
-0.853585	6.74743
4.87945	5.46926
-1.1524	6.74954
-1.09489	6.78412
11.3722	0.297989
11.3528	5.18673
-8.53335	3.79698
5.70042	-7.32431
0.206846	5.44503
10.5308	0.237043
4.34223	-9.88708
4.80017	12.0302
4.14584	4.56012
4.96343	5.21128
6.35219	-1.11457
-8.80475	-0.181363
4.38192	5.72321
7.83725	-0.0951836
3.53328	4.57829
11.2385	-0.140793
10.9808	-0.226121
3.16223	4.31327
11.1408	0.824071
2.87401	-7.30825
7.14147	-0.999063
10.8364	0.840168
11.1519	0.434658
-8.89333	3.73349
4.28172	4.776
-8.69502	3.75512
-10.1767	0.0799873
1.25645	0.697103
10.698	0.532714
4.02438	-5.79041
-8.7723	3.80442
4.71645	5.11987
4.76216	5.38676
10.7381	-0.671485
10.5408	-0.417655
-10.1246	0.125467
11.0728	0.517215
11.0769	-0.190263
5.56727	-7.7863
4.02156	-6.2424
11.0404	0.498368
11.3111	0.337981
10.2463	0.0623771
-10.6945	-0.186928
1.87823	4.2943
9.76329	0.648116
10.4519	0.0849382
-7.69621	-1.35761
3.69959	-5.814
4.64969	-8.67388
9.98799	0.23108
7.87298	-0.156144
3.56068	5.32916
5.1634	4.94341
11.1276	-0.54801
10.3843	0.154047
10.9079	0.31926
2.08678	0.69469
-0.835804	7.35856
3.93877	-8.75548
3.9765	-5.32537
-1.0425	6.21895
10.4442	-0.410091
5.24353	5.12604
10.2508	0.492988
6.87485	-0.449877
2.82274	5.09867
-8.99121	-2.1975
-6.02591	-1.36813
3.46397	5.02949
-8.77026	3.85357
3.71071	5.38635
3.63448	4.58988
3.20816	5.52966
4.02007	-7.19156
-9.8299	-0.714429
5.43639	-9.42185
-10.5166	0.214993
3.29921	5.63111
10.0705	-0.139708
11.0563	0.307079
-9.38912	-0.590069
9.96593	0.490335
3.01182	-7.14493
4.52572	-7.77865
10.738	0.568148
1.94554	4.16623
5.63986	-9.66649
10.475	0.339402
4.43774	4.91101
6.83219	-0.783396
4.71859	5.32595
-8.66664	3.33575
9.75815	0.1825
4.4826	5.12721
4.27534	5.23938
10.3557	0.737071
11.071	0.341251
6.39314	-9.11582
-10.2068	-0.269223
10.5709	0.516192
4.10175	6.06148
5.13975	5.17644
7.59126	10.9888
-9.56618	0.530222
2.86752	5.0504
10.7668	0.629147
3.17959	3.93687
10.259	0.354724
10.8124	0.0987098
9.59906	0.577382
4.5919	4.41743
-8.80833	3.80856
3.73029	4.5212
-10.6519	-0.0801104
11.0492	0.753939
4.67807	12.3435
-8.60389	-1.04945
6.91977	-1.23178
4.97417	4.86155
-8.69879	3.62313
6.52726	8.33244
4.49066	-7.48418
4.88372	12.0605
3.92993	-5.82128
4.52498	-7.65724
9.75235	-0.221408
5.99028	-6.84814
-8.62467	3.54891
0.79677	6.96567
-0.633424	7.10962
3.64322	5.43807
4.18776	4.94644
11.1776	0.0132437
10.7863	0.582078
-0.879944	6.44307
-7.33408	2.41905
3.49838	-7.43643
1.87054	11.904
4.5692	5.37064
11.2154	0.211732
4.73424	4.4176
10.2011	0.303552
-9.68403	-1.94358
4.47874	5.35663
2.78963	12.8216
-8.69116	3.54073
10.4854	0.580233
0.883075	12.7729
3.12562	-8.83916
10.7373	0.640752
-8.44484	3.39911
11.1954	-0.00409877
4.19696	5.11833
7.58812	-0.244832
10.9475	-0.415725
4.95091	5.15937
-5.09753	-1.33978
-8.74501	3.87208
4.30079	5.44273
-8.80259	2.89934
-0.720361	6.92283
0.512846	3.72911
7.54967	-0.281374
10.687	0.0315998
2.15919	4.57548
10.6715	-0.361086
6.64015	-8.83793
1.91174	4.36834
6.30429	-0.897907
8.66082	-0.319993
10.2848	-0.797979
11.0654	-0.318616
11.5786	-0.0508096
10.7642	0.113238
10.9151	-0.681059
10.3503	-0.747365
3.39762	-7.95026
-10.1796	-1.22584
-3.13284	1.29798
11.2826	0.239772
11.1417	0.353604
0.699985	11.3835
10.585	-0.72507
-8.69611	-0.65564
4.73118	4.80043
-8.54537	3.68647
3.45197	-7.962
10.3522	-0.0205677
7.02577	-7.18535
1.62464	12.7241
10.5232	0.454375
9.97706	0.12513
10.709	-0.193183
-8.65157	3.68856
10.3242	-0.543937
11.2006	5.3443
4.18212	-5.21047
-8.2552	3.1842
4.83474	5.18506
-9.89356	0.72152
-8.14888	3.12434
3.47555	4.84227
-9.68135	0.356745
-5.36151	0.665089
3.62346	-6.66055
4.35363	-7.74011
-8.64299	3.65889
10.6861	0.0949962
10.5229	-0.063473
9.9463	-0.031719
3.45462	-7.21845
7.90112	-0.270426
-8.75538	3.77417
10.2994	0.209838
10.0209	0.266339
-10.5182	-0.3742
11.5377	5.02209
10.4241	0.186351
-8.58732	3.4146
11.0956	0.470539
-8.51737	3.73658
3.61494	5.19913
3.45652	-7.15921
-9.21825	-0.82284
10.9876	-0.394529
6.70219	-2.00108
1.35939	0.74447
-9.93154	0.129704
6.30412	-7.70336
2.9245	5.09681
8.57242	-0.338333
-1.0062	6.77747
-8.44914	2.95383
-7.61036	-2.03638
9.53369	-0.230524
4.51412	5.29815
6.55977	-1.7596
4.1741	-5.17803
-0.806672	7.60374
-10.2819	-0.68666
-8.20501	2.08163
-8.77112	3.84653
11.1024	1.24865
10.0121	-1.21523
3.82291	-5.8645
4.25469	5.465
10.6278	-0.207585
2.02736	4.64959
-8.38089	3.38059
10.7364	0.142802
4.36929	4.5254
5.3927	-7.72272
11.4626	0.347236
10.7332	-0.75622
10.2144	-0.263074
-6.92716	2.68413
-8.5179	3.3824
-8.66422	3.85461
11.2468	5.3857
-9.82985	-0.563727
-8.72944	3.86703
4.02587	-5.103
11.4436	5.15446
5.15014	4.82125
-10.1123	0.616398
10.9618	-0.310267
3.90378	-8.25301
-8.64103	3.8014
10.5704	0.199694
2.7662	5.21902
-7.93058	0.591092
11.2737	0.40831
5.22403	-7.87752
-8.61318	3.77878
-8.64627	3.82118
11.0733	-0.192025
-8.78402	3.73869
10.5849	-0.710913
11.0206	0.265584
9.95089	-0.318971
5.43298	-9.03876
10.5838	0.0226497
-7.59302	2.37072
-8.64236	3.76133
11.1288	1.01565
5.18375	4.7405
-8.02341	0.854047
3.08472	-7.21541
-6.23749	-0.194489
-8.7462	3.55414
-8.69117	3.68773
9.24816	-0.33082
5.00679	5.47816
0.781634	5.16112
-8.70103	3.65113
-8.69659	3.47514
10.9007	0.256543
4.94129	5.62656
3.15865	-8.48425
7.68392	-0.462479
0.249102	5.57188
4.61969	4.47284
11.1774	0.0496809
1.74396	12.7897
5.15804	5.35772
-3.58465	0.315659
4.98898	4.97834
-6.52757	1.479
4.53219	5.48332
-10.1582	-1.3668
4.07085	5.14816
10.0689	0.230895
-9.03391	-3.77537
2.91778	5.05343
3.86516	3.89951
8.40573	-0.349101
4.88007	5.34304
10.7382	-0.615341
-0.370253	6.80057
11.1117	-0.231038
3.59484	-7.37955
5.90707	-9.12821
1.32959	12.2633
-3.72262	0.664714
-9.13378	-1.36791
12.024	4.54183
-3.22861	1.17584
10.6959	0.653678
-8.62783	-0.194496
10.184	-0.010471
1.00915	13.0414
11.2197	0.32766
-8.91447	1.32028
4.47909	-6.82496
3.53105	-8.43913
9.31327	0.367921
5.61607	-6.93867
-8.66313	2.91129
-7.61293	-1.67783
0.917757	3.96952
4.31405	-8.05008
7.27216	-1.06342
-8.80429	3.37011
10.9126	0.223916
5.40825	-6.81019
-3.91097	0.216348
-1.07169	7.3935
6.87886	-0.575349
1.93211	0.836162
10.5559	0.167439
10.7045	-0.541855
4.69147	5.12133
6.6119	-0.816999
11.0541	-0.486035
-8.54346	3.6722
3.37747	4.9516
-10.243	-1.66617
1.51292	4.34004
10.7807	-0.0702608
11.2498	0.544036
11.029	0.466198
3.68299	5.26833
5.05535	4.27166
1.35701	13.1585
-8.83059	3.15178
10.3726	0.447074
-0.816718	6.51354
-8.16983	1.20042
4.44774	5.07994
5.12599	4.69754
5.09845	5.09129
11.2648	0.45078
-10.6073	-0.311008
-8.71283	3.77957
10.6342	-0.0949029
11.0232	-0.174148
4.65692	5.31088
4.35238	-8.49473
-8.62842	3.73803
-9.32971	1.12499
-8.54831	3.78396
10.3696	-0.0103001
1.94273	-0.0216899
3.40472	-7.71057
10.9057	5.69788
11.2972	0.173165
-10.5296	-0.461214
1.0452	13.1011
-8.23429	3.33209
11.4042	0.165227
5.02796	5.11231
-8.70046	3.54853
2.50828	10.3011
-4.91694	-2.77913
2.20059	4.29709
10.5681	0.149818
4.56777	5.32165
10.0448	-0.723492
2.52093	4.98177
0.516952	12.9132
5.97396	-8.42826
4.11832	5.09611
4.45929	4.74549
10.5427	0.631283
-9.5205	-0.807548
-3.2261	1.56835
4.11893	3.85796
4.16491	-4.99448
-7.56506	1.25264
-10.1831	-0.245169
4.39159	-4.39676
10.1881	-0.219221
4.29147	5.7624
4.65911	5.83865
11.1639	0.436827
-5.84405	-2.62188
10.8112	0.471221
-8.69342	3.79414
9.9803	-0.590855
11.2327	5.42599
7.23236	-0.35137
10.7734	0.369671
11.2432	0.50525
9.99586	0.116554
3.34251	-7.49013
3.00913	5.42126
10.5747	0.882353
-3.23396	1.35253
0.346975	13.0651
10.8158	-0.0419702
3.74781	5.38135
-8.63814	3.83723
-10.464	-0.679512
11.0417	0.273379
0.0980181	12.9637
11.1812	-0.182848
10.8845	0.230756
10.1144	-0.162222
-9.70252	-0.361489
10.439	0.783088
-8.75712	3.43931
10.5445	0.764133
-9.37797	1.21312
-8.79967	3.64895
-0.709798	7.11197
-8.55865	3.22609
10.737	-0.275662
-8.69517	3.84204
3.74916	-5.86241
9.76851	-0.225295
-8.66309	3.78355
-8.5895	3.67845
5.0957	-7.21265
-9.88686	-0.347175
-8.42841	3.37589
-0.7098	7.24252
-9.07126	0.968931
7.60642	-0.470166
3.32387	-8.09156
4.48797	-8.70953
1.51572	12.3918
4.7713	4.80017
9.98739	-0.109034
-4.78098	1.26174
11.2493	0.580507
8.53964	-0.374538
10.8935	0.356753
-7.83707	1.41835
2.88178	-6.78837
-10.4186	-0.30741
5.50737	-7.99728
10.4638	-0.736714
1.03451	13.0735
10.4399	0.505519
6.9762	11.5231
-8.59332	3.39754
6.29719	-8.47788
3.42028	-7.82578
4.53839	5.70039
4.52922	5.78209
-7.7399	2.35115
4.71748	5.35309
5.01782	4.15258
3.36559	-6.68859
10.241	-0.337528
11.1247	-0.298272
-8.706	3.66185
3.27856	-7.78295
11.1263	0.623351
4.75974	5.49272
10.5426	-0.249248
-10.5253	-0.427891
9.68893	0.0741466
-10.3768	0.388904
10.4528	0.972792
8.64694	-0.27598
11.0471	0.094339
-8.75483	2.67379
[truncated: 172,421 more rows]

## Sheet: Fig2B_DSCAM
DSCAM	diagnosis
0	eCHD
0	eCHD
2.03341	eCHD
0	eCHD
2.05625	eCHD
0	eCHD
0	eCHD
0	eCHD
0	eCHD
0	eCHD
0	eCHD
0	eCHD
0	eCHD
0	eCHD
0	eCHD
0	eCHD
0	eCHD
0	eCHD
0	eCHD
0	eCHD
0	eCHD
0	eCHD
0	eCHD
0	eCHD
0	eCHD
0	eCHD
0	eCHD
0	eCHD
0	eCHD
0	eCHD
0	eCHD
0	eCHD
0	eCHD
0	eCHD
0	eCHD
0	eCHD
0	eCHD
0	eCHD
0	eCHD
0	eCHD
0	eCHD
0	eCHD
0	eCHD
0	eCHD
0	eCHD
0	eCHD
0	eCHD
0	eCHD
0	eCHD
0	eCHD
0	eCHD
0	eCHD
0	eCHD
0	eCHD
0	eCHD
0	eCHD
0	eCHD
0	eCHD
0	eCHD
0	eCHD
0	eCHD
0	eCHD
0	eCHD
0	eCHD
0	eCHD
0	eCHD
0	eCHD
0	eCHD
0	eCHD
0	eCHD
0	eCHD
0	eCHD
0	eCHD
0	eCHD
0	eCHD
0	eCHD
0	eCHD
0	eCHD
0	eCHD
0	eCHD
0	eCHD
0	eCHD
0	eCHD
0	eCHD
0	eCHD
0	eCHD
0	eCHD
0	eCHD
0	eCHD
0	eCHD
0	eCHD
0	eCHD
0	eCHD
0	eCHD
0	eCHD
0	eCHD
0	eCHD
0	eCHD
0	eCHD
0	eCHD
0	eCHD
0	eCHD
0	eCHD
0	eCHD
0	eCHD
0	eCHD
0	eCHD
0	eCHD
0	eCHD
0	eCHD
0	eCHD
0	eCHD
0	eCHD
0	eCHD
0	eCHD
0	eCHD
0	eCHD
0	eCHD
0	eCHD
0	eCHD
0	eCHD
0	eCHD
0	eCHD
0	eCHD
0	eCHD
0	eCHD
0	eCHD
0	eCHD
0	eCHD
0	eCHD
1.99076	eCHD
0	eCHD
0	eCHD
0	eCHD
0	eCHD
0	eCHD
0	eCHD
0	eCHD
0	eCHD
0	eCHD
0	eCHD
0	eCHD
0	eCHD
0	eCHD
0	eCHD
0	eCHD
0	eCHD
0	eCHD
0	eCHD
0	eCHD
0	eCHD
0	eCHD
0	eCHD
0	eCHD
0	eCHD
0	eCHD
0	eCHD
0	eCHD
0	eCHD
0	eCHD
0	eCHD
0	eCHD
0	eCHD
2.23285	eCHD
0	eCHD
0	eCHD
0	eCHD
0	eCHD
0	eCHD
0	eCHD
0	eCHD
0	eCHD
0	eCHD
0	eCHD
0	eCHD
0	eCHD
0	eCHD
0	eCHD
0	eCHD
0	eCHD
0	eCHD
0	eCHD
0	eCHD
0	eCHD
0	eCHD
0	eCHD
0	eCHD
0	eCHD
0	eCHD
0	eCHD
0	eCHD
0	eCHD
0	eCHD
0	eCHD
0	eCHD
0	eCHD
0	eCHD
0	eCHD
0	eCHD
0	eCHD
0	eCHD
0	eCHD
0	eCHD
1.93654	eCHD
0	eCHD
0	eCHD
0	eCHD
0	eCHD
0	eCHD
0	eCHD
0	eCHD
0	eCHD
0	eCHD
0	eCHD
2.33237	eCHD
0	eCHD
0	eCHD
0	eCHD
0	eCHD
1.79594	eCHD
0	eCHD
0	eCHD
0	eCHD
2.62378	eCHD
0	eCHD
0	eCHD
0	eCHD
0	eCHD
0	eCHD
0	eCHD
0	eCHD
0	eCHD
0	eCHD
0	eCHD
0	eCHD
0	eCHD
0	eCHD
0	eCHD
0	eCHD
0	eCHD
0	eCHD
0	eCHD
0	eCHD
0	eCHD
0	eCHD
2.12003	eCHD
0	eCHD
0	eCHD
0	eCHD
0	eCHD
0	eCHD
0	eCHD
0	eCHD
0	eCHD
0	eCHD
0	eCHD
0	eCHD
0	eCHD
0	eCHD
0	eCHD
0	eCHD
0	eCHD
0	eCHD
0	eCHD
0	eCHD
0	eCHD
0	eCHD
0	eCHD
0	eCHD
0	eCHD
0	eCHD
0	eCHD
0	eCHD
0	eCHD
0	eCHD
0	eCHD
0	eCHD
0	eCHD
0	eCHD
0	eCHD
0	eCHD
0	eCHD
0	eCHD
0	eCHD
0	eCHD
0	eCHD
0	eCHD
0	eCHD
0	eCHD
0	eCHD
0	eCHD
0	eCHD
0	eCHD
0	eCHD
0	eCHD
0	eCHD
0	eCHD
0	eCHD
0	eCHD
0	eCHD
0	eCHD
0	eCHD
0	eCHD
0	eCHD
0	eCHD
0	eCHD
0	eCHD
0	eCHD
0	eCHD
0	eCHD
0	eCHD
0	eCHD
0	eCHD
0	eCHD
0	eCHD
0	eCHD
0	eCHD
0	eCHD
0	eCHD
0	eCHD
0	eCHD
0	eCHD
0	eCHD
0	eCHD
0	eCHD
0	eCHD
0	eCHD
0	eCHD
0	eCHD
0	eCHD
0	eCHD
0	eCHD
0	eCHD
0	eCHD
0	eCHD
0	eCHD
0	eCHD
0	eCHD
0	eCHD
0	eCHD
0	eCHD
0	eCHD
0	eCHD
0	eCHD
0	eCHD
0	eCHD
0	eCHD
0	eCHD
0	eCHD
0	eCHD
0	eCHD
0	eCHD
0	eCHD
0	eCHD
0	eCHD
0	eCHD
0	eCHD
0	eCHD
0	eCHD
0	eCHD
0	eCHD
0	eCHD
0	eCHD
0	eCHD
0	eCHD
0	eCHD
0	eCHD
1.69532	eCHD
0	eCHD
0	eCHD
0	eCHD
0	eCHD
0	eCHD
0	eCHD
0	eCHD
0	eCHD
0	eCHD
0	eCHD
0	eCHD
0	eCHD
0	eCHD
0	eCHD
0	eCHD
0	eCHD
0	eCHD
0	eCHD
1.72728	eCHD
0	eCHD
0	eCHD
0	eCHD
0	eCHD
0	eCHD
0	eCHD
0	eCHD
0	eCHD
0	eCHD
0	eCHD
0	eCHD
0	eCHD
0	eCHD
0	eCHD
0	eCHD
0	eCHD
0	eCHD
0	eCHD
0	eCHD
0	eCHD
0	eCHD
0	eCHD
0	eCHD
0	eCHD
0	eCHD
0	eCHD
0	eCHD
0	eCHD
0	eCHD
0	eCHD
0	eCHD
0	eCHD
0	eCHD
0	eCHD
0	eCHD
2.43698	eCHD
0	eCHD
0	eCHD
0	eCHD
0	eCHD
0	eCHD
0	eCHD
0	eCHD
0	eCHD
0	eCHD
0	eCHD
0	eCHD
0	eCHD
0	eCHD
0	eCHD
0	eCHD
0	eCHD
0	eCHD
0	eCHD
0	eCHD
0	eCHD
0	eCHD
0	eCHD
0	eCHD
0	eCHD
0	eCHD
0	eCHD
0	eCHD
0	eCHD
0	eCHD
0	eCHD
0	eCHD
0	eCHD
0	eCHD
0	eCHD
0	eCHD
0	eCHD
0	eCHD
0	eCHD
0	eCHD
0	eCHD
0	eCHD
0	eCHD
0	eCHD
0	eCHD
0	eCHD
0	eCHD
0	eCHD
2.17203	eCHD
0	eCHD
0	eCHD
0	eCHD
0	eCHD
0	eCHD
0	eCHD
0	eCHD
0	eCHD
0	eCHD
0	eCHD
0	eCHD
0	eCHD
0	eCHD
0	eCHD
0	eCHD
0	eCHD
0	eCHD
0	eCHD
0	eCHD
0	eCHD
0	eCHD
0	eCHD
0	eCHD
0	eCHD
0	eCHD
0	eCHD
0	eCHD
0	eCHD
0	eCHD
0	eCHD
0	eCHD
0	eCHD
0	eCHD
0	eCHD
0	eCHD
0	eCHD
0	eCHD
0	eCHD
0	eCHD
0	eCHD
0	eCHD
0	eCHD
0	eCHD
0	eCHD
0	eCHD
0	eCHD
0	eCHD
0	eCHD
0	eCHD
0	eCHD
0	eCHD
0	eCHD
0	eCHD
0	eCHD
0	eCHD
0	eCHD
0	eCHD
0	eCHD
0	eCHD
0	eCHD
0	eCHD
0	eCHD
0	eCHD
0	eCHD
0	eCHD
0	eCHD
0	eCHD
0	eCHD
0	eCHD
0	eCHD
0	eCHD
0	eCHD
0	eCHD
0	eCHD
0	eCHD
0	eCHD
0	eCHD
0	eCHD
0	eCHD
0	eCHD
0	eCHD
0	eCHD
0	eCHD
0	eCHD
0	eCHD
0	eCHD
0	eCHD
0	eCHD
0	eCHD
0	eCHD
0	eCHD
0	eCHD
0	eCHD
0	eCHD
0	eCHD
0	eCHD
0	eCHD
0	eCHD
0	eCHD
0	eCHD
0	eCHD
0	eCHD
0	eCHD
0	eCHD
0	eCHD
2.17479	eCHD
0	eCHD
0	eCHD
0	eCHD
0	eCHD
0	eCHD
0	eCHD
0	eCHD
0	eCHD
0	eCHD
0	eCHD
0	eCHD
0	eCHD
0	eCHD
0	eCHD
0	eCHD
0	eCHD
0	eCHD
0	eCHD
0	eCHD
0	eCHD
0	eCHD
0	eCHD
0	eCHD
0	eCHD
0	eCHD
0	eCHD
0	eCHD
0	eCHD
0	eCHD
0	eCHD
0	eCHD
0	eCHD
0	eCHD
0	eCHD
0	eCHD
0	eCHD
0	eCHD
0	eCHD
0	eCHD
0	eCHD
0	eCHD
0	eCHD
0	eCHD
0	eCHD
0	eCHD
0	eCHD
0	eCHD
0	eCHD
0	eCHD
0	eCHD
0	eCHD
0	eCHD
0	eCHD
0	eCHD
0	eCHD
0	eCHD
0	eCHD
0	eCHD
0	eCHD
0	eCHD
1.9703	eCHD
0	eCHD
0	eCHD
0	eCHD
0	eCHD
0	eCHD
0	eCHD
0	eCHD
0	eCHD
1.90814	eCHD
2.25165	eCHD
0	eCHD
0	eCHD
0	eCHD
0	eCHD
0	eCHD
0	eCHD
0	eCHD
0	eCHD
0	eCHD
0	eCHD
0	eCHD
0	eCHD
0	eCHD
0	eCHD
0	eCHD
0	eCHD
0	eCHD
0	eCHD
0	eCHD
0	eCHD
0	eCHD
0	eCHD
0	eCHD
0	eCHD
0	eCHD
0	eCHD
0	eCHD
0	eCHD
0	eCHD
0	eCHD
0	eCHD
0	eCHD
0	eCHD
0	eCHD
0	eCHD
0	eCHD
0	eCHD
0	eCHD
0	eCHD
0	eCHD
0	eCHD
0	eCHD
0	eCHD
0	eCHD
0	eCHD
0	eCHD
0	eCHD
0	eCHD
0	eCHD
0	eCHD
0	eCHD
0	eCHD
0	eCHD
0	eCHD
0	eCHD
0	eCHD
0	eCHD
0	eCHD
0	eCHD
0	eCHD
0	eCHD
0	eCHD
0	eCHD
0	eCHD
0	eCHD
0	eCHD
0	eCHD
0	eCHD
0	eCHD
0	eCHD
0	eCHD
0	eCHD
0	eCHD
0	eCHD
0	eCHD
0	eCHD
0	eCHD
0	eCHD
0	eCHD
0	eCHD
0	eCHD
0	eCHD
0	eCHD
0	eCHD
0	eCHD
0	eCHD
0	eCHD
0	eCHD
0	eCHD
0	eCHD
0	eCHD
0	eCHD
0	eCHD
0	eCHD
0	eCHD
0	eCHD
0	eCHD
0	eCHD
0	eCHD
0	eCHD
0	eCHD
0	eCHD
0	eCHD
0	eCHD
0	eCHD
0	eCHD
0	eCHD
0	eCHD
0	eCHD
0	eCHD
0	eCHD
0	eCHD
0	eCHD
0	eCHD
0	eCHD
0	eCHD
0	eCHD
0	eCHD
0	eCHD
0	eCHD
0	eCHD
0	eCHD
2.82497	eCHD
0	eCHD
0	eCHD
0	eCHD
0	eCHD
0	eCHD
2.24483	eCHD
0	eCHD
0	eCHD
0	eCHD
0	eCHD
0	eCHD
0	eCHD
0	eCHD
0	eCHD
0	eCHD
0	eCHD
0	eCHD
0	eCHD
0	eCHD
0	eCHD
0	eCHD
0	eCHD
0	eCHD
0	eCHD
0	eCHD
0	eCHD
0	eCHD
0	eCHD
0	eCHD
0	eCHD
0	eCHD
0	eCHD
0	eCHD
0	eCHD
0	eCHD
0	eCHD
0	eCHD
0	eCHD
0	eCHD
0	eCHD
0	eCHD
0	eCHD
0	eCHD
0	eCHD
0	eCHD
0	eCHD
0	eCHD
0	eCHD
0	eCHD
0	eCHD
1.42469	eCHD
0	eCHD
0	eCHD
0	eCHD
0	eCHD
0	eCHD
0	eCHD
0	eCHD
0	eCHD
0	eCHD
0	eCHD
0	eCHD
0	eCHD
0	eCHD
0	eCHD
2.0749	eCHD
0	eCHD
0	eCHD
0	eCHD
0	eCHD
0	eCHD
0	eCHD
0	eCHD
0	eCHD
0	eCHD
0	eCHD
0	eCHD
0	eCHD
0	eCHD
0	eCHD
0	eCHD
0	eCHD
0	eCHD
0	eCHD
0	eCHD
0	eCHD
0	eCHD
0	eCHD
0	eCHD
0	eCHD
0	eCHD
0	eCHD
0	eCHD
0	eCHD
0	eCHD
0	eCHD
0	eCHD
0	eCHD
0	eCHD
0	eCHD
0	eCHD
0	eCHD
0	eCHD
0	eCHD
0	eCHD
0	eCHD
0	eCHD
0	eCHD
0	eCHD
0	eCHD
0	eCHD
0	eCHD
0	eCHD
0	eCHD
0	eCHD
0	eCHD
0	eCHD
0	eCHD
0	eCHD
0	eCHD
0	eCHD
0	eCHD
0	eCHD
0	eCHD
0	eCHD
0	eCHD
0	eCHD
0	eCHD
0	eCHD
0	eCHD
0	eCHD
0	eCHD
0	eCHD
0	eCHD
0	eCHD
0	eCHD
1.24903	eCHD
0	eCHD
0	eCHD
0	eCHD
0	eCHD
0	eCHD
0	eCHD
0	eCHD
0	eCHD
0	eCHD
0	eCHD
0	eCHD
0	eCHD
0	eCHD
0	eCHD
0	eCHD
0	eCHD
0	eCHD
0	eCHD
0	eCHD
0	eCHD
0	eCHD
0	eCHD
0	eCHD
0	eCHD
2.92263	eCHD
0	eCHD
0	eCHD
0	eCHD
0	eCHD
0	eCHD
0	eCHD
1.98913	eCHD
0	eCHD
3.43932	eCHD
2.06462	eCHD
0	eCHD
0	eCHD
0	eCHD
0	eCHD
0	eCHD
0	eCHD
0	eCHD
0	eCHD
0	eCHD
0	eCHD
0	eCHD
0	eCHD
0	eCHD
0	eCHD
0	eCHD
0	eCHD
0	eCHD
0	eCHD
0	eCHD
0	eCHD
0	eCHD
0	eCHD
0	eCHD
0	eCHD
0	eCHD
0	eCHD
0	eCHD
0	eCHD
0	eCHD
0	eCHD
0	eCHD
0	eCHD
0	eCHD
0	eCHD
0	eCHD
0	eCHD
0	eCHD
0	eCHD
0	eCHD
0	eCHD
0	eCHD
0	eCHD
1.09609	eCHD
0	eCHD
0	eCHD
0	eCHD
0	eCHD
0	eCHD
0	eCHD
0	eCHD
0	eCHD
0	eCHD
0	eCHD
0	eCHD
0	eCHD
0	eCHD
0	eCHD
0	eCHD
0	eCHD
0	eCHD
0	eCHD
0	eCHD
0	eCHD
0	eCHD
0	eCHD
0	eCHD
0	eCHD
0	eCHD
0	eCHD
0	eCHD
0	eCHD
0	eCHD
0	eCHD
0	eCHD
0	eCHD
0	eCHD
0	eCHD
0	eCHD
0	eCHD
0	eCHD
0	eCHD
0	eCHD
0	eCHD
0	eCHD
0	eCHD
0	eCHD
0	eCHD
0	eCHD
0	eCHD
0	eCHD
0	eCHD
0	eCHD
0	eCHD
0	eCHD
0	eCHD
0	eCHD
0	eCHD
0	eCHD
0	eCHD
1.98804	eCHD
0	eCHD
0	eCHD
0	eCHD
0	eCHD
0	eCHD
0	eCHD
0	eCHD
0	eCHD
0	eCHD
0	eCHD
0	eCHD
1.83424	eCHD
0	eCHD
0	eCHD
0	eCHD
0	eCHD
0	eCHD
0	eCHD
0	eCHD
0	eCHD
0	eCHD
0	eCHD
0	eCHD
0	eCHD
0	eCHD
0	eCHD
0	eCHD
2.29702	eCHD
0	eCHD
0	eCHD
0	eCHD
0	eCHD
0	eCHD
0	eCHD
0	eCHD
0	eCHD
0	eCHD
0	eCHD
0	eCHD
0	eCHD
0	eCHD
0	eCHD
0	eCHD
0	eCHD
0	eCHD
0	eCHD
0	eCHD
0	eCHD
0	eCHD
0	eCHD
0	eCHD
0	eCHD
0	eCHD
0	eCHD
0	eCHD
0	eCHD
0	eCHD
0	eCHD
0	eCHD
0	eCHD
0	eCHD
0	eCHD
2.485	eCHD
0	eCHD
0	eCHD
0	eCHD
0	eCHD
0	eCHD
0	eCHD
0	eCHD
0	eCHD
0	eCHD
0	eCHD
0	eCHD
0	eCHD
0	eCHD
0	eCHD
0	eCHD
0	eCHD
0	eCHD
0	eCHD
1.87003	eCHD
0	eCHD
2.77918	eCHD
0	eCHD
0	eCHD
0	eCHD
0	eCHD
0	eCHD
0	eCHD
0	eCHD
0	eCHD
0	eCHD
0	eCHD
0	eCHD
0	eCHD
2.39972	eCHD
0	eCHD
0	eCHD
0	eCHD
0	eCHD
0	eCHD
0	eCHD
0	eCHD
0	eCHD
0	eCHD
0	eCHD
0	eCHD
0	eCHD
0	eCHD
0	eCHD
0	eCHD
0	eCHD
0	eCHD
0	eCHD
0	eCHD
0	eCHD
0	eCHD
2.81189	eCHD
0	eCHD
0	eCHD
2.37194	eCHD
0	eCHD
0	eCHD
0	eCHD
0	eCHD
2.09152	eCHD
0	eCHD
0	eCHD
0	eCHD
0	eCHD
0	eCHD
0	eCHD
0	eCHD
0	eCHD
0	eCHD
0	eCHD
0	eCHD
0	eCHD
0	eCHD
0	eCHD
0	eCHD
0	eCHD
0	eCHD
0	eCHD
2.23957	eCHD
0	eCHD
0	eCHD
0	eCHD
0	eCHD
0	eCHD
0	eCHD
0	eCHD
0	eCHD
0	eCHD
0	eCHD
0	eCHD
0	eCHD
0	eCHD
0	eCHD
0	eCHD
0	eCHD
0	eCHD
0	eCHD
0	eCHD
0	eCHD
0	eCHD
0	eCHD
0	eCHD
0	eCHD
0	eCHD
0	eCHD
0	eCHD
0	eCHD
0	eCHD
0	eCHD
0	eCHD
0	eCHD
0	eCHD
0	eCHD
0	eCHD
0	eCHD
0	eCHD
0	eCHD
0	eCHD
0	eCHD
0	eCHD
0	eCHD
0	eCHD
0	eCHD
2.26701	eCHD
0	eCHD
0	eCHD
0	eCHD
0	eCHD
0	eCHD
0	eCHD
1.97992	eCHD
0	eCHD
0	eCHD
0	eCHD
0	eCHD
1.87096	eCHD
0	eCHD
0	eCHD
0	eCHD
0	eCHD
0	eCHD
0	eCHD
0	eCHD
0	eCHD
0	eCHD
0	eCHD
0	eCHD
0	eCHD
0	eCHD
0	eCHD
0	eCHD
0	eCHD
0	eCHD
0	eCHD
0	eCHD
0	eCHD
0	eCHD
0	eCHD
0	eCHD
0	eCHD
0	eCHD
0	eCHD
0	eCHD
0	eCHD
0	eCHD
0	eCHD
0	eCHD
0	eCHD
0	eCHD
0	eCHD
0	eCHD
0	eCHD
0	eCHD
0	eCHD
0	eCHD
0	eCHD
1.99459	eCHD
0	eCHD
0	eCHD
0	eCHD
0	eCHD
0	eCHD
0	eCHD
0	eCHD
0	eCHD
0	eCHD
0	eCHD
0	eCHD
0	eCHD
0	eCHD
0	eCHD
0	eCHD
0	eCHD
0	eCHD
0	eCHD
0	eCHD
0	eCHD
0	eCHD
0	eCHD
0	eCHD
0	eCHD
0	eCHD
0	eCHD
0	eCHD
0	eCHD
0	eCHD
0	eCHD
0	eCHD
0	eCHD
0	eCHD
0	eCHD
0	eCHD
0	eCHD
0	eCHD
0	eCHD
0	eCHD
0	eCHD
1.93198	eCHD
2.06102	eCHD
0	eCHD
0	eCHD
0	eCHD
0	eCHD
0	eCHD
0	eCHD
0	eCHD
0	eCHD
0	eCHD
0	eCHD
0	eCHD
0	eCHD
0	eCHD
0	eCHD
0	eCHD
0	eCHD
0	eCHD
0	eCHD
0	eCHD
2.4931	eCHD
2.2015	eCHD
0	eCHD
0	eCHD
0	eCHD
0	eCHD
0	eCHD
0	eCHD
0	eCHD
0	eCHD
0	eCHD
0	eCHD
0	eCHD
0	eCHD
0	eCHD
0	eCHD
0	eCHD
0	eCHD
0	eCHD
0	eCHD
0	eCHD
0	eCHD
0	eCHD
0	eCHD
0	eCHD
0	eCHD
0	eCHD
0	eCHD
0	eCHD
0	eCHD
0	eCHD
0	eCHD
0	eCHD
0	eCHD
0	eCHD
0	eCHD
0	eCHD
0	eCHD
0	eCHD
0	eCHD
0	eCHD
0	eCHD
0	eCHD
0	eCHD
0	eCHD
0	eCHD
0	eCHD
0	eCHD
1.92046	eCHD
0	eCHD
0	eCHD
2.36492	eCHD
0	eCHD
0	eCHD
0	eCHD
0	eCHD
0	eCHD
0	eCHD
0	eCHD
0	eCHD
0	eCHD
0	eCHD
0	eCHD
0	eCHD
0	eCHD
0	eCHD
0	eCHD
0	eCHD
0	eCHD
2.20365	eCHD
0	eCHD
0	eCHD
0	eCHD
0	eCHD
0	eCHD
0	eCHD
0	eCHD
0	eCHD
0	eCHD
0	eCHD
0	eCHD
0	eCHD
0	eCHD
0	eCHD
0	eCHD
0	eCHD
0	eCHD
0	eCHD
0	eCHD
0	eCHD
0	eCHD
0	eCHD
0	eCHD
0	eCHD
0	eCHD
0	eCHD
0	eCHD
0	eCHD
0	eCHD
0	eCHD
0	eCHD
0	eCHD
0	eCHD
0	eCHD
0	eCHD
0	eCHD
0	eCHD
0	eCHD
0	eCHD
0	eCHD
0	eCHD
0	eCHD
0	eCHD
0	eCHD
0	eCHD
0	eCHD
0	eCHD
0	eCHD
0	eCHD
0	eCHD
0	eCHD
0	eCHD
0	eCHD
0	eCHD
0	eCHD
0	eCHD
0	eCHD
0	eCHD
0	eCHD
0	eCHD
0	eCHD
0	eCHD
0	eCHD
0	eCHD
0	eCHD
0	eCHD
0	eCHD
0	eCHD
0	eCHD
0	eCHD
0	eCHD
0	eCHD
0	eCHD
0	eCHD
0	eCHD
0	eCHD
0	eCHD
0	eCHD
0	eCHD
0	eCHD
0	eCHD
0	eCHD
0	eCHD
0	eCHD
0	eCHD
0	eCHD
0	eCHD
0	eCHD
0	eCHD
0	eCHD
0	eCHD
0	eCHD
0	eCHD
0	eCHD
0	eCHD
0	eCHD
0	eCHD
0	eCHD
0	eCHD
0	eCHD
0	eCHD
0	eCHD
0	eCHD
0	eCHD
1.58002	eCHD
0	eCHD
0	eCHD
0	eCHD
0	eCHD
0	eCHD
0	eCHD
0	eCHD
0	eCHD
2.31739	eCHD
0	eCHD
0	eCHD
0	eCHD
0	eCHD
0	eCHD
0	eCHD
0	eCHD
0	eCHD
0	eCHD
0	eCHD
0	eCHD
0	eCHD
0	eCHD
0	eCHD
0	eCHD
0	eCHD
0	eCHD
0	eCHD
0	eCHD
0	eCHD
0	eCHD
0	eCHD
0	eCHD
1.44072	eCHD
0	eCHD
0	eCHD
0	eCHD
0	eCHD
0	eCHD
0	eCHD
0	eCHD
0	eCHD
0	eCHD
0	eCHD
0	eCHD
0	eCHD
0	eCHD
0	eCHD
0	eCHD
0	eCHD
0	eCHD
0	eCHD
0	eCHD
0	eCHD
0	eCHD
0	eCHD
0	eCHD
0	eCHD
0	eCHD
0	eCHD
0	eCHD
0	eCHD
0	eCHD
0	eCHD
0	eCHD
0	eCHD
0	eCHD
0	eCHD
0	eCHD
0	eCHD
0	eCHD
0	eCHD
0	eCHD
0	eCHD
0	eCHD
0	eCHD
0	eCHD
0	eCHD
0	eCHD
0	eCHD
0	eCHD
0	eCHD
0	eCHD
0	eCHD
0	eCHD
2.43034	eCHD
0	eCHD
0	eCHD
0	eCHD
0	eCHD
0	eCHD
0	eCHD
0	eCHD
0	eCHD
0	eCHD
0	eCHD
0	eCHD
0	eCHD
0	eCHD
0	eCHD
0	eCHD
0	eCHD
2.24483	eCHD
0	eCHD
0	eCHD
0	eCHD
0	eCHD
0	eCHD
0	eCHD
0	eCHD
0	eCHD
0	eCHD
0	eCHD
0	eCHD
0	eCHD
0	eCHD
0	eCHD
0	eCHD
0	eCHD
2.46803	eCHD
0	eCHD
0	eCHD
0	eCHD
0	eCHD
0	eCHD
0	eCHD
0	eCHD
0	eCHD
0	eCHD
0	eCHD
0	eCHD
0	eCHD
0	eCHD
0	eCHD
0	eCHD
0	eCHD
0	eCHD
0	eCHD
0	eCHD
0	eCHD
0	eCHD
0	eCHD
0	eCHD
0	eCHD
0	eCHD
0	eCHD
0	eCHD
0	eCHD
0	eCHD
0	eCHD
0	eCHD
0	eCHD
0	eCHD
0	eCHD
0	eCHD
0	eCHD
0	eCHD
0	eCHD
0	eCHD
0	eCHD
0	eCHD
0	eCHD
0	eCHD
0	eCHD
0	eCHD
0	eCHD
0	eCHD
0	eCHD
0	eCHD
0	eCHD
0	eCHD
0	eCHD
0	eCHD
0	eCHD
0	eCHD
0	eCHD
0	eCHD
0	eCHD
0	eCHD
0	eCHD
0	eCHD
0	eCHD
0	eCHD
0	eCHD
0	eCHD
0	eCHD
1.53108	eCHD
0	eCHD
0	eCHD
0	eCHD
0	eCHD
0	eCHD
0	eCHD
0	eCHD
0	eCHD
0	eCHD
0	eCHD
2.65641	eCHD
0	eCHD
0	eCHD
0	eCHD
0	eCHD
2.83171	eCHD
0	eCHD
0	eCHD
0	eCHD
0	eCHD
0	eCHD
0	eCHD
0	eCHD
0	eCHD
0	eCHD
0	eCHD
0	eCHD
0	eCHD
0	eCHD
0	eCHD
0	eCHD
0	eCHD
0	eCHD
0	eCHD
0	eCHD
0	eCHD
0	eCHD
0	eCHD
0	eCHD
0	eCHD
0	eCHD
0	eCHD
0	eCHD
0	eCHD
0	eCHD
0	eCHD
0	eCHD
0	eCHD
0	eCHD
0	eCHD
0	eCHD
0	eCHD
0	eCHD
0	eCHD
0	eCHD
0	eCHD
0	eCHD
0	eCHD
0	eCHD
0	eCHD
0	eCHD
0	eCHD
0	eCHD
0	eCHD
0	eCHD
0	eCHD
0	eCHD
0	eCHD
0	eCHD
0	eCHD
1.87468	eCHD
0	eCHD
0	eCHD
0	eCHD
0	eCHD
0	eCHD
0	eCHD
0	eCHD
0	eCHD
0	eCHD
0	eCHD
0	eCHD
0	eCHD
0	eCHD
0	eCHD
0	eCHD
0	eCHD
0	eCHD
0	eCHD
0	eCHD
0	eCHD
0	eCHD
0	eCHD
0	eCHD
1.76558	eCHD
0	eCHD
0	eCHD
0	eCHD
0	eCHD
0	eCHD
0	eCHD
0	eCHD
0	eCHD
0	eCHD
0	eCHD
0	eCHD
0	eCHD
0	eCHD
0	eCHD
0	eCHD
0	eCHD
0	eCHD
0	eCHD
0	eCHD
0	eCHD
0	eCHD
0	eCHD
0	eCHD
0	eCHD
0	eCHD
0	eCHD
0	eCHD
0	eCHD
0	eCHD
0	eCHD
0	eCHD
0	eCHD
0	eCHD
0	eCHD
0	eCHD
0	eCHD
0	eCHD
0	eCHD
0	eCHD
0	eCHD
0	eCHD
0	eCHD
0	eCHD
0	eCHD
0	eCHD
0	eCHD
0	eCHD
0	eCHD
0	eCHD
0	eCHD
0	eCHD
0	eCHD
0	eCHD
0	eCHD
0	eCHD
0	eCHD
0	eCHD
2.3693	eCHD
0	eCHD
0	eCHD
0	eCHD
0	eCHD
0	eCHD
0	eCHD
0	eCHD
0	eCHD
0	eCHD
2.34421	eCHD
0	eCHD
0	eCHD
0	eCHD
0	eCHD
0	eCHD
0	eCHD
0	eCHD
0	eCHD
0	eCHD
0	eCHD
0	eCHD
0	eCHD
0	eCHD
0	eCHD
0	eCHD
0	eCHD
0	eCHD
2.13963	eCHD
0	eCHD
0	eCHD
0	eCHD
0	eCHD
0	eCHD
0	eCHD
0	eCHD
0	eCHD
0	eCHD
0	eCHD
0	eCHD
1.93451	eCHD
0	eCHD
0	eCHD
0	eCHD
0	eCHD
0	eCHD
0	eCHD
0	eCHD
0	eCHD
0	eCHD
0	eCHD
0	eCHD
0	eCHD
0	eCHD
0	eCHD
0	eCHD
0	eCHD
0	eCHD
0	eCHD
0	eCHD
0	eCHD
0	eCHD
0	eCHD
0	eCHD
0	eCHD
0	eCHD
0	eCHD
0	eCHD
0	eCHD
0	eCHD
0	eCHD
0	eCHD
0	eCHD
0	eCHD
0	eCHD
0	eCHD
0	eCHD
0	eCHD
0	eCHD
0	eCHD
0	eCHD
0	eCHD
0	eCHD
0	eCHD
0	eCHD
0	eCHD
0	eCHD
0	eCHD
0	eCHD
0	eCHD
0	eCHD
0	eCHD
0	eCHD
0	eCHD
0	eCHD
0	eCHD
0	eCHD
0	eCHD
0	eCHD
0	eCHD
0	eCHD
0	eCHD
0	eCHD
0	eCHD
0	eCHD
0	eCHD
0	eCHD
0	eCHD
0	eCHD
0	eCHD
0	eCHD
0	eCHD
0	eCHD
0	eCHD
0	eCHD
0	eCHD
0	eCHD
0	eCHD
0	eCHD
0	eCHD
0	eCHD
0	eCHD
0	eCHD
0	eCHD
0	eCHD
0	eCHD
0	eCHD
0	eCHD
0	eCHD
0	eCHD
0	eCHD
0	eCHD
0	eCHD
0	eCHD
0	eCHD
0	eCHD
0	eCHD
0	eCHD
[truncated: 21,550 more rows]

## Sheet: Fig2B_ZNF467
ZNF467	diagnosis
0	eCHD
0	eCHD
0	eCHD
0	eCHD
0	eCHD
0	eCHD
0	eCHD
0	eCHD
0	eCHD
0	eCHD
0	eCHD
0	eCHD
0	eCHD
0	eCHD
0	eCHD
0	eCHD
0	eCHD
0	eCHD
0	eCHD
0	eCHD
0	eCHD
0	eCHD
0	eCHD
0	eCHD
0	eCHD
0	eCHD
0	eCHD
0	eCHD
0	eCHD
0	eCHD
0	eCHD
0	eCHD
0	eCHD
0	eCHD
0	eCHD
0	eCHD
0	eCHD
0	eCHD
0	eCHD
0	eCHD
0	eCHD
0	eCHD
0	eCHD
0	eCHD
0	eCHD
0	eCHD
0	eCHD
1.90133	eCHD
0	eCHD
0	eCHD
1.0093	eCHD
0	eCHD
0	eCHD
0	eCHD
0	eCHD
0	eCHD
0	eCHD
0	eCHD
0	eCHD
0	eCHD
0	eCHD
0	eCHD
0	eCHD
0	eCHD
0	eCHD
1.02006	eCHD
0	eCHD
2.27951	eCHD
0	eCHD
0	eCHD
0	eCHD
0	eCHD
0	eCHD
0	eCHD
0	eCHD
0	eCHD
0	eCHD
0	eCHD
1.54197	eCHD
0	eCHD
0	eCHD
0	eCHD
0	eCHD
0	eCHD
0	eCHD
0	eCHD
0	eCHD
2.66135	eCHD
0	eCHD
0	eCHD
0	eCHD
0	eCHD
0	eCHD
0	eCHD
0	eCHD
0	eCHD
0	eCHD
0	eCHD
0	eCHD
0	eCHD
0	eCHD
0	eCHD
0	eCHD
0	eCHD
0	eCHD
0	eCHD
0	eCHD
0	eCHD
0	eCHD
0	eCHD
0	eCHD
0	eCHD
0	eCHD
0	eCHD
1.64796	eCHD
0	eCHD
0	eCHD
0	eCHD
0	eCHD
0	eCHD
0	eCHD
0	eCHD
2.19014	eCHD
0	eCHD
0	eCHD
0	eCHD
0	eCHD
0	eCHD
0	eCHD
0	eCHD
0	eCHD
0	eCHD
0	eCHD
0	eCHD
0	eCHD
0	eCHD
0	eCHD
0	eCHD
0	eCHD
0	eCHD
0	eCHD
0	eCHD
0	eCHD
0	eCHD
0	eCHD
0	eCHD
0	eCHD
0	eCHD
0	eCHD
0	eCHD
0	eCHD
0	eCHD
0	eCHD
0	eCHD
0	eCHD
0	eCHD
0	eCHD
0	eCHD
0	eCHD
0	eCHD
0	eCHD
0	eCHD
0	eCHD
0	eCHD
0	eCHD
0	eCHD
0	eCHD
0	eCHD
2.60038	eCHD
0	eCHD
0	eCHD
0	eCHD
0	eCHD
0	eCHD
0	eCHD
0	eCHD
0	eCHD
0	eCHD
0	eCHD
0	eCHD
0	eCHD
0	eCHD
1.56489	eCHD
0	eCHD
0	eCHD
0	eCHD
0	eCHD
0	eCHD
0	eCHD
0	eCHD
0	eCHD
0	eCHD
0	eCHD
0	eCHD
0	eCHD
0	eCHD
0	eCHD
0	eCHD
0	eCHD
0	eCHD
0	eCHD
0	eCHD
0	eCHD
1.93654	eCHD
0	eCHD
0	eCHD
0	eCHD
0	eCHD
0	eCHD
0	eCHD
0	eCHD
0	eCHD
0	eCHD
0	eCHD
0	eCHD
0	eCHD
0	eCHD
0	eCHD
0	eCHD
0	eCHD
0	eCHD
0	eCHD
0	eCHD
0	eCHD
0	eCHD
0	eCHD
0	eCHD
0	eCHD
0	eCHD
0	eCHD
0	eCHD
0	eCHD
0	eCHD
0	eCHD
0	eCHD
0	eCHD
0	eCHD
0	eCHD
0	eCHD
0	eCHD
0	eCHD
0	eCHD
0	eCHD
0	eCHD
0	eCHD
0	eCHD
0	eCHD
0	eCHD
0	eCHD
0	eCHD
0	eCHD
0	eCHD
0	eCHD
0	eCHD
0	eCHD
0	eCHD
0	eCHD
0	eCHD
0	eCHD
0	eCHD
0	eCHD
0	eCHD
0	eCHD
0	eCHD
0	eCHD
0	eCHD
0	eCHD
0	eCHD
0	eCHD
0	eCHD
0	eCHD
0	eCHD
0	eCHD
0	eCHD
0	eCHD
0	eCHD
0	eCHD
0	eCHD
0	eCHD
0	eCHD
0	eCHD
0	eCHD
0	eCHD
0	eCHD
0	eCHD
0	eCHD
0	eCHD
0	eCHD
0	eCHD
0	eCHD
0	eCHD
0	eCHD
0	eCHD
0	eCHD
0	eCHD
0	eCHD
0	eCHD
0	eCHD
0	eCHD
0	eCHD
1.55391	eCHD
0	eCHD
0	eCHD
0	eCHD
0	eCHD
0	eCHD
0	eCHD
0	eCHD
0	eCHD
0	eCHD
0	eCHD
0	eCHD
0	eCHD
0	eCHD
0	eCHD
0	eCHD
0	eCHD
0	eCHD
0	eCHD
0	eCHD
0	eCHD
0	eCHD
0	eCHD
0	eCHD
0	eCHD
0	eCHD
0	eCHD
0	eCHD
0	eCHD
0	eCHD
0	eCHD
0	eCHD
0	eCHD
0	eCHD
0	eCHD
0	eCHD
0	eCHD
0	eCHD
0	eCHD
0	eCHD
0	eCHD
0	eCHD
0	eCHD
0	eCHD
0	eCHD
0	eCHD
0	eCHD
0	eCHD
0	eCHD
0	eCHD
0	eCHD
0	eCHD
0	eCHD
2.07369	eCHD
0	eCHD
0	eCHD
0	eCHD
0	eCHD
0	eCHD
0	eCHD
0	eCHD
2.39517	eCHD
0	eCHD
0	eCHD
0	eCHD
0	eCHD
0	eCHD
0	eCHD
0	eCHD
0	eCHD
0	eCHD
1.90375	eCHD
0	eCHD
0	eCHD
0	eCHD
0	eCHD
0	eCHD
0	eCHD
0	eCHD
0	eCHD
0	eCHD
0	eCHD
0	eCHD
0	eCHD
0	eCHD
0	eCHD
0	eCHD
0	eCHD
0	eCHD
0	eCHD
0	eCHD
0	eCHD
0	eCHD
0	eCHD
0	eCHD
2.10343	eCHD
0	eCHD
0	eCHD
0	eCHD
0	eCHD
0	eCHD
0	eCHD
0	eCHD
0	eCHD
0	eCHD
0	eCHD
0	eCHD
0	eCHD
0	eCHD
0	eCHD
0	eCHD
0	eCHD
0	eCHD
0	eCHD
0	eCHD
0	eCHD
0	eCHD
0	eCHD
0	eCHD
0	eCHD
0	eCHD
0	eCHD
0	eCHD
0	eCHD
0	eCHD
0	eCHD
0	eCHD
0	eCHD
0	eCHD
0	eCHD
0	eCHD
0	eCHD
0	eCHD
0	eCHD
0	eCHD
0	eCHD
0	eCHD
0	eCHD
0	eCHD
0	eCHD
0	eCHD
0	eCHD
0	eCHD
0	eCHD
0	eCHD
0	eCHD
0	eCHD
0	eCHD
0	eCHD
0	eCHD
0	eCHD
0	eCHD
0	eCHD
0	eCHD
0	eCHD
0	eCHD
0	eCHD
0	eCHD
0	eCHD
0	eCHD
0	eCHD
0	eCHD
0	eCHD
0	eCHD
0	eCHD
0	eCHD
0	eCHD
0	eCHD
0	eCHD
0	eCHD
0	eCHD
0	eCHD
0	eCHD
0	eCHD
0	eCHD
0	eCHD
0	eCHD
0	eCHD
0	eCHD
0	eCHD
0	eCHD
0	eCHD
0	eCHD
0	eCHD
0	eCHD
0	eCHD
0	eCHD
0	eCHD
0	eCHD
0	eCHD
0	eCHD
0	eCHD
0	eCHD
0	eCHD
0	eCHD
0	eCHD
0	eCHD
0	eCHD
0	eCHD
0	eCHD
0	eCHD
0	eCHD
0	eCHD
0	eCHD
0	eCHD
0	eCHD
0	eCHD
0	eCHD
0	eCHD
0	eCHD
0	eCHD
0	eCHD
0	eCHD
0	eCHD
0	eCHD
0	eCHD
0	eCHD
0	eCHD
0	eCHD
0	eCHD
0	eCHD
0	eCHD
0	eCHD
0	eCHD
0	eCHD
0	eCHD
0	eCHD
0	eCHD
0	eCHD
0	eCHD
0	eCHD
2.34166	eCHD
0	eCHD
0	eCHD
0	eCHD
0	eCHD
0	eCHD
0	eCHD
0	eCHD
0	eCHD
0	eCHD
0	eCHD
0	eCHD
0	eCHD
0	eCHD
0	eCHD
0	eCHD
0	eCHD
0	eCHD
0	eCHD
0	eCHD
0	eCHD
0	eCHD
0	eCHD
0	eCHD
0	eCHD
0	eCHD
0	eCHD
0	eCHD
0	eCHD
0	eCHD
0	eCHD
0	eCHD
0	eCHD
0	eCHD
0	eCHD
0	eCHD
0	eCHD
0	eCHD
0	eCHD
0	eCHD
0	eCHD
0	eCHD
0	eCHD
0	eCHD
0	eCHD
0	eCHD
0	eCHD
0	eCHD
0	eCHD
0	eCHD
0	eCHD
0	eCHD
0	eCHD
0	eCHD
0	eCHD
1.95038	eCHD
0	eCHD
0	eCHD
0	eCHD
0	eCHD
0	eCHD
0	eCHD
0	eCHD
0	eCHD
0	eCHD
0	eCHD
0	eCHD
0	eCHD
0	eCHD
0	eCHD
0	eCHD
0	eCHD
0	eCHD
0	eCHD
0	eCHD
0	eCHD
0	eCHD
0	eCHD
1.9924	eCHD
0	eCHD
0	eCHD
0	eCHD
0	eCHD
0	eCHD
0	eCHD
0	eCHD
0	eCHD
0	eCHD
0	eCHD
0	eCHD
0	eCHD
0	eCHD
0	eCHD
0	eCHD
0	eCHD
0	eCHD
0	eCHD
0	eCHD
0	eCHD
0	eCHD
0	eCHD
0	eCHD
0	eCHD
0	eCHD
0	eCHD
0	eCHD
0	eCHD
0	eCHD
0	eCHD
0	eCHD
0	eCHD
0	eCHD
0	eCHD
0	eCHD
0	eCHD
0	eCHD
0	eCHD
0	eCHD
0	eCHD
0	eCHD
0	eCHD
0	eCHD
0	eCHD
0	eCHD
0	eCHD
0	eCHD
0	eCHD
0	eCHD
0	eCHD
0	eCHD
0	eCHD
0	eCHD
0	eCHD
0	eCHD
0	eCHD
0	eCHD
0	eCHD
0	eCHD
0	eCHD
0	eCHD
0	eCHD
0	eCHD
0	eCHD
0	eCHD
0	eCHD
0	eCHD
0	eCHD
0	eCHD
0	eCHD
0	eCHD
0	eCHD
0	eCHD
0	eCHD
0	eCHD
0	eCHD
0	eCHD
0	eCHD
0	eCHD
0	eCHD
0	eCHD
0	eCHD
0	eCHD
0	eCHD
0	eCHD
0	eCHD
0	eCHD
0	eCHD
0	eCHD
0	eCHD
0	eCHD
0	eCHD
0	eCHD
0	eCHD
0	eCHD
0	eCHD
0	eCHD
0	eCHD
0	eCHD
0	eCHD
0	eCHD
0	eCHD
0	eCHD
0	eCHD
0	eCHD
0	eCHD
0	eCHD
0	eCHD
0	eCHD
0	eCHD
0	eCHD
0	eCHD
0	eCHD
0	eCHD
0	eCHD
0	eCHD
0	eCHD
0	eCHD
0	eCHD
1.98913	eCHD
0	eCHD
0	eCHD
0	eCHD
0	eCHD
0	eCHD
0	eCHD
0	eCHD
0	eCHD
0	eCHD
0	eCHD
0	eCHD
0	eCHD
0	eCHD
0	eCHD
0	eCHD
0	eCHD
0	eCHD
1.92345	eCHD
0	eCHD
0	eCHD
0	eCHD
0	eCHD
0	eCHD
0	eCHD
0	eCHD
0	eCHD
0	eCHD
0	eCHD
0	eCHD
0	eCHD
0	eCHD
0	eCHD
0	eCHD
0	eCHD
0	eCHD
0	eCHD
0	eCHD
0	eCHD
0	eCHD
0	eCHD
0	eCHD
0	eCHD
0	eCHD
0	eCHD
0	eCHD
0	eCHD
0	eCHD
0	eCHD
0	eCHD
0	eCHD
0	eCHD
1.88836	eCHD
0	eCHD
0	eCHD
0	eCHD
0	eCHD
0	eCHD
0	eCHD
0	eCHD
0	eCHD
0	eCHD
0	eCHD
0	eCHD
0	eCHD
0	eCHD
0	eCHD
0	eCHD
0	eCHD
0	eCHD
0	eCHD
0	eCHD
0	eCHD
0	eCHD
0	eCHD
0	eCHD
0	eCHD
0	eCHD
2.04621	eCHD
0	eCHD
0	eCHD
0	eCHD
0	eCHD
0	eCHD
0	eCHD
0	eCHD
0	eCHD
0	eCHD
0	eCHD
0	eCHD
0	eCHD
0	eCHD
0	eCHD
0	eCHD
0	eCHD
0	eCHD
0	eCHD
0	eCHD
0	eCHD
0	eCHD
0	eCHD
0	eCHD
0	eCHD
0	eCHD
0	eCHD
0	eCHD
0	eCHD
2.0749	eCHD
0	eCHD
2.01573	eCHD
0	eCHD
0	eCHD
0	eCHD
2.04095	eCHD
0	eCHD
0	eCHD
0	eCHD
0	eCHD
0	eCHD
0	eCHD
0	eCHD
0	eCHD
0	eCHD
0	eCHD
0	eCHD
0	eCHD
0	eCHD
0	eCHD
0	eCHD
0	eCHD
0	eCHD
0	eCHD
0	eCHD
0	eCHD
0	eCHD
0	eCHD
0	eCHD
0	eCHD
0	eCHD
0	eCHD
0	eCHD
0	eCHD
0	eCHD
0	eCHD
0	eCHD
0	eCHD
0	eCHD
0	eCHD
0	eCHD
0	eCHD
0	eCHD
0	eCHD
0	eCHD
0	eCHD
0	eCHD
0	eCHD
0	eCHD
0	eCHD
0	eCHD
0	eCHD
0	eCHD
0	eCHD
0	eCHD
0	eCHD
0	eCHD
0	eCHD
0	eCHD
0	eCHD
0	eCHD
0	eCHD
0	eCHD
0	eCHD
0	eCHD
0	eCHD
0	eCHD
0	eCHD
0	eCHD
0	eCHD
0	eCHD
0	eCHD
0	eCHD
0	eCHD
0	eCHD
0	eCHD
0	eCHD
0	eCHD
0	eCHD
0	eCHD
0	eCHD
0	eCHD
0	eCHD
0	eCHD
0	eCHD
0	eCHD
0	eCHD
0	eCHD
0	eCHD
0	eCHD
0	eCHD
0	eCHD
0	eCHD
0	eCHD
0	eCHD
0	eCHD
0	eCHD
0	eCHD
0	eCHD
0	eCHD
0	eCHD
0	eCHD
1.98913	eCHD
0	eCHD
2.77776	eCHD
0	eCHD
0	eCHD
0	eCHD
0	eCHD
2.03168	eCHD
0	eCHD
2.16585	eCHD
0	eCHD
0	eCHD
0	eCHD
0	eCHD
0	eCHD
0	eCHD
0	eCHD
0	eCHD
0	eCHD
0	eCHD
0	eCHD
0	eCHD
0	eCHD
0	eCHD
0	eCHD
0	eCHD
0	eCHD
0	eCHD
0	eCHD
0	eCHD
0	eCHD
0	eCHD
0	eCHD
0	eCHD
0	eCHD
0	eCHD
0	eCHD
0	eCHD
0	eCHD
0	eCHD
0	eCHD
0	eCHD
0	eCHD
0	eCHD
0	eCHD
0	eCHD
0	eCHD
0	eCHD
0	eCHD
0	eCHD
0	eCHD
0	eCHD
0	eCHD
0	eCHD
0	eCHD
0	eCHD
0	eCHD
0	eCHD
1.96028	eCHD
0	eCHD
0	eCHD
0	eCHD
0	eCHD
0	eCHD
0	eCHD
0	eCHD
0	eCHD
0	eCHD
0	eCHD
0	eCHD
0	eCHD
0	eCHD
0	eCHD
0	eCHD
0	eCHD
0	eCHD
0	eCHD
0	eCHD
0	eCHD
0	eCHD
0	eCHD
0	eCHD
0	eCHD
0	eCHD
0	eCHD
0	eCHD
0	eCHD
0	eCHD
0	eCHD
0	eCHD
0	eCHD
0	eCHD
0	eCHD
0	eCHD
0	eCHD
0	eCHD
0	eCHD
0	eCHD
0	eCHD
0	eCHD
2.08102	eCHD
0	eCHD
0	eCHD
0	eCHD
0	eCHD
0	eCHD
0	eCHD
0	eCHD
0	eCHD
0	eCHD
0	eCHD
0	eCHD
0	eCHD
0	eCHD
0	eCHD
1.83424	eCHD
0	eCHD
0	eCHD
0	eCHD
0	eCHD
0	eCHD
0	eCHD
0	eCHD
0	eCHD
0	eCHD
0	eCHD
0	eCHD
0	eCHD
0	eCHD
0	eCHD
0	eCHD
0	eCHD
2.13501	eCHD
0	eCHD
0	eCHD
0	eCHD
0	eCHD
0	eCHD
0	eCHD
0	eCHD
0	eCHD
0	eCHD
0	eCHD
0	eCHD
0	eCHD
0	eCHD
0	eCHD
0	eCHD
0	eCHD
0	eCHD
0	eCHD
0	eCHD
0	eCHD
2.01404	eCHD
0	eCHD
0	eCHD
0	eCHD
0	eCHD
0	eCHD
0	eCHD
0	eCHD
0	eCHD
0	eCHD
0	eCHD
0	eCHD
0	eCHD
0	eCHD
0	eCHD
0	eCHD
0	eCHD
0	eCHD
0	eCHD
0	eCHD
0	eCHD
0	eCHD
0	eCHD
0	eCHD
0	eCHD
0	eCHD
0	eCHD
0	eCHD
0	eCHD
0	eCHD
0	eCHD
0	eCHD
0	eCHD
0	eCHD
0	eCHD
0	eCHD
0	eCHD
0	eCHD
0	eCHD
0	eCHD
0	eCHD
0	eCHD
0	eCHD
0	eCHD
0	eCHD
0	eCHD
0	eCHD
0	eCHD
0	eCHD
0	eCHD
0	eCHD
0	eCHD
0	eCHD
0	eCHD
0	eCHD
2.35192	eCHD
0	eCHD
0	eCHD
0	eCHD
0	eCHD
0	eCHD
0	eCHD
0	eCHD
0	eCHD
0	eCHD
0	eCHD
0	eCHD
0	eCHD
0	eCHD
0	eCHD
0	eCHD
0	eCHD
0	eCHD
0	eCHD
0	eCHD
0	eCHD
0	eCHD
0	eCHD
0	eCHD
0	eCHD
0	eCHD
0	eCHD
0	eCHD
0	eCHD
0	eCHD
0	eCHD
0	eCHD
0	eCHD
0	eCHD
0	eCHD
0	eCHD
0	eCHD
0	eCHD
0	eCHD
2.4408	eCHD
0	eCHD
0	eCHD
0	eCHD
0	eCHD
0	eCHD
0	eCHD
0	eCHD
0	eCHD
0	eCHD
0	eCHD
0	eCHD
0	eCHD
0	eCHD
0	eCHD
0	eCHD
0	eCHD
0	eCHD
0	eCHD
0	eCHD
0	eCHD
0	eCHD
0	eCHD
0	eCHD
0	eCHD
0	eCHD
0	eCHD
1.45039	eCHD
0	eCHD
0	eCHD
0	eCHD
0	eCHD
0	eCHD
0	eCHD
0	eCHD
0	eCHD
0	eCHD
0	eCHD
0	eCHD
0	eCHD
0	eCHD
0	eCHD
0	eCHD
0	eCHD
0	eCHD
0	eCHD
0	eCHD
0	eCHD
0	eCHD
0	eCHD
0	eCHD
0	eCHD
0	eCHD
0	eCHD
0	eCHD
0	eCHD
0	eCHD
0	eCHD
0	eCHD
0	eCHD
0	eCHD
0	eCHD
0	eCHD
0	eCHD
0	eCHD
0	eCHD
0	eCHD
0	eCHD
0	eCHD
0	eCHD
0	eCHD
0	eCHD
0	eCHD
0	eCHD
0	eCHD
0	eCHD
0	eCHD
0	eCHD
0	eCHD
0	eCHD
0	eCHD
0	eCHD
0	eCHD
0	eCHD
0	eCHD
0	eCHD
0	eCHD
0	eCHD
0	eCHD
0	eCHD
0	eCHD
0	eCHD
0	eCHD
0	eCHD
0	eCHD
0	eCHD
0	eCHD
0	eCHD
0	eCHD
0	eCHD
0	eCHD
0	eCHD
0	eCHD
0	eCHD
0	eCHD
0	eCHD
0	eCHD
0	eCHD
0	eCHD
0	eCHD
0	eCHD
0	eCHD
0	eCHD
0	eCHD
0	eCHD
0	eCHD
0	eCHD
0	eCHD
0	eCHD
0	eCHD
0	eCHD
0	eCHD
0	eCHD
0	eCHD
0	eCHD
0	eCHD
0	eCHD
0	eCHD
0	eCHD
0	eCHD
0	eCHD
0	eCHD
0	eCHD
0	eCHD
1.76518	eCHD
0	eCHD
0	eCHD
0	eCHD
0	eCHD
0	eCHD
0	eCHD
0	eCHD
0	eCHD
0	eCHD
0	eCHD
0	eCHD
0	eCHD
0	eCHD
0	eCHD
1.6018	eCHD
0	eCHD
0	eCHD
0	eCHD
0	eCHD
0	eCHD
0	eCHD
0	eCHD
0	eCHD
0	eCHD
0	eCHD
0	eCHD
0	eCHD
0	eCHD
0	eCHD
0	eCHD
0	eCHD
0	eCHD
0	eCHD
0	eCHD
0	eCHD
0	eCHD
0	eCHD
0	eCHD
0	eCHD
0	eCHD
0	eCHD
0	eCHD
0	eCHD
0	eCHD
0	eCHD
0	eCHD
0	eCHD
0	eCHD
0	eCHD
0	eCHD
0	eCHD
0	eCHD
0	eCHD
0	eCHD
0	eCHD
0	eCHD
0	eCHD
0	eCHD
0	eCHD
0	eCHD
0	eCHD
0	eCHD
0	eCHD
0	eCHD
0	eCHD
0	eCHD
0	eCHD
0	eCHD
0	eCHD
0	eCHD
0	eCHD
0	eCHD
0	eCHD
0	eCHD
0	eCHD
0	eCHD
0	eCHD
0	eCHD
0	eCHD
0	eCHD
0	eCHD
1.05695	eCHD
0	eCHD
0	eCHD
0	eCHD
0	eCHD
0	eCHD
0	eCHD
0	eCHD
0	eCHD
0	eCHD
0	eCHD
0	eCHD
0	eCHD
0	eCHD
0	eCHD
0	eCHD
0	eCHD
0	eCHD
0	eCHD
0	eCHD
0	eCHD
0	eCHD
0	eCHD
0	eCHD
0	eCHD
0	eCHD
0	eCHD
0	eCHD
0	eCHD
0	eCHD
0	eCHD
0	eCHD
0	eCHD
0	eCHD
0	eCHD
0	eCHD
0	eCHD
0	eCHD
0	eCHD
0	eCHD
0	eCHD
0	eCHD
0	eCHD
0	eCHD
0	eCHD
0	eCHD
0	eCHD
0	eCHD
0	eCHD
0	eCHD
0	eCHD
0	eCHD
0	eCHD
0	eCHD
0	eCHD
0	eCHD
0	eCHD
0	eCHD
0	eCHD
0	eCHD
0	eCHD
0	eCHD
0	eCHD
0	eCHD
0	eCHD
0	eCHD
0	eCHD
0	eCHD
0	eCHD
0	eCHD
0	eCHD
0	eCHD
0	eCHD
0	eCHD
0	eCHD
0	eCHD
0	eCHD
0	eCHD
0	eCHD
0	eCHD
0	eCHD
0	eCHD
0	eCHD
0	eCHD
0	eCHD
0	eCHD
0	eCHD
0	eCHD
0	eCHD
0	eCHD
0	eCHD
0	eCHD
0	eCHD
0	eCHD
0	eCHD
2.562	eCHD
0	eCHD
0	eCHD
0	eCHD
0	eCHD
0	eCHD
0	eCHD
0	eCHD
0	eCHD
0	eCHD
0	eCHD
0	eCHD
0	eCHD
0	eCHD
0	eCHD
0	eCHD
0	eCHD
0	eCHD
0	eCHD
0	eCHD
0	eCHD
0	eCHD
0	eCHD
0	eCHD
0	eCHD
0	eCHD
0	eCHD
0	eCHD
0	eCHD
0	eCHD
0	eCHD
0	eCHD
0	eCHD
0	eCHD
0	eCHD
0	eCHD
0	eCHD
0	eCHD
0	eCHD
0	eCHD
0	eCHD
0	eCHD
0	eCHD
0	eCHD
0	eCHD
0	eCHD
0	eCHD
0	eCHD
0	eCHD
0	eCHD
0	eCHD
0	eCHD
0	eCHD
0	eCHD
0	eCHD
0	eCHD
0	eCHD
0	eCHD
0	eCHD
0	eCHD
0	eCHD
0	eCHD
0	eCHD
0	eCHD
0	eCHD
0	eCHD
0	eCHD
0	eCHD
0	eCHD
0	eCHD
0	eCHD
0	eCHD
0	eCHD
0	eCHD
0	eCHD
0	eCHD
0	eCHD
0	eCHD
0	eCHD
0	eCHD
0	eCHD
0	eCHD
0	eCHD
0	eCHD
1.7141	eCHD
0	eCHD
0	eCHD
0	eCHD
0	eCHD
0	eCHD
0	eCHD
0	eCHD
0	eCHD
0	eCHD
0	eCHD
0	eCHD
0	eCHD
0	eCHD
0	eCHD
0	eCHD
0	eCHD
0	eCHD
0	eCHD
0	eCHD
0	eCHD
0	eCHD
0	eCHD
0	eCHD
0	eCHD
0	eCHD
0	eCHD
0	eCHD
0	eCHD
0	eCHD
0	eCHD
0	eCHD
0	eCHD
0	eCHD
0	eCHD
0	eCHD
0	eCHD
0	eCHD
0	eCHD
0	eCHD
0	eCHD
0	eCHD
0	eCHD
0	eCHD
0	eCHD
0	eCHD
0	eCHD
0	eCHD
0	eCHD
0	eCHD
0	eCHD
0	eCHD
0	eCHD
0	eCHD
0	eCHD
0	eCHD
0	eCHD
0	eCHD
0	eCHD
0	eCHD
0	eCHD
0	eCHD
0	eCHD
0	eCHD
0	eCHD
0	eCHD
0	eCHD
0	eCHD
0	eCHD
0	eCHD
0	eCHD
0	eCHD
0	eCHD
0	eCHD
0	eCHD
0	eCHD
0	eCHD
0	eCHD
0	eCHD
0	eCHD
0	eCHD
0	eCHD
0	eCHD
0	eCHD
0	eCHD
0	eCHD
0	eCHD
0	eCHD
0	eCHD
0	eCHD
0	eCHD
0	eCHD
0	eCHD
0	eCHD
0	eCHD
0	eCHD
0	eCHD
0	eCHD
0	eCHD
0	eCHD
0	eCHD
0	eCHD
0	eCHD
0	eCHD
0	eCHD
0	eCHD
0	eCHD
0	eCHD
0	eCHD
0	eCHD
0	eCHD
0	eCHD
0	eCHD
0	eCHD
0	eCHD
0	eCHD
0	eCHD
0	eCHD
0	eCHD
0	eCHD
0	eCHD
0	eCHD
0	eCHD
0	eCHD
0	eCHD
0	eCHD
0	eCHD
0	eCHD
0	eCHD
0	eCHD
0	eCHD
0	eCHD
0	eCHD
0	eCHD
0	eCHD
0	eCHD
0	eCHD
0	eCHD
0	eCHD
0	eCHD
0	eCHD
0	eCHD
0	eCHD
0	eCHD
2.43698	eCHD
0	eCHD
0	eCHD
0	eCHD
0	eCHD
0	eCHD
0	eCHD
0	eCHD
0	eCHD
0	eCHD
0	eCHD
0	eCHD
0	eCHD
0	eCHD
0	eCHD
0	eCHD
0	eCHD
0	eCHD
0	eCHD
0	eCHD
0	eCHD
0	eCHD
0	eCHD
0	eCHD
0	eCHD
0	eCHD
0	eCHD
0	eCHD
0	eCHD
0	eCHD
0	eCHD
0	eCHD
0	eCHD
0	eCHD
0	eCHD
0	eCHD
0	eCHD
0	eCHD
0	eCHD
0	eCHD
0	eCHD
0	eCHD
0	eCHD
0	eCHD
0	eCHD
0	eCHD
0	eCHD
0	eCHD
0	eCHD
0	eCHD
0	eCHD
0	eCHD
0	eCHD
0	eCHD
0	eCHD
0	eCHD
0	eCHD
0	eCHD
0	eCHD
0	eCHD
0	eCHD
0	eCHD
0	eCHD
0	eCHD
0	eCHD
0	eCHD
0	eCHD
0	eCHD
0	eCHD
0	eCHD
0	eCHD
0	eCHD
0	eCHD
0	eCHD
0	eCHD
0	eCHD
0	eCHD
0	eCHD
0	eCHD
0	eCHD
0	eCHD
0	eCHD
0	eCHD
0	eCHD
0	eCHD
0	eCHD
0	eCHD
0	eCHD
0	eCHD
0	eCHD
0	eCHD
0	eCHD
0	eCHD
0	eCHD
0	eCHD
0	eCHD
0	eCHD
0	eCHD
0	eCHD
0	eCHD
0	eCHD
0	eCHD
0	eCHD
0	eCHD
0	eCHD
0	eCHD
0	eCHD
1.94368	eCHD
0	eCHD
0	eCHD
0	eCHD
0	eCHD
0	eCHD
0	eCHD
0	eCHD
0	eCHD
0	eCHD
0	eCHD
0	eCHD
0	eCHD
0	eCHD
0	eCHD
0	eCHD
0	eCHD
0	eCHD
0	eCHD
0	eCHD
0	eCHD
0	eCHD
0	eCHD
0	eCHD
0	eCHD
0	eCHD
0	eCHD
0	eCHD
0	eCHD
0	eCHD
0	eCHD
0	eCHD
0	eCHD
0	eCHD
0	eCHD
0	eCHD
0	eCHD
0	eCHD
0	eCHD
0	eCHD
0	eCHD
0	eCHD
0	eCHD
0	eCHD
0	eCHD
0	eCHD
2.20365	eCHD
0	eCHD
0	eCHD
0	eCHD
0	eCHD
0	eCHD
0	eCHD
0	eCHD
0	eCHD
0	eCHD
0	eCHD
0	eCHD
0	eCHD
0	eCHD
0	eCHD
0	eCHD
0	eCHD
0	eCHD
0	eCHD
0	eCHD
0	eCHD
0	eCHD
0	eCHD
0	eCHD
0	eCHD
0	eCHD
0	eCHD
0	eCHD
0	eCHD
0	eCHD
0	eCHD
0	eCHD
0	eCHD
0	eCHD
0	eCHD
0	eCHD
0	eCHD
0	eCHD
0	eCHD
0	eCHD
0	eCHD
0	eCHD
0	eCHD
0	eCHD
1.53365	eCHD
0	eCHD
0	eCHD
0	eCHD
0	eCHD
0	eCHD
0	eCHD
0	eCHD
0	eCHD
0	eCHD
0	eCHD
0	eCHD
0	eCHD
0	eCHD
0	eCHD
0	eCHD
0	eCHD
0	eCHD
0	eCHD
0	eCHD
0	eCHD
0	eCHD
0	eCHD
0	eCHD
0	eCHD
0	eCHD
0	eCHD
0	eCHD
0	eCHD
0	eCHD
0	eCHD
0	eCHD
0	eCHD
0	eCHD
0	eCHD
0	eCHD
0	eCHD
0	eCHD
0	eCHD
0	eCHD
0	eCHD
0	eCHD
0	eCHD
0	eCHD
0	eCHD
0	eCHD
0	eCHD
0	eCHD
1.80734	eCHD
0	eCHD
0	eCHD
0	eCHD
0	eCHD
0	eCHD
0	eCHD
0	eCHD
0	eCHD
0	eCHD
0	eCHD
0	eCHD
0	eCHD
0	eCHD
0	eCHD
0	eCHD
0	eCHD
0	eCHD
0	eCHD
0	eCHD
0	eCHD
0	eCHD
0	eCHD
0	eCHD
0	eCHD
0	eCHD
0	eCHD
0	eCHD
0	eCHD
[truncated: 21,550 more rows]

## Sheet: Fig2B_SOST
SOST	diagnosis
0	eCHD
0	eCHD
0	eCHD
0	eCHD
0	eCHD
0	eCHD
0	eCHD
0	eCHD
0	eCHD
0	eCHD
0	eCHD
0	eCHD
0	eCHD
0	eCHD
0	eCHD
0	eCHD
0	eCHD
0	eCHD
0	eCHD
0	eCHD
0	eCHD
0	eCHD
0	eCHD
0	eCHD
0	eCHD
0	eCHD
0	eCHD
0	eCHD
0	eCHD
0	eCHD
0	eCHD
0	eCHD
0	eCHD
0	eCHD
0	eCHD
0	eCHD
0	eCHD
0	eCHD
0	eCHD
0	eCHD
0	eCHD
0	eCHD
0	eCHD
0	eCHD
0	eCHD
0	eCHD
0	eCHD
0	eCHD
0	eCHD
0	eCHD
1.0093	eCHD
0	eCHD
0	eCHD
0	eCHD
0	eCHD
0	eCHD
0	eCHD
0	eCHD
2.13896	eCHD
0	eCHD
0	eCHD
0	eCHD
0	eCHD
0	eCHD
0	eCHD
0	eCHD
0	eCHD
0	eCHD
0	eCHD
0	eCHD
0	eCHD
0	eCHD
0	eCHD
0	eCHD
0	eCHD
0	eCHD
0	eCHD
0	eCHD
0	eCHD
0	eCHD
0	eCHD
0	eCHD
0	eCHD
0	eCHD
0	eCHD
0	eCHD
0	eCHD
0	eCHD
0	eCHD
0	eCHD
0	eCHD
0	eCHD
0	eCHD
0	eCHD
1.62236	eCHD
0	eCHD
0	eCHD
0	eCHD
0	eCHD
0	eCHD
0	eCHD
0	eCHD
0	eCHD
0	eCHD
0	eCHD
0	eCHD
0	eCHD
0	eCHD
0	eCHD
0	eCHD
0	eCHD
0	eCHD
0	eCHD
0	eCHD
0	eCHD
0	eCHD
0	eCHD
0	eCHD
0	eCHD
0	eCHD
0	eCHD
0	eCHD
0	eCHD
0	eCHD
0	eCHD
0	eCHD
0	eCHD
0	eCHD
0	eCHD
0	eCHD
0	eCHD
0	eCHD
0	eCHD
0	eCHD
0	eCHD
0	eCHD
0	eCHD
0	eCHD
0	eCHD
0	eCHD
0	eCHD
0	eCHD
0	eCHD
0	eCHD
0	eCHD
0	eCHD
0	eCHD
0	eCHD
0	eCHD
0	eCHD
0	eCHD
0	eCHD
0	eCHD
0	eCHD
0	eCHD
0	eCHD
0	eCHD
0	eCHD
0	eCHD
0	eCHD
0	eCHD
0	eCHD
0	eCHD
0	eCHD
0	eCHD
0	eCHD
0	eCHD
0	eCHD
0	eCHD
0	eCHD
0	eCHD
0	eCHD
0	eCHD
0	eCHD
1.63621	eCHD
0	eCHD
0	eCHD
0	eCHD
0	eCHD
0	eCHD
0	eCHD
0	eCHD
0	eCHD
0	eCHD
0	eCHD
0	eCHD
0	eCHD
0	eCHD
0	eCHD
0	eCHD
0	eCHD
0	eCHD
0	eCHD
0	eCHD
0	eCHD
0	eCHD
0	eCHD
0	eCHD
0	eCHD
0	eCHD
0	eCHD
0	eCHD
0	eCHD
0	eCHD
0	eCHD
0	eCHD
0	eCHD
0	eCHD
0	eCHD
0	eCHD
0	eCHD
0	eCHD
0	eCHD
0	eCHD
0	eCHD
0	eCHD
0	eCHD
0	eCHD
0	eCHD
0	eCHD
0	eCHD
0	eCHD
0	eCHD
0	eCHD
0	eCHD
0	eCHD
0	eCHD
0	eCHD
0	eCHD
0	eCHD
0	eCHD
0	eCHD
0	eCHD
0	eCHD
0	eCHD
0	eCHD
0	eCHD
0	eCHD
0	eCHD
0	eCHD
0	eCHD
0	eCHD
0	eCHD
0	eCHD
0	eCHD
0	eCHD
0	eCHD
0	eCHD
0	eCHD
0	eCHD
0	eCHD
0	eCHD
0	eCHD
0	eCHD
0	eCHD
0	eCHD
0	eCHD
0	eCHD
0	eCHD
0	eCHD
0	eCHD
0	eCHD
0	eCHD
0	eCHD
0	eCHD
0	eCHD
0	eCHD
0	eCHD
0	eCHD
0	eCHD
0	eCHD
0	eCHD
0	eCHD
0	eCHD
0	eCHD
0	eCHD
0	eCHD
0	eCHD
0	eCHD
0	eCHD
0	eCHD
0	eCHD
0	eCHD
0	eCHD
0	eCHD
0	eCHD
0	eCHD
0	eCHD
0	eCHD
0	eCHD
0	eCHD
0	eCHD
0	eCHD
0	eCHD
0	eCHD
0	eCHD
0	eCHD
0	eCHD
0	eCHD
0	eCHD
0	eCHD
0	eCHD
0	eCHD
0	eCHD
0	eCHD
0	eCHD
0	eCHD
0	eCHD
0	eCHD
0	eCHD
0	eCHD
0	eCHD
0	eCHD
0	eCHD
0	eCHD
0	eCHD
0	eCHD
0	eCHD
0	eCHD
0	eCHD
0	eCHD
0	eCHD
0	eCHD
0	eCHD
0	eCHD
0	eCHD
0	eCHD
0	eCHD
0	eCHD
0	eCHD
0	eCHD
0	eCHD
0	eCHD
0	eCHD
0	eCHD
0	eCHD
0	eCHD
0	eCHD
0	eCHD
0	eCHD
0	eCHD
0	eCHD
0	eCHD
0	eCHD
0	eCHD
0	eCHD
0	eCHD
0	eCHD
0	eCHD
0	eCHD
0	eCHD
0	eCHD
0	eCHD
0	eCHD
0	eCHD
0	eCHD
0	eCHD
0	eCHD
0	eCHD
0	eCHD
0	eCHD
0	eCHD
0	eCHD
0	eCHD
0	eCHD
0	eCHD
0	eCHD
0	eCHD
0	eCHD
0	eCHD
0	eCHD
0	eCHD
0	eCHD
0	eCHD
0	eCHD
0	eCHD
0	eCHD
0	eCHD
0	eCHD
0	eCHD
0	eCHD
0	eCHD
0	eCHD
0	eCHD
0	eCHD
0	eCHD
0	eCHD
0	eCHD
0	eCHD
0	eCHD
0	eCHD
0	eCHD
0	eCHD
0	eCHD
0	eCHD
0	eCHD
0	eCHD
0	eCHD
0	eCHD
0	eCHD
0	eCHD
0	eCHD
0	eCHD
0	eCHD
0	eCHD
0	eCHD
0	eCHD
0	eCHD
0	eCHD
0	eCHD
0	eCHD
0	eCHD
0	eCHD
0	eCHD
0	eCHD
0	eCHD
0	eCHD
0	eCHD
0	eCHD
0	eCHD
0	eCHD
0	eCHD
0	eCHD
0	eCHD
0	eCHD
0	eCHD
0	eCHD
0	eCHD
0	eCHD
0	eCHD
0	eCHD
0	eCHD
0	eCHD
0	eCHD
0	eCHD
0	eCHD
0	eCHD
0	eCHD
0	eCHD
0	eCHD
0	eCHD
0	eCHD
0	eCHD
0	eCHD
0	eCHD
0	eCHD
0	eCHD
0	eCHD
0	eCHD
0	eCHD
0	eCHD
0	eCHD
0	eCHD
0	eCHD
0	eCHD
0	eCHD
0	eCHD
0	eCHD
0	eCHD
0	eCHD
0	eCHD
0	eCHD
0	eCHD
0	eCHD
0	eCHD
0	eCHD
0	eCHD
0	eCHD
0	eCHD
0	eCHD
0	eCHD
0	eCHD
0	eCHD
0	eCHD
0	eCHD
0	eCHD
0	eCHD
0	eCHD
0	eCHD
0	eCHD
0	eCHD
0	eCHD
0	eCHD
0	eCHD
0	eCHD
0	eCHD
0	eCHD
0	eCHD
0	eCHD
0	eCHD
0	eCHD
0	eCHD
0	eCHD
0	eCHD
0	eCHD
0	eCHD
0	eCHD
0	eCHD
0	eCHD
0	eCHD
0	eCHD
0	eCHD
0	eCHD
0	eCHD
0	eCHD
0	eCHD
0	eCHD
0	eCHD
0	eCHD
0	eCHD
0	eCHD
0	eCHD
0	eCHD
0	eCHD
0	eCHD
0	eCHD
0	eCHD
0	eCHD
0	eCHD
0	eCHD
0	eCHD
0	eCHD
0	eCHD
0	eCHD
0	eCHD
0	eCHD
0	eCHD
0	eCHD
0	eCHD
0	eCHD
0	eCHD
0	eCHD
0	eCHD
0	eCHD
0	eCHD
0	eCHD
0	eCHD
0	eCHD
0	eCHD
0	eCHD
0	eCHD
0	eCHD
0	eCHD
0	eCHD
0	eCHD
0	eCHD
0	eCHD
0	eCHD
0	eCHD
0	eCHD
0	eCHD
0	eCHD
0	eCHD
0	eCHD
0	eCHD
0	eCHD
0	eCHD
0	eCHD
0	eCHD
0	eCHD
0	eCHD
0	eCHD
0	eCHD
0	eCHD
0	eCHD
0	eCHD
0	eCHD
0	eCHD
0	eCHD
0	eCHD
0	eCHD
0	eCHD
0	eCHD
0	eCHD
0	eCHD
0	eCHD
0	eCHD
0	eCHD
0	eCHD
0	eCHD
0	eCHD
0	eCHD
0	eCHD
0	eCHD
0	eCHD
0	eCHD
0	eCHD
0	eCHD
0	eCHD
0	eCHD
0	eCHD
0	eCHD
0	eCHD
0	eCHD
0	eCHD
0	eCHD
0	eCHD
0	eCHD
0	eCHD
0	eCHD
0	eCHD
0	eCHD
0	eCHD
0	eCHD
0	eCHD
0	eCHD
3.08982	eCHD
0	eCHD
0	eCHD
0	eCHD
0	eCHD
0	eCHD
0	eCHD
0	eCHD
0	eCHD
0	eCHD
0	eCHD
0	eCHD
0	eCHD
0	eCHD
0	eCHD
0	eCHD
0	eCHD
0	eCHD
0	eCHD
0	eCHD
0	eCHD
0	eCHD
0	eCHD
0	eCHD
0	eCHD
0	eCHD
0	eCHD
0	eCHD
0	eCHD
0	eCHD
0	eCHD
0	eCHD
0	eCHD
0	eCHD
0	eCHD
0	eCHD
0	eCHD
0	eCHD
0	eCHD
0	eCHD
0	eCHD
0	eCHD
0	eCHD
0	eCHD
0	eCHD
0	eCHD
0	eCHD
0	eCHD
0	eCHD
0	eCHD
0	eCHD
0	eCHD
0	eCHD
0	eCHD
0	eCHD
0	eCHD
0	eCHD
0	eCHD
0	eCHD
0	eCHD
0	eCHD
0	eCHD
0	eCHD
0	eCHD
0	eCHD
0	eCHD
0	eCHD
0	eCHD
0	eCHD
0	eCHD
0	eCHD
0	eCHD
0	eCHD
0	eCHD
0	eCHD
0	eCHD
0	eCHD
0	eCHD
0	eCHD
0	eCHD
0	eCHD
0	eCHD
0	eCHD
0	eCHD
0	eCHD
0	eCHD
0	eCHD
0	eCHD
0	eCHD
0	eCHD
0	eCHD
0	eCHD
0	eCHD
0	eCHD
0	eCHD
0	eCHD
0	eCHD
0	eCHD
0	eCHD
0	eCHD
0	eCHD
0	eCHD
0	eCHD
0	eCHD
0	eCHD
0	eCHD
0	eCHD
0	eCHD
0	eCHD
0	eCHD
0	eCHD
0	eCHD
0	eCHD
0	eCHD
0	eCHD
0	eCHD
0	eCHD
0	eCHD
0	eCHD
0	eCHD
0	eCHD
0	eCHD
0	eCHD
0	eCHD
0	eCHD
0	eCHD
0	eCHD
0	eCHD
0	eCHD
0	eCHD
0	eCHD
0	eCHD
0	eCHD
0	eCHD
0	eCHD
0	eCHD
0	eCHD
0	eCHD
0	eCHD
0	eCHD
0	eCHD
0	eCHD
0	eCHD
0	eCHD
0	eCHD
0	eCHD
0	eCHD
0	eCHD
0	eCHD
0	eCHD
0	eCHD
0	eCHD
0	eCHD
0	eCHD
0	eCHD
0	eCHD
0	eCHD
0	eCHD
0	eCHD
0	eCHD
0	eCHD
0	eCHD
0	eCHD
0	eCHD
0	eCHD
0	eCHD
0	eCHD
0	eCHD
0	eCHD
0	eCHD
0	eCHD
0	eCHD
0	eCHD
0	eCHD
0	eCHD
0	eCHD
0	eCHD
0	eCHD
0	eCHD
0	eCHD
0	eCHD
0	eCHD
0	eCHD
0	eCHD
0	eCHD
0	eCHD
0	eCHD
0	eCHD
0	eCHD
0	eCHD
0	eCHD
0	eCHD
0	eCHD
0	eCHD
0	eCHD
0	eCHD
0	eCHD
0	eCHD
0	eCHD
0	eCHD
0	eCHD
0	eCHD
0	eCHD
0	eCHD
0	eCHD
0	eCHD
0	eCHD
0	eCHD
0	eCHD
0	eCHD
0	eCHD
0	eCHD
0	eCHD
0	eCHD
0	eCHD
0	eCHD
0	eCHD
0	eCHD
0	eCHD
0	eCHD
0	eCHD
0	eCHD
0	eCHD
0	eCHD
0	eCHD
0	eCHD
0	eCHD
0	eCHD
0	eCHD
0	eCHD
0	eCHD
0	eCHD
0	eCHD
0	eCHD
0	eCHD
0	eCHD
0	eCHD
0	eCHD
0	eCHD
0	eCHD
0	eCHD
0	eCHD
0	eCHD
0	eCHD
0	eCHD
0	eCHD
0	eCHD
0	eCHD
0	eCHD
0	eCHD
0	eCHD
0	eCHD
0	eCHD
0	eCHD
0	eCHD
0	eCHD
0	eCHD
0	eCHD
0	eCHD
0	eCHD
0	eCHD
0	eCHD
0	eCHD
0	eCHD
0	eCHD
0	eCHD
0	eCHD
0	eCHD
0	eCHD
0	eCHD
0	eCHD
0	eCHD
0	eCHD
0	eCHD
0	eCHD
0	eCHD
0	eCHD
0	eCHD
0	eCHD
0	eCHD
0	eCHD
0	eCHD
0	eCHD
0	eCHD
0	eCHD
0	eCHD
0	eCHD
0	eCHD
0	eCHD
0	eCHD
0	eCHD
0	eCHD
0	eCHD
0	eCHD
0	eCHD
0	eCHD
0	eCHD
0	eCHD
0	eCHD
0	eCHD
0	eCHD
0	eCHD
0	eCHD
0	eCHD
0	eCHD
0	eCHD
0	eCHD
0	eCHD
0	eCHD
0	eCHD
0	eCHD
0	eCHD
0	eCHD
0	eCHD
0	eCHD
0	eCHD
0	eCHD
0	eCHD
0	eCHD
0	eCHD
0	eCHD
0	eCHD
0	eCHD
0	eCHD
0	eCHD
0	eCHD
0	eCHD
0	eCHD
0	eCHD
0	eCHD
0	eCHD
0	eCHD
0	eCHD
0	eCHD
0	eCHD
0	eCHD
0	eCHD
0	eCHD
0	eCHD
0	eCHD
0	eCHD
0	eCHD
0	eCHD
0	eCHD
0	eCHD
0	eCHD
0	eCHD
0	eCHD
0	eCHD
0	eCHD
0	eCHD
0	eCHD
0	eCHD
0	eCHD
0	eCHD
0	eCHD
0	eCHD
0	eCHD
0	eCHD
0	eCHD
0	eCHD
0	eCHD
0	eCHD
0	eCHD
0	eCHD
0	eCHD
0	eCHD
0	eCHD
0	eCHD
0	eCHD
0	eCHD
0	eCHD
2.19509	eCHD
0	eCHD
0	eCHD
0	eCHD
0	eCHD
0	eCHD
0	eCHD
0	eCHD
0	eCHD
0	eCHD
0	eCHD
0	eCHD
0	eCHD
0	eCHD
0	eCHD
0	eCHD
0	eCHD
0	eCHD
0	eCHD
0	eCHD
0	eCHD
0	eCHD
0	eCHD
0	eCHD
0	eCHD
0	eCHD
0	eCHD
0	eCHD
0	eCHD
0	eCHD
0	eCHD
0	eCHD
0	eCHD
0	eCHD
0	eCHD
0	eCHD
0	eCHD
0	eCHD
0	eCHD
0	eCHD
0	eCHD
0	eCHD
0	eCHD
0	eCHD
0	eCHD
0	eCHD
0	eCHD
0	eCHD
0	eCHD
0	eCHD
0	eCHD
0	eCHD
0	eCHD
0	eCHD
0	eCHD
0	eCHD
0	eCHD
0	eCHD
0	eCHD
0	eCHD
0	eCHD
0	eCHD
0	eCHD
0	eCHD
0	eCHD
0	eCHD
0	eCHD
0	eCHD
0	eCHD
0	eCHD
0	eCHD
0	eCHD
0	eCHD
0	eCHD
0	eCHD
0	eCHD
0	eCHD
0	eCHD
0	eCHD
0	eCHD
0	eCHD
0	eCHD
0	eCHD
0	eCHD
0	eCHD
0	eCHD
0	eCHD
0	eCHD
0	eCHD
0	eCHD
0	eCHD
0	eCHD
0	eCHD
0	eCHD
0	eCHD
0	eCHD
0	eCHD
0	eCHD
0	eCHD
0	eCHD
0	eCHD
0	eCHD
0	eCHD
0	eCHD
0	eCHD
0	eCHD
0	eCHD
0	eCHD
0	eCHD
0	eCHD
0	eCHD
0	eCHD
0	eCHD
0	eCHD
0	eCHD
0	eCHD
0	eCHD
0	eCHD
0	eCHD
0	eCHD
0	eCHD
0	eCHD
0	eCHD
0	eCHD
0	eCHD
0	eCHD
0	eCHD
0	eCHD
0	eCHD
0	eCHD
0	eCHD
0	eCHD
0	eCHD
0	eCHD
0	eCHD
0	eCHD
0	eCHD
0	eCHD
0	eCHD
0	eCHD
0	eCHD
0	eCHD
0	eCHD
0	eCHD
0	eCHD
0	eCHD
0	eCHD
0	eCHD
0	eCHD
0	eCHD
0	eCHD
0	eCHD
0	eCHD
0	eCHD
0	eCHD
0	eCHD
0	eCHD
0	eCHD
0	eCHD
0	eCHD
0	eCHD
0	eCHD
0	eCHD
0	eCHD
0	eCHD
0	eCHD
0	eCHD
0	eCHD
0	eCHD
0	eCHD
0	eCHD
0	eCHD
0	eCHD
0	eCHD
0	eCHD
0	eCHD
0	eCHD
0	eCHD
0	eCHD
0	eCHD
0	eCHD
0	eCHD
0	eCHD
0	eCHD
0	eCHD
0	eCHD
0	eCHD
0	eCHD
0	eCHD
0	eCHD
0	eCHD
0	eCHD
0	eCHD
0	eCHD
0	eCHD
0	eCHD
0	eCHD
0	eCHD
0	eCHD
0	eCHD
0	eCHD
0	eCHD
0	eCHD
0	eCHD
0	eCHD
0	eCHD
0	eCHD
0	eCHD
0	eCHD
0	eCHD
0	eCHD
0	eCHD
0	eCHD
0	eCHD
0	eCHD
0	eCHD
0	eCHD
0	eCHD
0	eCHD
0	eCHD
0	eCHD
0	eCHD
0	eCHD
0	eCHD
0	eCHD
0	eCHD
0	eCHD
0	eCHD
0	eCHD
0	eCHD
0	eCHD
0	eCHD
0	eCHD
0	eCHD
0	eCHD
0	eCHD
0	eCHD
0	eCHD
0	eCHD
0	eCHD
0	eCHD
0	eCHD
0	eCHD
0	eCHD
0	eCHD
0	eCHD
0	eCHD
0	eCHD
0	eCHD
0	eCHD
0	eCHD
0	eCHD
0	eCHD
0	eCHD
0	eCHD
0	eCHD
0	eCHD
0	eCHD
0	eCHD
0	eCHD
0	eCHD
0	eCHD
0	eCHD
0	eCHD
0	eCHD
0	eCHD
0	eCHD
0	eCHD
0	eCHD
0	eCHD
0	eCHD
0	eCHD
0	eCHD
0	eCHD
0	eCHD
0	eCHD
0	eCHD
0	eCHD
0	eCHD
0	eCHD
0	eCHD
0	eCHD
0	eCHD
0	eCHD
0	eCHD
0	eCHD
0	eCHD
0	eCHD
0	eCHD
0	eCHD
0	eCHD
0	eCHD
0	eCHD
0	eCHD
0	eCHD
0	eCHD
0	eCHD
0	eCHD
0	eCHD
0	eCHD
0	eCHD
0	eCHD
0	eCHD
0	eCHD
0	eCHD
0	eCHD
0	eCHD
0	eCHD
0	eCHD
0	eCHD
0	eCHD
0	eCHD
0	eCHD
0	eCHD
0	eCHD
0	eCHD
0	eCHD
0	eCHD
0	eCHD
0	eCHD
0	eCHD
0	eCHD
0	eCHD
0	eCHD
0	eCHD
0	eCHD
0	eCHD
0	eCHD
0	eCHD
0	eCHD
0	eCHD
0	eCHD
0	eCHD
0	eCHD
0	eCHD
0	eCHD
0	eCHD
0	eCHD
0	eCHD
0	eCHD
0	eCHD
0	eCHD
0	eCHD
0	eCHD
0	eCHD
0	eCHD
0	eCHD
0	eCHD
0	eCHD
0	eCHD
0	eCHD
0	eCHD
0	eCHD
0	eCHD
0	eCHD
0	eCHD
0	eCHD
0	eCHD
0	eCHD
0	eCHD
0	eCHD
0	eCHD
0	eCHD
0	eCHD
0	eCHD
0	eCHD
0	eCHD
0	eCHD
0	eCHD
0	eCHD
0	eCHD
0	eCHD
0	eCHD
0	eCHD
0	eCHD
0	eCHD
0	eCHD
0	eCHD
0	eCHD
0	eCHD
0	eCHD
0	eCHD
0	eCHD
0	eCHD
0	eCHD
0	eCHD
0	eCHD
0	eCHD
0	eCHD
0	eCHD
0	eCHD
0	eCHD
0	eCHD
0	eCHD
0	eCHD
0	eCHD
0	eCHD
0	eCHD
0	eCHD
0	eCHD
0	eCHD
0	eCHD
0	eCHD
0	eCHD
0	eCHD
0	eCHD
0	eCHD
0	eCHD
0	eCHD
0	eCHD
0	eCHD
0	eCHD
0	eCHD
0	eCHD
0	eCHD
0	eCHD
0	eCHD
0	eCHD
0	eCHD
0	eCHD
0	eCHD
0	eCHD
0	eCHD
0	eCHD
0	eCHD
0	eCHD
0	eCHD
0	eCHD
0	eCHD
0	eCHD
0	eCHD
0	eCHD
0	eCHD
0	eCHD
0	eCHD
0	eCHD
0	eCHD
0	eCHD
0	eCHD
0	eCHD
0	eCHD
0	eCHD
0	eCHD
0	eCHD
0	eCHD
0	eCHD
0	eCHD
0	eCHD
0	eCHD
0	eCHD
0	eCHD
0	eCHD
0	eCHD
0	eCHD
0	eCHD
0	eCHD
0	eCHD
0	eCHD
0	eCHD
0	eCHD
0	eCHD
0	eCHD
0	eCHD
0	eCHD
0	eCHD
0	eCHD
0	eCHD
0	eCHD
0	eCHD
0	eCHD
0	eCHD
0	eCHD
0	eCHD
0	eCHD
0	eCHD
0	eCHD
0	eCHD
0	eCHD
0	eCHD
0	eCHD
0	eCHD
0	eCHD
0	eCHD
0	eCHD
0	eCHD
0	eCHD
0	eCHD
0	eCHD
0	eCHD
0	eCHD
0	eCHD
0	eCHD
0	eCHD
0	eCHD
0	eCHD
0	eCHD
0	eCHD
0	eCHD
0	eCHD
0	eCHD
0	eCHD
0	eCHD
0	eCHD
0	eCHD
0	eCHD
0	eCHD
0	eCHD
0	eCHD
0	eCHD
0	eCHD
0	eCHD
0	eCHD
0	eCHD
0	eCHD
0	eCHD
0	eCHD
0	eCHD
0	eCHD
0	eCHD
0	eCHD
0	eCHD
0	eCHD
0	eCHD
0	eCHD
0	eCHD
0	eCHD
0	eCHD
0	eCHD
0	eCHD
0	eCHD
0	eCHD
0	eCHD
0	eCHD
0	eCHD
0	eCHD
0	eCHD
0	eCHD
0	eCHD
0	eCHD
0	eCHD
0	eCHD
0	eCHD
0	eCHD
0	eCHD
0	eCHD
0	eCHD
0	eCHD
0	eCHD
0	eCHD
0	eCHD
0	eCHD
0	eCHD
0	eCHD
0	eCHD
0	eCHD
0	eCHD
0	eCHD
0	eCHD
0	eCHD
0	eCHD
0	eCHD
0	eCHD
0	eCHD
0	eCHD
0	eCHD
0	eCHD
0	eCHD
0	eCHD
0	eCHD
0	eCHD
0	eCHD
0	eCHD
0	eCHD
0	eCHD
0	eCHD
0	eCHD
0	eCHD
0	eCHD
0	eCHD
0	eCHD
0	eCHD
0	eCHD
0	eCHD
0	eCHD
0	eCHD
0	eCHD
0	eCHD
0	eCHD
0	eCHD
0	eCHD
0	eCHD
0	eCHD
0	eCHD
0	eCHD
0	eCHD
0	eCHD
0	eCHD
0	eCHD
0	eCHD
0	eCHD
0	eCHD
0	eCHD
0	eCHD
0	eCHD
0	eCHD
0	eCHD
0	eCHD
0	eCHD
0	eCHD
0	eCHD
0	eCHD
0	eCHD
0	eCHD
0	eCHD
0	eCHD
0	eCHD
0	eCHD
0	eCHD
0	eCHD
0	eCHD
0	eCHD
0	eCHD
0	eCHD
0	eCHD
0	eCHD
0	eCHD
0	eCHD
0	eCHD
0	eCHD
0	eCHD
0	eCHD
0	eCHD
0	eCHD
0	eCHD
0	eCHD
0	eCHD
0	eCHD
0	eCHD
0	eCHD
0	eCHD
0	eCHD
0	eCHD
0	eCHD
0	eCHD
0	eCHD
0	eCHD
0	eCHD
0	eCHD
0	eCHD
0	eCHD
0	eCHD
0	eCHD
0	eCHD
0	eCHD
0	eCHD
0	eCHD
0	eCHD
0	eCHD
0	eCHD
0	eCHD
0	eCHD
0	eCHD
0	eCHD
0	eCHD
0	eCHD
0	eCHD
0	eCHD
0	eCHD
0	eCHD
0	eCHD
0	eCHD
0	eCHD
0	eCHD
0	eCHD
0	eCHD
0	eCHD
0	eCHD
0	eCHD
0	eCHD
0	eCHD
0	eCHD
0	eCHD
0	eCHD
0	eCHD
0	eCHD
0	eCHD
0	eCHD
0	eCHD
0	eCHD
0	eCHD
0	eCHD
0	eCHD
0	eCHD
0	eCHD
0	eCHD
0	eCHD
0	eCHD
0	eCHD
0	eCHD
0	eCHD
0	eCHD
0	eCHD
0	eCHD
0	eCHD
0	eCHD
0	eCHD
0	eCHD
0	eCHD
0	eCHD
0	eCHD
0	eCHD
0	eCHD
0	eCHD
0	eCHD
0	eCHD
0	eCHD
0	eCHD
0	eCHD
0	eCHD
0	eCHD
0	eCHD
0	eCHD
0	eCHD
0	eCHD
0	eCHD
0	eCHD
0	eCHD
0	eCHD
0	eCHD
0	eCHD
0	eCHD
0	eCHD
0	eCHD
0	eCHD
0	eCHD
0	eCHD
0	eCHD
0	eCHD
0	eCHD
0	eCHD
0	eCHD
0	eCHD
0	eCHD
0	eCHD
0	eCHD
0	eCHD
0	eCHD
0	eCHD
0	eCHD
0	eCHD
0	eCHD
0	eCHD
0	eCHD
0	eCHD
0	eCHD
0	eCHD
0	eCHD
0	eCHD
0	eCHD
0	eCHD
0	eCHD
0	eCHD
0	eCHD
0	eCHD
0	eCHD
0	eCHD
0	eCHD
0	eCHD
0	eCHD
0	eCHD
0	eCHD
0	eCHD
0	eCHD
0	eCHD
0	eCHD
0	eCHD
0	eCHD
0	eCHD
0	eCHD
0	eCHD
0	eCHD
0	eCHD
0	eCHD
0	eCHD
0	eCHD
0	eCHD
0	eCHD
0	eCHD
0	eCHD
0	eCHD
0	eCHD
0	eCHD
0	eCHD
0	eCHD
0	eCHD
0	eCHD
0	eCHD
0	eCHD
0	eCHD
0	eCHD
0	eCHD
0	eCHD
0	eCHD
0	eCHD
0	eCHD
0	eCHD
0	eCHD
0	eCHD
0	eCHD
0	eCHD
0	eCHD
0	eCHD
0	eCHD
0	eCHD
0	eCHD
0	eCHD
0	eCHD
0	eCHD
0	eCHD
0	eCHD
0	eCHD
0	eCHD
0	eCHD
0	eCHD
0	eCHD
0	eCHD
0	eCHD
0	eCHD
0	eCHD
0	eCHD
0	eCHD
0	eCHD
0	eCHD
0	eCHD
0	eCHD
0	eCHD
0	eCHD
0	eCHD
0	eCHD
0	eCHD
0	eCHD
0	eCHD
0	eCHD
0	eCHD
0	eCHD
0	eCHD
0	eCHD
0	eCHD
0	eCHD
0	eCHD
0	eCHD
0	eCHD
0	eCHD
0	eCHD
0	eCHD
0	eCHD
0	eCHD
0	eCHD
0	eCHD
0	eCHD
0	eCHD
0	eCHD
0	eCHD
0	eCHD
0	eCHD
0	eCHD
0	eCHD
0	eCHD
0	eCHD
0	eCHD
0	eCHD
0	eCHD
0	eCHD
0	eCHD
0	eCHD
0	eCHD
0	eCHD
0	eCHD
0	eCHD
0	eCHD
0	eCHD
0	eCHD
0	eCHD
0	eCHD
0	eCHD
0	eCHD
0	eCHD
0	eCHD
0	eCHD
0	eCHD
0	eCHD
0	eCHD
0	eCHD
0	eCHD
0	eCHD
0	eCHD
0	eCHD
0	eCHD
0	eCHD
0	eCHD
0	eCHD
0	eCHD
0	eCHD
0	eCHD
0	eCHD
0	eCHD
0	eCHD
0	eCHD
0	eCHD
0	eCHD
0	eCHD
0	eCHD
0	eCHD
0	eCHD
0	eCHD
0	eCHD
0	eCHD
0	eCHD
0	eCHD
0	eCHD
0	eCHD
0	eCHD
0	eCHD
0	eCHD
0	eCHD
0	eCHD
0	eCHD
0	eCHD
0	eCHD
0	eCHD
0	eCHD
0	eCHD
0	eCHD
0	eCHD
0	eCHD
0	eCHD
0	eCHD
0	eCHD
0	eCHD
0	eCHD
0	eCHD
0	eCHD
0	eCHD
0	eCHD
0	eCHD
0	eCHD
0	eCHD
1.2492	eCHD
0	eCHD
0	eCHD
0	eCHD
0	eCHD
0	eCHD
0	eCHD
0	eCHD
0	eCHD
0	eCHD
0	eCHD
0	eCHD
0	eCHD
0	eCHD
0	eCHD
0	eCHD
0	eCHD
0	eCHD
0	eCHD
2.87262	eCHD
0	eCHD
0	eCHD
0	eCHD
0	eCHD
0	eCHD
0	eCHD
0	eCHD
0	eCHD
0	eCHD
0	eCHD
0	eCHD
0	eCHD
0	eCHD
0	eCHD
0	eCHD
0	eCHD
0	eCHD
0	eCHD
0	eCHD
0	eCHD
0	eCHD
0	eCHD
0	eCHD
0	eCHD
0	eCHD
0	eCHD
0	eCHD
0	eCHD
0	eCHD
0	eCHD
0	eCHD
0	eCHD
0	eCHD
0	eCHD
0	eCHD
0	eCHD
0	eCHD
0	eCHD
0	eCHD
0	eCHD
0	eCHD
0	eCHD
0	eCHD
0	eCHD
0	eCHD
0	eCHD
0	eCHD
0	eCHD
0	eCHD
0	eCHD
0	eCHD
0	eCHD
0	eCHD
0	eCHD
[truncated: 21,550 more rows]

[truncated: 30 more sheets: Figure2C_T21_entire_UMAP, Figure2C_eCHD_entire_UMAP, Figure2C_Adult_controls_entire_, Figure2C_T21_SOST_UMAP, Figure2C_eCHD_SOST_UMAP, Figure2C_Adult_controls_SOST_UM, Figure2C_T21_DSCAM_UMAP, Figure2C_eCHD_DSCAM_UMAP, Figure2C_Adult_controls_DSCAM_U, Figure2C_T21_ZNF467_UMAP, Figure2C_eCHD_ZNF467_UMAP, Figure2C_Adult_controls_ZNF467_, Fig3K, Fig3L, Fig4A, SFig1A, SFig1B, SFig2, SFig3, SFig4A …]
